# Supplementary material for: Transcriptional profiling of mycobacterial antigen-induced responses in infants vaccinated with BCG at birth
Source: BMC Med Genomics. 2009 Feb 24;2:10. doi: 10.1186/1755-8794-2-10 (PMC2654906; doi:10.1186/1755-8794-2-10)
Supplement: Additional File 2 — BCG and PPD p-values. Log fold change, p-values, adjusted p-values, moderated t-statistic and moderated B-statistic values for each gene differentially expressed between stimulated and unstimulated PBMC with an adjusted p-value < 0.01. [file 1755-8794-2-10-S2.xls]

## Sheet: A BCG
ID	logFC	t	P.Value	adj.P.Val	B	Accession	Symbol	Probe_Sequence	Definition	Ontology	Synonym
GI_10834983-S	6.35963	-43.8582	1.51221e-15	3.68284e-11	21.4466	NM_000600.1	IL6	TTCCTGCAGTCCAGCCTGAGGGCTCTTCGGCAAATGTAGCATGGGCACCT	Homo sapiens interleukin 6 (interferon, beta 2) (IL6), mRNA.	go_component: extracellular space [goid 0005615] [evidence TAS] [pmid 10925276]; go_function: interleukin-6 receptor binding [goid 0005138] [evidence TAS] [pmid 10925276]; go_function: growth factor activity [goid 0008083] [evidence E]; go_function: cytokine activity [goid 0005125] [evidence IEA]; go_process: negative regulation of cell proliferation [goid 0008285] [evidence TAS] [pmid 3023045]; …	82.1179
GI_27437029-S	5.87382	-16.8718	3.07758e-10	6.74321e-07	13.5877	NM_000758.2	CSF2	CCTGAAGGACTTTCTGCTTGTCATCCCCTTTGACTGCTGGGAGCCAGTCC	Homo sapiens colony stimulating factor 2 (granulocyte-macrophage) (CSF2), mRNA.	go_component: extracellular space [goid 0005615] [evidence NR]; go_function: granulocyte macrophage colony-stimulating factor receptor binding [goid 0005129] [evidence TAS] [pmid 2999978]; go_function: cytokine activity [goid 0005125] [evidence IEA]; go_process: cell surface receptor linked signal transduction [goid 0007166] [evidence NR]; go_process: cellular defense response [goid 0006968] [evi…	GMCSF
GI_27894314-S	5.59029	-29.0868	3.03636e-13	3.69738e-09	18.7414	NM_019618.2	IL1F9	TGCTTCAGAGCTCATGCGCGTTACCCACGATGGCATGACTAGCACAGAGC	Homo sapiens interleukin 1 family, member 9 (IL1F9), mRNA.	go_component: extracellular [goid 0005576] [evidence IEA]; go_function: interleukin-1 receptor antagonist activity [goid 0005152] [evidence IEA]; go_process: response to pest/pathogen/parasite [goid 0009613] [evidence TAS] [pmid 10744718]; go_process: cell-cell signaling [goid 0007267] [evidence TAS] [pmid 10744718]; go_process: immune response [goid 0006955] [evidence IEA]	IL1E;IL1H1;IL-1F9;IL-1H1;IL1RP2;IL-1RP2;IL-1(EPSILON)
GI_4759075-S	5.46499	-24.758	2.39605e-12	1.45884e-08	17.3802	NM_004591.1	CCL20	CCTTGCTGGGGTTGGAGGTTTCACTTGCACATCATGGAGGGTTTAGTGCT	Homo sapiens chemokine (C-C motif) ligand 20 (CCL20), mRNA.	go_component: extracellular space [goid 0005615] [evidence TAS] [pmid 9038201]; go_function: chemokine activity [goid 0008009] [evidence TAS] [pmid 10438902]; go_process: chemotaxis [goid 0006935] [evidence TAS] [pmid 10438902]; go_process: signal transduction [goid 0007165] [evidence TAS] [pmid 9038201]; go_process: immune response [goid 0006955] [evidence TAS] [pmid 10521347]; go_process: cell-…	CKb4;LARC;ST38;MIP3A;MIP-3a;SCYA20
GI_27894329-S	4.66647	-24.9414	2.18038e-12	1.45884e-08	17.4459	NM_000575.3	IL1A	CTCTGAGTGTGACCAGGCATCCTCCACAATAGCAGACAGTGTTTTCTGGG	Homo sapiens interleukin 1, alpha (IL1A), mRNA.	go_component: extracellular space [goid 0005615] [evidence TAS] [pmid 1924307]; go_component: cytoplasm [goid 0005737] [evidence NR]; go_function: cytokine activity [goid 0005125] [evidence E]; go_function: signal transducer activity [goid 0004871] [evidence TAS] [pmid 10861041]; go_function: interleukin-1 receptor binding [goid 0005149] [evidence IEA]; go_process: negative regulation of cell pro…	IL1;IL-1A;IL1F1;IL1-ALPHA
GI_27894305-S	4.29305	-10.9991	5.73345e-08	2.68524e-05	8.82107	NM_000576.2	IL1B	AAGAAACCCTCTGTCATTCGCTCCCACATTCTGATGAGCAACCGCTTCCC	Homo sapiens interleukin 1, beta (IL1B), mRNA.	go_component: extracellular space [goid 0005615] [evidence TAS] [pmid 3493774]; go_function: cytokine activity [goid 0005125] [evidence P] [pmid 2989698]; go_function: signal transducer activity [goid 0004871] [evidence TAS] [pmid 10786823]; go_function: cell adhesion molecule activity [goid 0005194] [evidence E]; go_function: interleukin-1 receptor antagonist activity [goid 0005152] [evidence IE…	IL-1;IL1F2;IL1-BETA
GI_13027798-S	3.91581	-13.0462	7.3702e-09	6.10104e-06	10.755	NM_002421.2	MMP1	GCAGTCACTGGTGTCACCCTGGATAGGCAAGGGATAACTCTTCTAACACA	Homo sapiens matrix metalloproteinase 1 (interstitial collagenase) (MMP1), mRNA.	go_component: extracellular matrix [goid 0005578] [evidence IEA]; go_component: extracellular space [goid 0005615] [evidence NR]; go_function: collagenase activity [goid 0008133] [evidence E] [pmid 3027129]; go_function: zinc ion binding [goid 0008270] [evidence TAS] [pmid 2167156]; go_function: interstitial collagenase activity [goid 0004232] [evidence IEA]; go_function: hydrolase activity [goid…	CLG;CLGN
GI_4504154-S	3.88693	-15.9567	6.17039e-10	1.07338e-06	12.9871	NM_002089.1	CXCL2	GGCTGAGGAATCCAAGAAAATGGCCAGTAAGATCAATGTGACGGCAGGGA	Homo sapiens chemokine (C-X-C motif) ligand 2 (CXCL2), mRNA.	go_component: soluble fraction [goid 0005625] [evidence TAS] [pmid 2643119]; go_component: extracellular space [goid 0005615] [evidence TAS] [pmid 9873037]; go_function: cytokine activity [goid 0005125] [evidence NR]; go_function: chemokine activity [goid 0008009] [evidence TAS] [pmid 9873037]; go_process: chemotaxis [goid 0006935] [evidence TAS] [pmid 2643119]; go_process: G-protein coupled rece…	GRO2;GROb;MIP2;MIP2A;SCYB2;MGSA-b;MIP-2a;CINC-2a
GI_4504152-S	3.6624	-9.9357	1.89118e-07	5.6096e-05	7.66772	NM_001511.1	CXCL1	GGCTGGCGGATCCAAGCAAATGGCCAATGAGATCATTGTGAAGGCAGGGG	Homo sapiens chemokine (C-X-C motif) ligand 1 (melanoma growth stimulating activity, alpha) (CXCL1), mRNA.	go_component: soluble fraction [goid 0005625] [evidence NR]; go_component: extracellular space [goid 0005615] [evidence TAS] [pmid 10881932]; go_function: cytokine activity [goid 0005125] [evidence NR]; go_function: enzyme activator activity [goid 0008047] [evidence TAS] [pmid 9079638]; go_function: chemokine activity [goid 0008009] [evidence TAS] [pmid 10820279]; go_function: receptor binding [g…	GRO1;GROa;MGSA;NAP-3;SCYB1;MGSA-a
GI_4506264-S	3.59631	-22.7313	7.1259e-12	2.4792e-08	16.597	NM_000963.1	PTGS2	GCCTATGTGCTAGCCCACAAAGAATATTGTCTCATTAGCCTGAATGTGCC	Homo sapiens prostaglandin-endoperoxide synthase 2 (prostaglandin G/H synthase and cyclooxygenase) (PTGS2), mRNA.	go_component: membrane [goid 0016020] [evidence IEA]; go_component: cytoplasm [goid 0005737] [evidence TAS] [pmid 10842192]; go_function: prostaglandin-endoperoxide synthase activity [goid 0004666] [evidence TAS] [pmid 9630216]; go_function: peroxidase activity [goid 0004601] [evidence IEA]; go_function: oxidoreductase activity [goid 0016491] [evidence IEA]; go_function: oxidoreductase activity, …	COX2;COX-2;PHS-2;PGG/HS;PGHS-2;hCox-2
GI_4506842-S	3.34332	-10.3349	1.19443e-07	4.28319e-05	8.11395	NM_002983.1	CCL3	CAGGGCTGTGATCGGCCTGGGGAAATAATAAAGCACGCTCTTTTAAAAGG	Homo sapiens chemokine (C-C motif) ligand 3 (CCL3), mRNA.	go_component: soluble fraction [goid 0005625] [evidence TAS] [pmid 10706735]; go_component: extracellular [goid 0005576] [evidence IEA]; go_function: chemokine activity [goid 0008009] [evidence TAS] [pmid 10660125]; go_function: antiviral response protein activity [goid 0003800] [evidence TAS] [pmid 10841574]; go_function: signal transducer activity [goid 0004871] [evidence TAS] [pmid 10857861]; …	MIP1A;SCYA3;LD78ALPHA;MIP-1-alpha
GI_4504156-S	3.2205	-10.8676	6.61088e-08	2.91978e-05	8.68444	NM_002090.1	CXCL3	CCATAATGTGTCAGCCACCTTGATAAATGACAGGGTGGGGAACTGGAGGG	Homo sapiens chemokine (C-X-C motif) ligand 3 (CXCL3), mRNA.	go_component: extracellular space [goid 0005615] [evidence TAS] [pmid 9873037]; go_function: cytokine activity [goid 0005125] [evidence NR]; go_function: chemokine activity [goid 0008009] [evidence TAS] [pmid 9873037]; go_process: G-protein coupled receptor protein signaling pathway [goid 0007186] [evidence NR]; go_process: chemotaxis [goid 0006935] [evidence IEA]; go_process: immune response [go…	GRO3;GROg;MIP2B;SCYB3;MIP-2b;CINC-2b
GI_4506832-S	3.19114	-8.85362	7.09168e-07	0.000137072	6.3713	NM_002981.1	CCL1	CTACCAGCCCTACACCATTCCTTCTGCCCTGCTTTTGCTAGGTCACAGAG	Homo sapiens chemokine (C-C motif) ligand 1 (CCL1), mRNA.	go_component: extracellular space [goid 0005615] [evidence TAS] [pmid 2212659]; go_function: chemokine activity [goid 0008009] [evidence TAS] [pmid 9417093]; go_process: viral life cycle [goid 0016032] [evidence TAS] [pmid 9417093]; go_process: chemotaxis [goid 0006935] [evidence TAS] [pmid 9417093]; go_process: calcium ion homeostasis [goid 0006874] [evidence TAS] [pmid 9417093]; go_process: def…	P500;SISe;TCA3;I-309;SCYA1
GI_31543803-S	3.18763	-11.5374	3.24674e-08	1.8236e-05	9.36383	NM_006528.2	TFPI2	CGGATTGAGAACAGGTTTCCAGATGAAGCTACTTGTATGGGCTTCTGCGC	Homo sapiens tissue factor pathway inhibitor 2 (TFPI2), mRNA.	go_component: extracellular matrix [goid 0005578] [evidence TAS] [pmid 8914837]; go_function: extracellular matrix glycoprotein [goid 0005207] [evidence TAS] [pmid 8914837]; go_function: serine protease inhibitor activity [goid 0004867] [evidence NR]; go_function: extracellular matrix structural constituent [goid 0005201] [evidence TAS]; go_process: blood coagulation [goid 0007596] [evidence IEA]	PP5;TFPI-2
GI_26051242-S	3.02134	-13.4842	4.9266e-09	4.79929e-06	11.1261	NM_007115.2	TNFAIP6	CGATGATGTCCATGGCTTTGTGGGAAGATACTGTGGAGATGAGCTTCCAG	Homo sapiens tumor necrosis factor, alpha-induced protein 6 (TNFAIP6), mRNA.	go_component: extracellular [goid 0005576] [evidence NR]; go_function: hyaluronic acid binding [goid 0005540] [evidence TAS] [pmid 1730767]; go_function: cell adhesion receptor activity [goid 0004895] [evidence TAS] [pmid 1730767]; go_process: signal transduction [goid 0007165] [evidence TAS] [pmid 1730767]; go_process: cell-cell signaling [goid 0007267] [evidence TAS] [pmid 1730767]; go_process:…	TSG6
GI_31377728-S	2.92921	-9.66838	2.59364e-07	7.09725e-05	7.35958	NM_021006.2	CCL3L1	GCAGGAGCCTGAGCCTTGGGAACATGCGTGTGACCTCTACAGCTACCTCT	Homo sapiens chemokine (C-C motif) ligand 3-like 1 (CCL3L1), mRNA.	0	LD78;464.2;SCYA3L;SCYA3L1;LD78BETA;MGC12815
GI_27437048-A	2.8896	-12.1191	1.79936e-08	1.12363e-05	9.92196	NM_172219.1	CSF3	GACAGGAGGAATCATGTCAGGCCTGTGTGTGAAAGGAAGCTCCACTGTCA	Homo sapiens colony stimulating factor 3 (granulocyte) (CSF3), transcript variant 2, mRNA.	go_component: extracellular space [goid 0005615] [evidence E] [pmid 2420009]; go_function: granulocyte colony-stimulating factor receptor binding [goid 0005130] [evidence E] [pmid 2420009]; go_process: positive regulation of cell proliferation [goid 0008284] [evidence E] [pmid 2420009]; go_process: cell surface receptor linked signal transduction [goid 0007166] [evidence NR]; go_process: cellular…	GCSF;G-CSF;MGC45931
GI_4505594-S	2.87166	-7.26991	6.17018e-06	0.000712173	4.21693	NM_002575.1	SERPINB2	AGGGAGAACTGGACATGGAGGCCCACAGTTTGTGGCAGATCATCCTTTTC	Homo sapiens serine (or cysteine) proteinase inhibitor, clade B (ovalbumin), member 2 (SERPINB2), mRNA.	go_function: enzyme inhibitor activity [goid 0004857] [evidence NR]; go_function: serpin [goid 0004868] [evidence NR]; go_function: plasminogen activator activity [goid 0008243] [evidence IEA]; go_function: serine-type endopeptidase inhibitor activity [goid 0004867] [evidence NR]; go_process: anti-apoptosis [goid 0006916] [evidence TAS] [pmid 7499264]	PAI;PAI2;PLANH2;HsT1201
GI_25952110-S	2.85673	-12.4956	1.24368e-08	8.90844e-06	10.2683	NM_000594.2	TNF	CCGTGAAAACGGAGCTGAACAATAGGCTGTTCCCATGTAGCCCCCTGGCC	Homo sapiens tumor necrosis factor (TNF superfamily, member 2) (TNF), mRNA.	go_component: soluble fraction [goid 0005625] [evidence TAS] [pmid 3856324]; go_component: integral to membrane [goid 0016021] [evidence IEA]; go_function: tumor necrosis factor receptor binding [goid 0005164] [evidence TAS] [pmid 3001529]; go_process: response to virus [goid 0009615] [evidence TAS] [pmid 10490959]; go_process: response to pest/pathogen/parasite [goid 0009613] [evidence P] [pmid …	DIF;TNFA;TNFSF2;CACHECTIN
GI_31377630-S	2.78531	-8.09474	1.92788e-06	0.00029313	5.37957	NM_052942.2	GBP5	GCAGGAACAACAGATGCAGGAACAGGCTGCACAGCTCAGCACAACATTCC	Homo sapiens guanylate binding protein 5 (GBP5), mRNA.	go_function: GTPase activity [goid 0003924] [evidence IEA]; go_function: GTP binding [goid 0005525] [evidence IEA]; go_process: immune response [goid 0006955] [evidence IEA]	0
GI_34335231-S	2.52495	-13.312	5.76389e-09	5.39899e-06	10.9819	NM_001823.3	CKB	CGTCTGGCGAGCCCTTAGCCTTGCTGTAGAGACTTCCGTCACCCTTGGTA	Homo sapiens creatine kinase, brain (CKB), mRNA.	go_component: cytoplasm [goid 0005737] [evidence NR]; go_function: creatine kinase activity [goid 0004111] [evidence TAS] [pmid 3034271]; go_function: transferase activity, transferring phosphorus-containing groups [goid 0016772] [evidence IEA]	B-CK;CKBB
GI_16554595-A	2.39038	-10.2529	1.31116e-07	4.31513e-05	8.02361	NM_003897.2	IER3	GCTTTGTGGGACTGGTGGAAGCAGGACACCTGGAACTGCGGCAAAGTAGG	Homo sapiens immediate early response 3 (IER3), transcript variant short, mRNA.	go_function: apoptosis inhibitor activity [goid 0008189] [evidence E] [pmid 9703517]; go_process: anti-apoptosis [goid 0006916] [evidence P] [pmid 9703517]; go_process: cell growth and/or maintenance [goid 0008151] [evidence E] [pmid 9196025]; go_process: embryogenesis and morphogenesis [goid 0007345] [evidence E] [pmid 9196025]; go_process: apoptosis [goid 0006915] [evidence E] [pmid 9196025]	DIF2;IEX1;PRG1;DIF-2;GLY96;IEX-1;IEX-1L
GI_4505204-S	2.29878	-11.0219	5.59472e-08	2.67165e-05	8.84455	NM_002425.1	MMP10	CAGCTGGTTACATTGCTAGGCGAGATAGGGGGAAGACAGATATGGGTGTT	Homo sapiens matrix metalloproteinase 10 (stromelysin 2) (MMP10), mRNA.	go_component: extracellular matrix [goid 0005578] [evidence TAS] [pmid 2844164]; go_component: extracellular space [goid 0005615] [evidence TAS] [pmid 2844164]; go_function: zinc ion binding [goid 0008270] [evidence TAS] [pmid 2844164]; go_function: metalloendopeptidase activity [goid 0004222] [evidence P] [pmid 2844164]; go_function: hydrolase activity [goid 0016787] [evidence IEA]; go_function:…	SL-2;STMY2
GI_31377633-S	2.17561	-10.2664	1.29113e-07	4.30742e-05	8.03853	NM_052941.2	GBP4	AACAACCCGGCTTCCTCACCCTATGTCCTTTATTTACAAAGCTGTGCTCC	Homo sapiens guanylate binding protein 4 (GBP4), mRNA.	go_function: GTPase activity [goid 0003924] [evidence IEA]; go_function: GTP binding [goid 0005525] [evidence IEA]; go_process: immune response [goid 0006955] [evidence IEA]	Mpa2
GI_4506844-S	2.13775	-9.86086	2.06463e-07	5.98597e-05	7.58223	NM_002984.1	CCL4	TCTCCATGAGACACATCTCCTCCATACTCAGGACTCCTCTCCGCAGTTCC	Homo sapiens chemokine (C-C motif) ligand 4 (CCL4), mRNA.	go_component: extracellular space [goid 0005615] [evidence TAS] [pmid 2521882]; go_function: cytokine activity [goid 0005125] [evidence P] [pmid 2462251]; go_function: receptor signaling protein tyrosine kinase activity [goid 0004716] [evidence TAS] [pmid 9973507]; go_function: chemokine activity [goid 0008009] [evidence TAS] [pmid 10929056]; go_process: viral replication [goid 0008166] [evidence…	ACT2;LAG1;Act-2;MIP1B;SCYA4;AT744.1;MIP-1-beta
GI_4503938-S	2.10907	-7.73729	3.15936e-06	0.000436951	4.88695	NM_002053.1	GBP1	GTCCCAATATCAAGGACAACCACCCTAGCTTCTTAGTGAAGACAATGTAC	Homo sapiens guanylate binding protein 1, interferon-inducible, 67kDa (GBP1), mRNA.	go_function: GTP binding [goid 0005525] [evidence TAS] [pmid 1715024]; go_function: GTPase activity [goid 0003924] [evidence IEA]; go_process: immune response [goid 0006955] [evidence IEA]	0
GI_21536300-A	2.03193	-7.57147	3.9938e-06	0.000514629	4.65264	NM_139266.1	STAT1	CCCAGAACGGAGGCGAACCTGACTTCCATGCGGTTGAACCCTACACGAAG	Homo sapiens signal transducer and activator of transcription 1, 91kDa (STAT1), transcript variant beta, mRNA.	go_component: cytoplasm [goid 0005737] [evidence TAS]; go_component: nucleus [goid 0005634] [evidence TAS]; go_function: hematopoietin/interferon-class (D200-domain) cytokine receptor signal transducer activity [goid 0005062] [evidence TAS]; go_function: transcription activating factor [goid 0003710] [evidence E]; go_function: DNA binding [goid 0003677] [evidence E]; go_function: transcription fa…	ISGF-3;STAT91
GI_24497581-S	2.01573	-7.7705	3.0157e-06	0.000424161	4.93343	NM_001354.3	AKR1C2	CCTGCTTGGCGACTTCAGTAAGCTACAGCTAAGCCCATCGGCCGGAAAAG	Homo sapiens aldo-keto reductase family 1, member C2 (dihydrodiol dehydrogenase 2; bile acid binding protein; 3-alpha hydroxysteroid dehydrogenase, type III) (AKR1C2), mRNA.	0	DD;DD2;BABP;DDH2;HBAB;HAKRD;MCDR2;AKR1C-pseudo
GI_28178862-S	1.98076	-10.4616	1.03546e-07	4.02142e-05	8.2521	NM_020530.3	OSM	AGCCATTGCTCTCCTAGAGGGGGTCTCAGAAACTGCGAGGCCAGTTCCTT	Homo sapiens oncostatin M (OSM), mRNA.	go_component: extracellular space [goid 0005615] [evidence TAS] [pmid 2779549]; go_function: cytokine activity [goid 0005125] [evidence TAS] [pmid 2779549]; go_function: oncostatin-M receptor binding [goid 0005147] [evidence TAS] [pmid 9920829]; go_process: negative regulation of cell proliferation [goid 0008285] [evidence TAS] [pmid 1717982]; go_process: pathogenesis [goid 0009405] [evidence TAS…	MGC20461
GI_20070269-S	1.91112	-9.28977	4.10486e-07	9.43111e-05	6.90976	NM_015714.2	G0S2	CTTCAGAGAAACCGCTGACATCTAGAACTGACCTACCACAAGCATCCACC	Homo sapiens putative lymphocyte G0/G1 switch gene (G0S2), mRNA.	go_component: cellular_component unknown [goid 0008372] [evidence ND]; go_function: molecular_function unknown [goid 0005554] [evidence ND]; go_process: cell growth and/or maintenance [goid 0008151] [evidence IEA]; go_process: regulation of cell cycle [goid 0000074] [evidence NAS] [pmid 1930693]	0
GI_13027797-S	1.82347	-6.37821	2.39289e-05	0.00208876	2.85362	NM_004995.2	MMP14	ACCAAAGGTGGTGGCCATGGTACCGGGGACTTGGGAGAGTGAGACCCAGT	Homo sapiens matrix metalloproteinase 14 (membrane-inserted) (MMP14), mRNA.	go_component: extracellular matrix [goid 0005578] [evidence IEA]; go_component: integral to plasma membrane [goid 0005887] [evidence TAS] [pmid 8015608]; go_function: zinc ion binding [goid 0008270] [evidence TAS] [pmid 8015608]; go_function: metalloendopeptidase activity [goid 0004222] [evidence TAS] [pmid 8015608]; go_function: hydrolase activity [goid 0016787] [evidence IEA]; go_process: prote…	MMP-X1;MTMMP1;MT1-MMP
GI_10835186-S	1.80992	-8.22606	1.61404e-06	0.000260319	5.55635	NM_000636.1	SOD2	GGAACAACAGGCCTTATTCCACTGCTGGGGATTGATGTGTGGGAGCACGC	Homo sapiens superoxide dismutase 2, mitochondrial (SOD2), mRNA.	go_component: mitochondrion [goid 0005739] [evidence NR]; go_function: manganese superoxide dismutase activity [goid 0008383] [evidence P]; go_process: response to oxidative stress [goid 0006979] [evidence E]	IPO-B;MNSOD
GI_21536300-I	1.77116	-6.77783	1.28661e-05	0.00128947	3.47866	NM_139266.1	STAT1	TCGCCATCACAGCTGAACTTGTTGAGATCCCCGTGTTACTGCCTATCAGC	Homo sapiens signal transducer and activator of transcription 1, 91kDa (STAT1), transcript variant beta, mRNA.	go_component: cytoplasm [goid 0005737] [evidence TAS]; go_component: nucleus [goid 0005634] [evidence TAS]; go_function: hematopoietin/interferon-class (D200-domain) cytokine receptor signal transducer activity [goid 0005062] [evidence TAS]; go_function: transcription activating factor [goid 0003710] [evidence E]; go_function: DNA binding [goid 0003677] [evidence E]; go_function: transcription fa…	ISGF-3;STAT91
GI_21359861-S	1.74589	-9.68037	2.55681e-07	7.07596e-05	7.37356	NM_001955.2	EDN1	CCTCTCAGCAGAAACACACAGTCACATTCGAATTCGGGTGGCATCCTCCG	Homo sapiens endothelin 1 (EDN1), mRNA.	go_component: soluble fraction [goid 0005625] [evidence TAS] [pmid 2670930]; go_component: extracellular space [goid 0005615] [evidence TAS] [pmid 2670930]; go_component: nucleus [goid 0005634] [evidence IEA]; go_function: peptide hormone [goid 0005180] [evidence TAS] [pmid 2670930]; go_function: toxin activity [goid 0015070] [evidence IEA]; go_function: DNA binding [goid 0003677] [evidence IEA];…	ET1
GI_38327557-S	1.71105	-8.57189	1.02037e-06	0.000181019	6.01147	NM_004120.3	GBP2	GAGACCAAACAAACCATGGGGCACAGTAGAGCATCACTCCTGCCAAGTGG	Homo sapiens guanylate binding protein 2, interferon-inducible (GBP2), mRNA.	go_function: GTP binding [goid 0005525] [evidence TAS] [pmid 1715024]; go_function: GTPase activity [goid 0003924] [evidence IEA]; go_process: immune response [goid 0006955] [evidence TAS] [pmid 1715024]	0
GI_21536299-I	1.69419	-7.66468	3.49939e-06	0.000468264	4.7848	NM_007315.2	STAT1	GCACACAGTGCTTTCCGTGGCACTGCATACAATCTGAGGCCTCCTCTCTC	Homo sapiens signal transducer and activator of transcription 1, 91kDa (STAT1), transcript variant alpha, mRNA.	go_component: cytoplasm [goid 0005737] [evidence TAS]; go_component: nucleus [goid 0005634] [evidence TAS]; go_function: hematopoietin/interferon-class (D200-domain) cytokine receptor signal transducer activity [goid 0005062] [evidence TAS]; go_function: transcription activating factor [goid 0003710] [evidence E]; go_function: DNA binding [goid 0003677] [evidence E]; go_function: transcription fa…	ISGF-3;STAT91
GI_28610153-S	1.66615	-7.85566	2.67811e-06	0.000383664	5.05195	NM_000584.2	IL8	CCCAGTCTTGTCATTGCCAGCTGTGTTGGTAGTGCTGTGTTGAATTACGG	Homo sapiens interleukin 8 (IL8), mRNA.	go_component: obsolete [goid 0008370] [evidence NR]; go_component: soluble fraction [goid 0005625] [evidence TAS] [pmid 11483765]; go_component: extracellular space [goid 0005615] [evidence TAS] [pmid 10823949]; go_function: interleukin-8 receptor binding [goid 0005153] [evidence IPI] [pmid 1840701]; go_function: chemokine activity [goid 0008009] [evidence TAS] [pmid 10881932]; go_process: negati…	K60;NAF;GCP1;IL-8;LECT;LUCT;NAP1;3-10C;CXCL8;GCP-1;LYNAP;MDNCF;MONAP;NAP-1;SCYB8;TSG-1;AMCF-I;b-ENAP
GI_21956638-S	1.61989	-9.5033	3.163e-07	8.19487e-05	7.16541	NM_145804.1	DKFZP586C1619	ATTTATGGACCAGACACTGGGGCAGCATCAGGCACAGTCTGTCTGGGTGC	Homo sapiens DKFZP586C1619 protein (DKFZP586C1619), mRNA.	go_function: protein binding [goid 0005515] [evidence IEA]; go_function: calcium ion binding [goid 0005509] [evidence IEA]	0
GI_18152772-S	1.5737	-5.29532	0.000143639	0.00881157	1.04389	NM_080741.1	NEU4	GCAGGTAGCCCAGGGTGTTGTGGGTGGCAGCACTTGTTTACTGGCTGCTT	Homo sapiens sialidase 4 (NEU4), mRNA.	go_function: exo-alpha-sialidase activity [goid 0004308] [evidence IEA]; go_function: hydrolase activity, acting on glycosyl bonds [goid 0016798] [evidence IEA]; go_process: carbohydrate metabolism [goid 0005975] [evidence IEA]	MGC18222
GI_14574570-S	1.52828	-9.22917	4.4237e-07	9.81902e-05	6.83626	NM_004049.2	BCL2A1	CCTACAGATACCACAACCTGGATCAGGTCCAAGCAAAACGTCCAGAGTGC	Homo sapiens BCL2-related protein A1 (BCL2A1), mRNA.	go_function: apoptosis inhibitor activity [goid 0008189] [evidence TAS] [pmid 8605321]; go_process: anti-apoptosis [goid 0006916] [evidence TAS] [pmid 8605321]; go_process: apoptosis [goid 0006915] [evidence IEA]	GRS;BFL1;HBPA1;BCL2L5
GI_7019566-S	1.51597	-7.61961	3.72981e-06	0.000488364	4.72104	NM_013378.1	VPREB3	AGGCCCACAATGCCTGTGTCCTCACCATTAGTCCCGTGCAGCCTGAAGAC	Homo sapiens pre-B lymphocyte gene 3 (VPREB3), mRNA.	go_component: endoplasmic reticulum [goid 0005783] [evidence NR] [pmid 10702669]	8HS20
GI_22538803-S	1.43301	-5.98028	4.53636e-05	0.00345246	2.20819	NM_002990.3	CCL22	ACGAATCTGCCTACTGCCCATGAACGGGGCCCTCAAGCGTCCTGGGATCT	Homo sapiens chemokine (C-C motif) ligand 22 (CCL22), mRNA.	go_component: extracellular space [goid 0005615] [evidence TAS] [pmid 9743322]; go_function: chemokine activity [goid 0008009] [evidence TAS] [pmid 10861057]; go_function: antiviral response protein activity [goid 0003800] [evidence TAS] [pmid 9381181]; go_process: chemotaxis [goid 0006935] [evidence TAS] [pmid 10861057]; go_process: signal transduction [goid 0007165] [evidence TAS] [pmid 9743322…	MDC;ABCD-1;SCYA22;STCP-1;DC/B-CK;MGC34554;A-152E5.1
GI_4504700-S	1.40636	-5.63736	8.01238e-05	0.00543547	1.63361	NM_001565.1	CXCL10	GACTTCCACTGCCATCCTCCCAAGGGGCCCAAATTCTTTCAGTGGCTACC	Homo sapiens chemokine (C-X-C motif) ligand 10 (CXCL10), mRNA.	go_component: soluble fraction [goid 0005625] [evidence NR]; go_component: extracellular [goid 0005576] [evidence NR]; go_function: chemokine activity [goid 0008009] [evidence TAS] [pmid 10903763]; go_function: cAMP-dependent protein kinase, intrinsic regulator activity [goid 0008603] [evidence TAS] [pmid 10903763]; go_function: receptor binding [goid 0005102] [evidence P]; go_process: positive r…	C7;IFI10;INP10;IP-10;crg-2;mob-1;SCYB10;gIP-10
GI_31543214-S	1.38344	-10.0478	1.65976e-07	5.18228e-05	7.79473	NM_005953.2	MT2A	TGGGACAGCCCCGCTCCCAGATGTAAAGAACGCGACTTCCACAAACCTGG	Homo sapiens metallothionein 2A (MT2A), mRNA.	go_function: heavy metal binding [goid 0005505] [evidence NR]; go_function: metal ion binding [goid 0046872] [evidence IEA]; go_function: copper ion binding [goid 0005507] [evidence NR]; go_process: copper ion homeostasis [goid 0006878] [evidence TAS] [pmid 6719135]	MT2
GI_11038652-S	1.38282	-7.38786	5.19772e-06	0.000620667	4.38885	NM_020980.2	AQP9	CCACCTCTGGTCTTGCTAAGTCTTGATCTTGCTTCCTGCCAGCACCAAAC	Homo sapiens aquaporin 9 (AQP9), mRNA.	go_component: integral to plasma membrane [goid 0005887] [evidence TAS] [pmid 9514918]; go_function: water channel activity [goid 0015250] [evidence TAS] [pmid 9514918]; go_function: transporter activity [goid 0005215] [evidence IEA]; go_process: water transport [goid 0006833] [evidence TAS] [pmid 9514918]; go_process: small molecule transport [goid 0006832] [evidence TAS] [pmid 9514918]; go_proc…	SSC1;HsT17287
GI_13899228-S	1.38214	-10.9554	6.01061e-08	2.76193e-05	8.77581	NM_031419.1	MAIL	GCCCGGCTGGCAGTTGCATGGAAGAGAACACCTCTTTATGGCTTACCCTC	Homo sapiens molecule possessing ankyrin repeats induced by lipopolysaccharide (MAIL), homolog of mouse (MAIL), mRNA.	0	IKBZ;INAP
GI_14577916-S	1.37272	-7.71388	3.26498e-06	0.000446716	4.85409	NM_005755.2	EBI3	CTGTTGGAGGGCGGATGGGATCTGCCTAGCCTGGGCTGGAGTCCTTGCTT	Homo sapiens Epstein-Barr virus induced gene 3 (EBI3), mRNA.	go_component: membrane [goid 0016020] [evidence IEA]; go_component: extracellular space [goid 0005615] [evidence TAS] [pmid 8551575]; go_component: plasma membrane [goid 0005886] [evidence TAS] [pmid 8551575]; go_function: receptor activity [goid 0004872] [evidence IEA] [pmid 8551575]; go_function: hematopoietin/interferon-class (D200-domain) cytokine receptor activity [goid 0004896] [evidence IE…	0
GI_24497437-S	1.3638	-6.3406	2.53964e-05	0.00220108	2.7936	NM_002187.2	IL12B	CCTCACCCCCACCTCTCTAAAAGACACAGGAGGATGACACAGAAACACCG	Homo sapiens interleukin 12B (natural killer cell stimulatory factor 2, cytotoxic lymphocyte maturation factor 2, p40) (IL12B), mRNA.	go_component: membrane [goid 0016020] [evidence IEA]; go_component: extracellular space [goid 0005615] [evidence TAS] [pmid 1673147]; go_function: interleukin-12 receptor binding [goid 0005143] [evidence TAS] [pmid 1674604]; go_function: cytokine activity [goid 0005125] [evidence TAS] [pmid 1673147]; go_function: defense/immunity protein activity [goid 0003793] [evidence TAS] [pmid 10320373]; go_…	CLMF;NKSF;CLMF2;NKSF2;IL-12B
GI_34147362-S	1.35338	-10.2725	1.28215e-07	4.30742e-05	8.0453	NM_024111.2	MGC4504	CATCACTACAGGCCCTGGCAACCTTCCCAGTCTGTCCCATACTGTTACCC	Homo sapiens hypothetical protein MGC4504 (MGC4504), mRNA.	0	0
GI_4507232-S	1.3043	-8.16769	1.74626e-06	0.000277963	5.47804	NM_003745.1	SOCS1	CAAACCAGGGGTTGGGGGAGGGTCTCTGGCTTTATTTTTCTGCTGTGCAG	Homo sapiens suppressor of cytokine signaling 1 (SOCS1), mRNA.	go_component: cytoplasm [goid 0005737] [evidence TAS] [pmid 9202126]; go_function: protein kinase inhibitor activity [goid 0004860] [evidence TAS] [pmid 9202125]; go_process: JAK-STAT cascade [goid 0007259] [evidence TAS] [pmid 9202126]; go_process: intracellular signaling cascade [goid 0007242] [evidence IEA]; go_process: regulation of cell growth [goid 0001558] [evidence IEA]	JAB;CIS1;SSI1;TIP3;CISH1;SSI-1;SOCS-1
GI_9506686-S	1.30401	-9.42547	3.47643e-07	8.68683e-05	7.07282	NM_019058.1	RTP801	GGTCGGAGGTCGTGGAGGTGGTTTGTGTATCTTACTGGTCTGAAGGGACC	Homo sapiens HIF-1 responsive RTP801 (RTP801), mRNA.	0	0
GI_5031976-I	1.30319	-5.34776	0.000131205	0.00817228	1.13536	NM_005746.1	PBEF	TGTCGGGACATACCCTATAGAATTACTAACCTTACTGCCCCTTGTAGAAT	Homo sapiens pre-B-cell colony-enhancing factor (PBEF), transcript variant 1, mRNA.	go_function: cytokine activity [goid 0005125] [evidence TAS] [pmid 8289818]; go_process: positive regulation of cell proliferation [goid 0008284] [evidence TAS] [pmid 8289818]; go_process: signal transduction [goid 0007165] [evidence TAS] [pmid 8289818]; go_process: cell-cell signaling [goid 0007267] [evidence TAS] [pmid 8289818]	0
GI_21071004-S	1.3006	-5.72491	6.91847e-05	0.00485569	1.78191	NM_003311.2	PHLDA2	CGCGGATCCTCGCTCCGTTGCACGGGCGCCTTAAGTTATTGGACTATCTA	Homo sapiens pleckstrin homology-like domain, family A, member 2 (PHLDA2), mRNA.	go_component: nucleus [goid 0005634] [evidence IEA]; go_function: DNA binding [goid 0003677] [evidence IEA]; go_process: imprinting [goid 0006349] [evidence NR]; go_process: apoptosis [goid 0006915] [evidence TAS] [pmid 9328465]; go_process: regulation of transcription, DNA-dependent [goid 0006355] [evidence IEA]	IPL;BRW1C;BWR1C;HLDA2;TSSC3
GI_23308576-S	1.29411	-9.40187	3.57788e-07	8.73591e-05	7.04461	NM_006623.2	PHGDH	CCACATTCTTGGGCTGAACGCGGGCCTCTGACACTGCTTACACTGCACTC	Homo sapiens phosphoglycerate dehydrogenase (PHGDH), mRNA.	go_function: phosphoglycerate dehydrogenase activity [goid 0004617] [evidence TAS] [pmid 8758134]; go_function: electron transporter activity [goid 0005489] [evidence TAS] [pmid 8758134]; go_function: oxidoreductase activity [goid 0016491] [evidence IEA]; go_process: brain development [goid 0007420] [evidence TAS] [pmid 8758134]; go_process: L-serine biosynthesis [goid 0006564] [evidence NR]	PDG;PGD;PGAD;PGDH;SERA;3PGDH;MGC3017
GI_11496985-S	1.28175	-5.53465	9.53121e-05	0.00635954	1.45824	NM_012072.2	C1QR1	TGGTGCTTTGAGGGTCAGCCTTTAGGAAGGTGCAGCTTTGTTGTCCTTTG	Homo sapiens complement component 1, q subcomponent, receptor 1 (C1QR1), mRNA.	go_component: integral to membrane [goid 0016021] [evidence IC] [pmid 9047234]; go_component: membrane fraction [goid 0005624] [evidence P] [pmid 9047234]; go_component: integral to plasma membrane [goid 0005887] [evidence E] [pmid 9047234]; go_function: receptor activity [goid 0004872] [evidence NAS] [pmid 9047234]; go_function: lectin [goid 0005530] [evidence IEA]; go_function: sugar binding [g…	CD93;C1qRP;C1qR(P);dJ737E23.1
GI_6806892-S	1.27801	-9.29011	4.10316e-07	9.43111e-05	6.91016	NM_000595.2	LTA	AGAGCCCCACACGGAGGCATCTGCACCCTCGATGAAGCCCAATAAACCTC	Homo sapiens lymphotoxin alpha (TNF superfamily, member 1) (LTA), mRNA.	go_component: membrane [goid 0016020] [evidence IEA]; go_function: receptor binding [goid 0005102] [evidence E] [pmid 3001529]; go_function: tumor necrosis factor receptor binding [goid 0005164] [evidence IEA]; go_process: induction of apoptosis [goid 0006917] [evidence TAS] [pmid 6334807]; go_process: signal transduction [goid 0007165] [evidence TAS] [pmid 6334807]; go_process: cell-cell signali…	LT;TNFB;TNFSF1
GI_38455405-S	1.24313	-9.75694	2.33422e-07	6.54714e-05	7.46251	NM_002164.3	INDO	GACCTCTGAAGACCCTTCAAAACTGGAAGCCAAAGGAACTGGAGGCACTG	Homo sapiens indoleamine-pyrrole 2,3 dioxygenase (INDO), mRNA.	go_function: electron transporter activity [goid 0005489] [evidence TAS] [pmid 2109605]; go_function: indoleamine-pyrrole 2,3-dioxygenase activity [goid 0004426] [evidence IEA]; go_function: oxidoreductase activity [goid 0016491] [evidence IEA]; go_process: tryptophan catabolism [goid 0006569] [evidence TAS] [pmid 2109605]; go_process: pregnancy [goid 0007565] [evidence TAS] [pmid 9712583]; go_pr…	IDO;CD107B
GI_7710155-S	1.23272	-9.18715	4.66018e-07	0.000100437	6.78506	NM_004184.2	WARS	GGAAGTCCTTGGTTGATGTATCTGGGTCTCCTCTGGAGCACTCTGCCCTC	Homo sapiens tryptophanyl-tRNA synthetase (WARS), mRNA.	go_component: soluble fraction [goid 0005625] [evidence TAS] [pmid 1761529]; go_component: cytoplasm [goid 0005737] [evidence TAS] [pmid 1761529]; go_function: ATP binding [goid 0005524] [evidence IEA]; go_function: tryptophan-tRNA ligase activity [goid 0004830] [evidence IEA]; go_function: ligase activity [goid 0016874] [evidence IEA]; go_process: tryptophanyl-tRNA aminoacylation [goid 0006436] …	IFI53;IFP53;GAMMA-2
GI_13899296-S	1.21718	-7.54459	4.14979e-06	0.000529131	4.61431	NM_031458.1	BAL	CCCATGGGTTATCTGTATGGACTGACTGGGTTATTGAAAGGACTAGCCAC	0	0	0
GI_10518499-S	1.21003	-6.69191	1.46757e-05	0.00143539	3.34621	NM_001993.2	F3	ATGTGTTAAGTGCAGGAGACATTGGTATTCTGGGCAGCTTCCTAATATGC	Homo sapiens coagulation factor III (thromboplastin, tissue factor) (F3), mRNA.	go_component: integral to membrane [goid 0016021] [evidence TAS] [pmid 3037536]; go_component: plasma membrane [goid 0005886] [evidence NR] [pmid 10896200]; go_function: blood coagulation factor activity [goid 0003801] [evidence TAS] [pmid 10896200]; go_function: transmembrane receptor activity [goid 0004888] [evidence NR]; go_function: receptor activity [goid 0004872] [evidence NR]; go_function:…	TF;TFA;CD142
GI_4504720-S	1.20538	-7.62822	3.68456e-06	0.000485047	4.73325	NM_002198.1	IRF1	CCTCAACAGGCCCAGGGAGGGAAGTGTGAGCGCCTTGGTATGACTTAAAA	Homo sapiens interferon regulatory factor 1 (IRF1), mRNA.	go_component: nucleus [goid 0005634] [evidence IEA]; go_function: transcription activating factor [goid 0003710] [evidence E] [pmid 7507207]; go_function: transcription factor activity [goid 0003700] [evidence IEA]; go_function: translation regulator activity [goid 0045182] [evidence IEA]; go_process: oncogenesis [goid 0007048] [evidence TAS] [pmid 7507207]; go_process: transcription from Pol II …	MAR;IRF-1
GI_22035597-S	1.20508	-6.15108	3.43802e-05	0.00280032	2.48804	NM_005204.2	MAP3K8	AGCCATCTGACAGCAGGCCACTAGTGACAGTTTCTTTTGTGTTCCTATGG	Homo sapiens mitogen-activated protein kinase kinase kinase 8 (MAP3K8), mRNA.	go_component: cytosol [goid 0005829] [evidence TAS] [pmid 8226782]; go_function: protein serine/threonine kinase activity [goid 0004674] [evidence TAS] [pmid 8226782]; go_function: ATP binding [goid 0005524] [evidence IEA]; go_function: transferase activity [goid 0016740] [evidence IEA]; go_process: protein amino acid phosphorylation [goid 0006468] [evidence TAS] [pmid 2072910]; go_process: cell …	COT;EST;ESTF;TPL2;Tpl-2;c-COT
GI_34147568-S	1.18862	-7.08315	8.1247e-06	0.000875527	3.94077	NM_003821.3	RIPK2	GCAGCCTGGTATAGCCCAGCAGTGGATCCAGAGCAAAAGGGAAGACATTG	Homo sapiens receptor-interacting serine-threonine kinase 2 (RIPK2), mRNA.	0	RICK;RIP2;CARD3;CARDIAK
GI_21359902-S	1.16891	-7.53823	4.18763e-06	0.000531175	4.60522	NM_016073.2	HDGFRP3	CCTGTTAATGCTTGTCCTTGGAACATCTTTCGCGTATTCACGGTTTGTAG	Homo sapiens hepatoma-derived growth factor, related protein 3 (HDGFRP3), mRNA.	go_component: nucleus [goid 0005634] [evidence TAS] [pmid 10581169]; go_process: cell proliferation [goid 0008283] [evidence TAS] [pmid 10581169]	HDGF2;CGI-142
GI_33386694-A	1.16271	-5.21322	0.00016564	0.00983904	0.899946	NM_182790.1	PBEF	GGGTTACAAGTTGCTGCCACCTTATCTTAGAGTTATTCAAGGGGATGGAG	Homo sapiens pre-B-cell colony-enhancing factor (PBEF), transcript variant 2, mRNA.	go_function: cytokine activity [goid 0005125] [evidence TAS] [pmid 8289818]; go_process: positive regulation of cell proliferation [goid 0008284] [evidence TAS] [pmid 8289818]; go_process: signal transduction [goid 0007165] [evidence TAS] [pmid 8289818]; go_process: cell-cell signaling [goid 0007267] [evidence TAS] [pmid 8289818]	0
GI_4505148-S	1.13262	-9.22475	4.44796e-07	9.81902e-05	6.83088	NM_003784.1	SERPINB7	GTCTTTCTTCCCACGCTCATTTCTATCATTCTCCCCCATGACCCGTCTGG	Homo sapiens serine (or cysteine) proteinase inhibitor, clade B (ovalbumin), member 7 (SERPINB7), mRNA.	go_function: serpin [goid 0004868] [evidence TAS] [pmid 9710452]; go_function: serine protease inhibitor activity [goid 0004867] [evidence TAS]	MEGSIN
GI_18375640-S	1.12043	-6.71314	1.42047e-05	0.00139492	3.37905	NM_006399.2	BATF	GGCCTGGACAAGGAGTGAACACGGGAACTGTCACGACTGGAAGGGCGTGA	Homo sapiens basic leucine zipper transcription factor, ATF-like (BATF), mRNA.	go_component: nucleus [goid 0005634] [evidence IEA]; go_function: RNA polymerase II transcription factor activity [goid 0003702] [evidence TAS] [pmid 8570175]; go_function: transcription factor activity [goid 0003700] [evidence TAS] [pmid 8630063]; go_function: protein binding [goid 0005515] [evidence IPI] [pmid 8954125]; go_process: antimicrobial humoral response (sensu Invertebrata) [goid 00069…	B-ATF;SFA-2
GI_23510408-I	1.07762	-6.10144	3.72492e-05	0.00298411	2.40715	NM_003057.2	SLC22A1	CCTCGGAGTGATGGTGTGTTCCTCCCTGTGTGACATAGGTGGGATAATCA	Homo sapiens solute carrier family 22 (organic cation transporter), member 1 (SLC22A1), transcript variant 1, mRNA.	go_component: membrane fraction [goid 0005624] [evidence P] [pmid 9187257]; go_component: integral to plasma membrane [goid 0005887] [evidence P] [pmid 9187257]; go_component: integral to membrane [goid 0016021] [evidence IEA]; go_function: organic cation transporter activity [goid 0015101] [evidence P] [pmid 9187257]; go_function: ion transporter activity [goid 0015075] [evidence IEA]; go_proces…	OCT1;HOCT1
GI_15147247-S	1.05883	-6.40097	2.30847e-05	0.00202232	2.88983	NM_033255.1	EPSTI1	GGGAGTCACTTGATGCTTTCAGGTTAATCAGAGCTATGGGTGCTACAGGC	Homo sapiens epithelial stromal interaction 1 (breast) (EPSTI1), mRNA.	0	BRESI1
GI_31543449-S	1.04175	-7.2728	6.14412e-06	0.000712173	4.22117	NM_002852.2	PTX3	GGGAATATTGTTGGGTGGGGAGTCACAGAGATCCAGCCACATGGAGGAGC	Homo sapiens pentaxin-related gene, rapidly induced by IL-1 beta (PTX3), mRNA.	go_component: extracellular [goid 0005576] [evidence TAS] [pmid 1429570]; go_process: inflammatory response [goid 0006954] [evidence TAS] [pmid 1429570]	TSG-14
GI_36796742-S	1.03989	-7.7368	3.16153e-06	0.000436951	4.88626	NM_015440.2	FTHFSDC1	CTGTTCACAGTGGAGTATGGTGTTCGGCAAAAGGACCTCCACCAAGACTG	Homo sapiens formyltetrahydrofolate synthetase domain containing 1 (FTHFSDC1), mRNA.	0	FLJ21145;DKFZp586G1517
GI_5803124-S	1.01919	-8.09096	1.93783e-06	0.00029313	5.37444	NM_006875.1	PIM2	GGGTGAGGGGACCCTACTTTGTTATCCCAAGTGCTCTTATTCTGGTGAGA	Homo sapiens pim-2 oncogene (PIM2), mRNA.	0	0
GI_31542979-S	1.0172	-5.2346	0.000159591	0.00957308	0.937525	NM_001549.2	IFIT4	GCCCCAACCTGGGATTGCTGAGCAGGGAAGCTTTGCATGTTGCTCTAAGG	Homo sapiens interferon-induced protein with tetratricopeptide repeats 4 (IFIT4), mRNA.	go_component: cellular_component unknown [goid 0008372] [evidence ND]; go_function: molecular_function unknown [goid 0005554] [evidence ND]; go_process: immune response [goid 0006955] [evidence IEA]; go_process: biological_process unknown [goid 0000004] [evidence ND]	IFI60;ISG60;RIG-G;CIG-49
GI_16159362-S	1.01477	-7.20435	6.79246e-06	0.00076232	4.12055	XM_038999.2	NEDL2	GAACTGATTGCTCTCCTGTGAGTTAAGCTATGTTTACTACTGGGACCCTC	Homo sapiens NEDD4-related E3 ubiquitin ligase NEDL2 (NEDL2), mRNA.	0	0
GI_40538783-S	1.0071	-7.01065	9.05173e-06	0.00095846	3.83223	NM_182757.1	IBRDC2	GTTGTGAGGTAGGGAAGTGAGGAGGAAAGCCATGCCGAAGCAAATGTTAG	Homo sapiens IBR domain containing 2 (IBRDC2), mRNA.	go_function: electron transporter activity [goid 0005489] [evidence IEA]; go_process: electron transport [goid 0006118] [evidence IEA]	p53RFP;bA528A10.3
GI_21361197-S	1.00532	-8.16992	1.74098e-06	0.000277963	5.48106	NM_000295.2	SERPINA1	GAAGCTGCTGGGGCCATGTTTTTAGAGGCCATACCCATGTCTATCCCCCC	Homo sapiens serine (or cysteine) proteinase inhibitor, clade A (alpha-1 antiproteinase, antitrypsin), member 1 (SERPINA1), mRNA.	go_function: endopeptidase inhibitor activity [goid 0004866] [evidence NR]; go_function: plasma glycoprotein [goid 0005211] [evidence NR]; go_function: serpin [goid 0004868] [evidence IEA]; go_function: serine protease inhibitor activity [goid 0004867] [evidence IEA]; go_process: acute-phase response [goid 0006953] [evidence IEA]	PI;A1A;AAT;PI1;A1AT;alpha-1-antitrypsin
GI_12707565-S	1.00504	-5.85988	5.52888e-05	0.00409271	2.00838	NM_004419.2	DUSP5	GGGTACTTGCTAGGTATCCTGGGTCAGTGGCGGTGCAAACTGGTTTCCTC	Homo sapiens dual specificity phosphatase 5 (DUSP5), mRNA.	go_component: nucleus [goid 0005634] [evidence IEA]; go_function: protein tyrosine phosphatase activity [goid 0004725] [evidence TAS] [pmid 7961985]; go_function: protein tyrosine/serine/threonine phosphatase activity [goid 0008138] [evidence IEA]; go_function: protein phosphatase type 2C activity [goid 0015071] [evidence IEA]; go_function: protein phosphatase type 2A activity [goid 0000158] [evi…	HVH3
GI_38157980-A	1.00102	-6.61445	1.6538e-05	0.00156718	3.22591	NM_004223.3	UBE2L6	TGAGGGCCTGGGGACAGTGGAGCATATGGGTGGGAGACAGATGGAGGGTA	Homo sapiens ubiquitin-conjugating enzyme E2L 6 (UBE2L6), transcript variant 1, mRNA.	go_function: ubiquitin conjugating enzyme activity [goid 0004840] [evidence TAS] [pmid 9153201]; go_function: ubiquitin-protein ligase activity [goid 0004842] [evidence TAS] [pmid 9153201]; go_function: ligase activity [goid 0016874] [evidence IEA]; go_process: protein modification [goid 0006464] [evidence TAS] [pmid 9153201]; go_process: ubiquitin cycle [goid 0006512] [evidence IEA]	RIG-B;UBCH8;MGC40331
GI_15147245-S	0.994938	-6.92575	1.02817e-05	0.00107008	3.70419	NM_033258.1	GNG8	AACATCGACCGCATGAAGGTGTCGCAGGCAGCAGCGGAACTCCTGGCTTT	Homo sapiens guanine nucleotide binding protein (G protein), gamma 8 (GNG8), mRNA.	go_component: heterotrimeric G-protein complex [goid 0005834] [evidence IEA]; go_component: extracellular [goid 0005576] [evidence NAS]; go_function: signal transducer activity [goid 0004871] [evidence NAS] [pmid 10819326]; go_function: heterotrimeric G-protein GTPase activity [goid 0003927] [evidence NAS] [pmid 10819326]; go_process: G-protein coupled receptor protein signaling pathway [goid 000…	0
GI_38157980-I	0.991707	-5.29004	0.000144956	0.00887001	1.03467	NM_004223.3	UBE2L6	GGGTGCCACACACTCGGTCCCGACATGATGGCGAGCATGCGAGTGGTGAA	Homo sapiens ubiquitin-conjugating enzyme E2L 6 (UBE2L6), transcript variant 1, mRNA.	go_function: ubiquitin conjugating enzyme activity [goid 0004840] [evidence TAS] [pmid 9153201]; go_function: ubiquitin-protein ligase activity [goid 0004842] [evidence TAS] [pmid 9153201]; go_function: ligase activity [goid 0016874] [evidence IEA]; go_process: protein modification [goid 0006464] [evidence TAS] [pmid 9153201]; go_process: ubiquitin cycle [goid 0006512] [evidence IEA]	RIG-B;UBCH8;MGC40331
GI_24797094-A	0.979538	-8.59171	9.94303e-07	0.000181019	6.0371	NM_153824.1	PYCR1	GTTGGTTTCCAGCCCCCAGTGTCCTGACTTCTGTCTGCCACATGAGGAGG	Homo sapiens pyrroline-5-carboxylate reductase 1 (PYCR1), transcript variant 2, mRNA.	go_function: pyrroline-5-carboxylate reductase activity [goid 0004735] [evidence E] [pmid 1730675]; go_process: proline biosynthesis [goid 0006561] [evidence E] [pmid 1730675]	P5C;P5CR;PYCR;PP222
GI_34222350-S	0.979297	-6.42291	2.23004e-05	0.00197492	2.92468	NM_003486.4	SLC7A5	AGGCTGGACACCCTCTGCCGAGTAATGACGTGTGTGGCTGGGACCTTCTT	Homo sapiens solute carrier family 7 (cationic amino acid transporter, y+ system), member 5 (SLC7A5), mRNA.	go_component: integral to membrane [goid 0016021] [evidence IEA]; go_component: plasma membrane [goid 0005886] [evidence NR] [pmid 9751058]; go_function: neutral amino acid transporter activity [goid 0015175] [evidence TAS] [pmid 9751058]; go_function: amino acid permease activity [goid 0015359] [evidence IEA]; go_process: small molecule transport [goid 0006832] [evidence TAS] [pmid 9751058]; go_…	E16;CD98;LAT1;MPE16;D16S469E
GI_21361562-S	0.970682	-5.26967	0.000150165	0.0091428	0.999013	NM_003982.2	SLC7A7	TGGGGAGGAGCATGTCAGGTTTGGGCTTGGTTGTTTTAGAAGCACCTGGG	Homo sapiens solute carrier family 7 (cationic amino acid transporter, y+ system), member 7 (SLC7A7), mRNA.	go_component: integral to membrane [goid 0016021] [evidence NR]; go_component: integral to plasma membrane [goid 0005887] [evidence TAS] [pmid 9829974]; go_component: plasma membrane [goid 0005886] [evidence P] [pmid 9829974]; go_function: basic amino acid permease activity [goid 0005286] [evidence TAS] [pmid 9829974]; go_function: amino acid-polyamine transporter activity [goid 0005279] [evidenc…	LPI;LAT3;Y+LAT1;y+LAT-1
GI_22035645-A	0.954816	-6.47768	2.0463e-05	0.00185262	3.01135	NM_145640.1	APOL3	ATGATGGCGGTGGAGGTGGTGGTTGTAGTGTGATGGATCCCCTTTAGGTT	Homo sapiens apolipoprotein L, 3 (APOL3), transcript variant alpha/d, mRNA.	go_function: apolipoprotein [goid 0005320] [evidence TAS] [pmid 10233894]; go_function: lipid transporter activity [goid 0005319] [evidence TAS]; go_process: inflammatory response [goid 0006954] [evidence TAS] [pmid 10233894]; go_process: lipid transport [goid 0006869] [evidence IEA]	CG12-1;APOLIII
GI_5803026-S	0.94906	-6.43182	2.19902e-05	0.00195456	2.9388	NM_006820.1	C1orf29	GGCCAAAACCTGAGAAGCGGTGGGCTAAGATAGGTCCTACTGCAAACCAC	Homo sapiens chromosome 1 open reading frame 29 (C1orf29), mRNA.	0	GS3686
GI_4506854-S	0.946531	-8.08232	1.96078e-06	0.00029477	5.36273	NM_003175.1	XCL2	ACGTGGGTGAGAGACGTGGTCAGGAGCATGGACAGGAAATCCAACACCAG	Homo sapiens chemokine (C motif) ligand 2 (XCL2), mRNA.	0	SCM1B;SCYC2;SCM-1b
GI_30410791-S	0.929536	-6.22793	3.03886e-05	0.00255201	2.61257	NM_002818.2	PSME2	AGCGACTGAAGCAGCATGGCCAAGCCGTGTGGGGTGCGCCTGAGCGGGGA	Homo sapiens proteasome (prosome, macropain) activator subunit 2 (PA28 beta) (PSME2), mRNA.	go_component: 26S proteasome [goid 0005837] [evidence E] [pmid 8811196]; go_component: cytosol [goid 0005829] [evidence IEA]; go_component: proteasome activator complex [goid 0008537] [evidence IEA]; go_function: proteasome activator activity [goid 0008538] [evidence IEA]; go_process: immune response [goid 0006955] [evidence IEA]	PA28B;REGbeta;PA28beta
GI_22027623-A	0.920206	-7.08973	8.04577e-06	0.000873978	3.95057	NM_145751.1	TRAF4	TCTCCCTTCTTGGGTAGGGCAGACATGCCTTGGTGCCGGTCACACTCTAC	Homo sapiens TNF receptor-associated factor 4 (TRAF4), transcript variant 2, mRNA.	go_component: nucleus [goid 0005634] [evidence IEA] [pmid 7592751]; go_function: DNA binding [goid 0003677] [evidence P] [pmid 7592751]; go_function: zinc ion binding [goid 0008270] [evidence IEA]; go_process: signal transduction [goid 0007165] [evidence P] [pmid 7592751]; go_process: development [goid 0007275] [evidence IEA]; go_process: apoptosis [goid 0006915] [evidence IEA]	CART1;MLN62;RNF83
GI_17865817-I	0.91624	-7.00245	9.16348e-06	0.000966093	3.81991	NM_018399.2	VNN3	GGCCCTGTATGGAAGAGTGTTTGAGAAGGACCCTCCACGCTTAGGGCAGG	Homo sapiens vanin 3 (VNN3), transcript variant 1, mRNA.	0	HSA238982
GI_4505286-S	0.913997	-6.49218	2.00038e-05	0.00182462	3.03422	NM_002460.1	IRF4	CCCGTGTTGCTTCAAACTGAGACAGATGGGACTTAACAGGCAATGGGGTC	Homo sapiens interferon regulatory factor 4 (IRF4), mRNA.	go_component: nucleus [goid 0005634] [evidence IEA]; go_function: RNA polymerase II transcription factor activity [goid 0003702] [evidence TAS] [pmid 8921401]; go_function: translation regulator activity [goid 0045182] [evidence IEA]; go_function: transcription factor activity [goid 0003700] [evidence IEA]; go_process: oncogenesis [goid 0007048] [evidence TAS] [pmid 9326949]; go_process: regulati…	MUM1;LSIRF
GI_34304343-A	0.902717	-7.69967	3.33091e-06	0.000448182	4.83412	NM_021154.3	PSAT1	GCATTCCATTAGCAAGAGTTGTACCCCCTCCCCAGTCTTCGCCTTCCTCT	Homo sapiens phosphoserine aminotransferase 1 (PSAT1), transcript variant 2, mRNA.	go_function: phosphoserine aminotransferase activity [goid 0004646] [evidence IEA]; go_function: transferase activity [goid 0016740] [evidence IEA]; go_function: phosphoserine transaminase activity [goid 0004648] [evidence NAS] [pmid 10637769]; go_process: L-serine biosynthesis [goid 0006564] [evidence NAS] [pmid 10637769]; go_process: amino acid metabolism [goid 0006520] [evidence IEA]; go_proce…	PSA
GI_8051633-S	0.897153	-6.34599	2.51805e-05	0.00219016	2.80221	NM_004585.2	RARRES3	GGCCACGGCGCTTGGAATCCTGGTTGTTGCTGGATGCTCTTTTGCGATTA	Homo sapiens retinoic acid receptor responder (tazarotene induced) 3 (RARRES3), mRNA.	go_function: tumor suppressor [goid 0008181] [evidence P] [pmid 9843971]; go_process: negative regulation of cell proliferation [goid 0008285] [evidence E] [pmid 9843971]	RIG1;TIG3
GI_38455384-S	0.890646	-5.98409	4.50818e-05	0.00344177	2.21448	NM_014398.2	LAMP3	GAGTGTATAGCCCCATCTTGTGGTAACTTGCTGCTTCTGCACTTCATATC	Homo sapiens lysosomal-associated membrane protein 3 (LAMP3), mRNA.	go_component: lysosomal membrane [goid 0005765] [evidence TAS] [pmid 9721848]; go_process: oncogenesis [goid 0007048] [evidence TAS] [pmid 9721848]; go_process: cell proliferation [goid 0008283] [evidence TAS] [pmid 9721848]	LAMP;DCLAMP;TSC403;DC-LAMP
GI_29789005-S	0.885961	-5.2262	0.00016194	0.00969015	0.922764	NM_006832.1	PLEKHC1	TTCCTAGCTCACATAGCCCAAAAGGGTGCGAGGGAGAGGTGGATTACCAG	Homo sapiens pleckstrin homology domain containing, family C (with FERM domain) member 1 (PLEKHC1), mRNA.	go_component: cytoskeleton [goid 0005856] [evidence IEA]; go_component: cellular_component unknown [goid 0008372] [evidence ND]; go_function: cell adhesion molecule activity [goid 0005194] [evidence IEA]; go_process: regulation of cell cycle [goid 0000074] [evidence P] [pmid 8175911]; go_process: cell proliferation [goid 0008283] [evidence P] [pmid 8175911]; go_process: cell growth [goid 0016049]…	MIG2;KIND2;mig-2;UNC112
GI_10863922-S	0.883106	-7.04339	8.61992e-06	0.000920744	3.88134	NM_021127.1	PMAIP1	GATGACCTGTGATTAGACTGGGCGGCTGGGGAGAAACAGTTCAGTGCATT	Homo sapiens phorbol-12-myristate-13-acetate-induced protein 1 (PMAIP1), mRNA.	go_process: oncogenesis [goid 0007048] [evidence TAS] [pmid 2398525]	APR;NOXA
GI_37549959-S	0.845122	-6.16027	3.38751e-05	0.00277776	2.50298	XM_351625.1	LOC375459	CGTCCCTAAGTGTGGATTTCTCCCTGGGAATGAGAAAGTCCTGTCCCTCT	Homo sapiens similar to Proteasome activator complex subunit 2 (Proteasome activator 28-beta subunit) (PA28beta) (PA28b) (Activator of multicatalytic protease subunit 2) (11S regulator complex beta subunit) (REG-beta) (LOC375459), mRNA.	0	0
GI_17105402-I	0.835247	-5.30756	0.000140631	0.00867072	1.06527	NM_005103.3	FEZ1	AACCTGGATTAAACACGAGCAAGCGCGCGGGGTCCTTTGCCGTTGGCTTC	Homo sapiens fasciculation and elongation protein zeta 1 (zygin I) (FEZ1), transcript variant 1, mRNA.	go_component: kinesin complex [goid 0005871] [evidence IEA]; go_process: axon guidance [goid 0007411] [evidence TAS] [pmid 9096408]; go_process: cell adhesion [goid 0007155] [evidence TAS] [pmid 9096408]; go_process: neurogenesis [goid 0007399] [evidence TAS] [pmid 9096408]	0
GI_38455425-S	0.820114	-7.22698	6.57045e-06	0.000744264	4.15388	NM_133467.2	CITED4	GTACAGCCCGAACCCGTGGAGCAATGCCCTGTCTGGCCTCCAAAACCAAA	Homo sapiens Cbp/p300-interacting transactivator, with Glu/Asp-rich carboxy-terminal domain, 4 (CITED4), mRNA.	go_component: nucleus [goid 0005634] [evidence IEA]; go_function: DNA binding [goid 0003677] [evidence IEA]; go_process: regulation of transcription, DNA-dependent [goid 0006355] [evidence IEA]	0
GI_18490989-S	0.816893	-6.53083	1.88321e-05	0.00173071	3.09505	NM_002462.2	MX1	TCAGCCCTCAGAATCGCTCCACCTTGCAGCTCTCCCCTTCTCTGTATTCC	Homo sapiens myxovirus (influenza virus) resistance 1, interferon-inducible protein p78 (mouse) (MX1), mRNA.	go_component: cytoplasm [goid 0005737] [evidence NR]; go_function: GTPase activity [goid 0003924] [evidence NR]; go_function: GTP binding [goid 0005525] [evidence TAS] [pmid 2154602]; go_function: antiviral response protein activity [goid 0003800] [evidence NR]; go_process: induction of apoptosis [goid 0006917] [evidence TAS]; go_process: pathogenesis [goid 0009405] [evidence TAS]; go_process: de…	MX;MxA;IFI78;IFI-78K
GI_14589867-A	0.810366	-5.98508	4.50087e-05	0.00344177	2.21612	NM_001716.2	BLR1	GTGAGAGTGTCTTCACGGCAGGACAACGAGGAAGCCCTAAGACGTCCCTT	Homo sapiens Burkitt lymphoma receptor 1, GTP binding protein (chemokine (C-X-C motif) receptor 5) (BLR1), transcript variant 1, mRNA.	go_component: integral to plasma membrane [goid 0005887] [evidence TAS] [pmid 1425907]; go_function: G-protein coupled receptor activity [goid 0004930] [evidence P] [pmid 1425907]; go_function: angiotensin type II receptor activity [goid 0004945] [evidence IEA]; go_function: C-X-C chemokine receptor activity [goid 0016494] [evidence IEA]; go_function: rhodopsin-like receptor activity [goid 000158…	CXCR5;MDR15
GI_19718771-A	0.809314	-6.58654	1.72692e-05	0.00161759	3.18233	NM_001673.2	ASNS	CCGCGCAGATCGAACTACTGCTGCCCATGGTCTTGAACTGAGAGTCCCAT	Homo sapiens asparagine synthetase (ASNS), transcript variant 2, mRNA.	go_component: soluble fraction [goid 0005625] [evidence IDA] [pmid 2564390]; go_function: asparagine synthase (glutamine-hydrolyzing) activity [goid 0004066] [evidence IDA] [pmid 2886907]; go_function: ligase activity [goid 0016874] [evidence IEA]; go_process: metabolism [goid 0008152] [evidence IEA]; go_process: asparagine biosynthesis [goid 0006529] [evidence NAS]; go_process: glutamine metabol…	TS11
GI_15208661-S	0.806987	-5.49416	0.000102104	0.00668453	1.3887	NM_006074.2	TRIM22	CACTAAGTAATGTATCCTTCAGAATGTGTTGGTTTACCAGTGACACCCCA	Homo sapiens tripartite motif-containing 22 (TRIM22), mRNA.	go_component: nucleus [goid 0005634] [evidence TAS] [pmid 7797467]; go_component: intracellular [goid 0005622] [evidence IEA]; go_function: transcription co-repressor activity [goid 0003714] [evidence TAS] [pmid 7797467]; go_function: antiviral response protein activity [goid 0003800] [evidence TAS] [pmid 7797467]; go_function: transcription factor activity [goid 0003700] [evidence TAS] [pmid 779…	RNF94;STAF50;GPSTAF50
GI_5453823-S	0.805598	-6.80949	1.22601e-05	0.0012441	3.5272	NM_006187.1	OAS3	GAGCCAGAGGGCCTCCTTGGTGGTAAAAGAGGGTTGCATTTCTTGCAGCC	Homo sapiens 2'-5'-oligoadenylate synthetase 3, 100kDa (OAS3), mRNA.	0	p100
GI_38454325-S	0.803167	-5.82886	5.81995e-05	0.00423102	1.95656	NM_001775.2	CD38	GAGGGTCCTCCACAATAAGGTCAATGCCAGAGACGGAAGCCTTTTTCCCC	Homo sapiens CD38 antigen (p45) (CD38), mRNA.	go_component: integral to membrane [goid 0016021] [evidence IEA]; go_component: membrane fraction [goid 0005624] [evidence TAS] [pmid 8253715]; go_component: plasma membrane [goid 0005886] [evidence TAS] [pmid 8253715]; go_function: catalytic activity [goid 0003824] [evidence NR]; go_function: NAD nucleosidase activity [goid 0003953] [evidence IEA]; go_function: hydrolase activity [goid 0016787] …	0
GI_37552401-S	0.795872	-6.74858	1.34541e-05	0.00133634	3.43369	XM_351780.1	LOC375662	ATTACTGGGTGCCCAAGTGGATCGATGCCACTGACCCTTCTGCCCACACA	Homo sapiens similar to asparagine synthetase; glutamine-dependent asparagine synthetase; TS11 cell cycle control protein (LOC375662), mRNA.	0	0
GI_23110931-A	0.781541	-6.13751	3.51409e-05	0.00284326	2.46595	NM_148954.1	PSMB9	GAGCCGGGATGGCTCAAGCGGGGGTGTCATCTACCTGGTCACTATTACAG	Homo sapiens proteasome (prosome, macropain) subunit, beta type, 9 (large multifunctional protease 2) (PSMB9), transcript variant 2, mRNA.	go_component: 26S proteasome [goid 0005837] [evidence TAS] [pmid 8666937]; go_component: proteasome core complex (sensu Eukarya) [goid 0005839] [evidence IEA]; go_component: cytosol [goid 0005829] [evidence IEA]; go_function: peptidase activity [goid 0008233] [evidence IEA]; go_function: proteasome endopeptidase activity [goid 0004299] [evidence IEA]; go_function: endopeptidase activity [goid 000…	LMP2;RING12
GI_31543400-S	0.780134	-6.74023	1.3627e-05	0.00134362	3.42083	NM_002648.2	PIM1	TGGGTCCCGGCTCTGTGGGTGATGGGGAGGGGCATTGCTGACTGTGTATA	Homo sapiens pim-1 oncogene (PIM1), mRNA.	go_component: cytoplasm [goid 0005737] [evidence TAS] [pmid 1825810]; go_component: nucleus [goid 0005634] [evidence IEA]; go_function: protein serine/threonine kinase activity [goid 0004674] [evidence TAS] [pmid 1825810]; go_function: cAMP-dependent protein kinase activity [goid 0004691] [evidence IEA]; go_function: protein kinase CK2 activity [goid 0004682] [evidence IEA]; go_function: ATP bind…	PIM
GI_37540022-S	0.760337	-5.72019	6.9732e-05	0.00487242	1.77395	XM_351827.1	LOC375731	GTGCCAAGTGACTTCATCTTACCTATCAGTGATGTCCGGGCCAGCATAGG	Homo sapiens similar to DKFZP586G1517 protein (LOC375731), mRNA.	0	0
GI_6006018-S	0.759354	-5.77076	6.40928e-05	0.00457747	1.85913	NM_002309.2	LIF	GAGTCATCTCTAGTTCCCCACCTCAATCCCGGCATCCAGCCTTCAGTCCC	Homo sapiens leukemia inhibitory factor (cholinergic differentiation factor) (LIF), mRNA.	go_component: extracellular space [goid 0005615] [evidence NR]; go_function: leukemia inhibitory factor receptor binding [goid 0005146] [evidence NR]; go_function: oncostatin-M receptor binding [goid 0005147] [evidence NR]; go_function: cytokine activity [goid 0005125] [evidence IEA]; go_function: growth factor activity [goid 0008083] [evidence IEA]; go_process: positive regulation of cell prolif…	CDF;HILDA;D-FACTOR
GI_25282406-S	0.751099	-6.26842	2.84848e-05	0.00240875	2.67784	NM_006084.3	ISGF3G	AATTCCAAATGGTGTGAACCCAGGGGGCCTTTCCCTCTTCCCTGACCTCC	Homo sapiens interferon-stimulated transcription factor 3, gamma 48kDa (ISGF3G), mRNA.	go_component: cytoplasm [goid 0005737] [evidence TAS] [pmid 1630447]; go_component: nucleus [goid 0005634] [evidence TAS] [pmid 1630447]; go_function: transcription factor activity [goid 0003700] [evidence TAS] [pmid 1630447]; go_function: translation regulator activity [goid 0045182] [evidence IEA]; go_process: cell surface receptor linked signal transduction [goid 0007166] [evidence TAS] [pmid …	p48;IRF9;IRF-9;ISGF3
GI_23510446-S	0.744576	-6.0087	4.3306e-05	0.00335884	2.25505	NM_003326.2	TNFSF4	CTGGACAAGCTTACATCTTCCTCAGCCATCTTTGTGAGTCCTTCAAGAGC	Homo sapiens tumor necrosis factor (ligand) superfamily, member 4 (tax-transcriptionally activated glycoprotein 1, 34kDa) (TNFSF4), mRNA.	go_component: integral to plasma membrane [goid 0005887] [evidence TAS] [pmid 7913952]; go_function: receptor binding [goid 0005102] [evidence P] [pmid 7913952]; go_function: tumor necrosis factor receptor binding [goid 0005164] [evidence IEA]; go_process: positive regulation of cell proliferation [goid 0008284] [evidence TAS] [pmid 7913952]; go_process: signal transduction [goid 0007165] [eviden…	GP34;OX4OL;TXGP1;CD134L;OX-40L
GI_32528285-A	0.729025	-6.09677	3.75318e-05	0.00299689	2.39952	NM_181866.1	BACH	CCGAGCACGCTGTAGGGTATGGGAAGAACCCAGCACCACTAATAAAGCTG	Homo sapiens brain acyl-CoA hydrolase (BACH), transcript variant hBACHd, mRNA.	go_component: cytoplasm [goid 0005737] [evidence TAS] [pmid 10578051]; go_function: acyl-CoA binding [goid 0000062] [evidence TAS] [pmid 10578051]; go_function: catalytic activity [goid 0003824] [evidence E] [pmid 10578051]; go_function: serine esterase activity [goid 0004759] [evidence IEA]; go_function: hydrolase activity [goid 0016787] [evidence IEA]; go_function: palmitoyl-CoA hydrolase activ…	ACT;ACH1;LACH1;hBACH;CTE-II;MGC1126
GI_32454742-S	0.71753	-5.21372	0.000165494	0.00983904	0.900837	NM_031459.3	SESN2	AAGAAGGTGTGCAGGAGAGAAGAGGCCCCGGCATGGGGATCTGGGTTCTA	Homo sapiens sestrin 2 (SESN2), mRNA.	go_component: nucleus [goid 0005634] [evidence IEA]; go_process: cell cycle arrest [goid 0007050] [evidence IEA]	HI95;SES2;SEST2;DKFZp761M0212;DKFZp761M02121
GI_8924245-S	0.713103	-5.20681	0.000167501	0.00992535	0.888665	NM_018664.1	SNFT	CGCCAAACTCACAGAGCCCTTGTGCAGATCCAGCATGGAGGCCACCCTCA	Homo sapiens Jun dimerization protein p21SNFT (SNFT), mRNA.	go_component: nucleus [goid 0005634] [evidence TAS] [pmid 10878360]; go_function: transcription co-repressor activity [goid 0003714] [evidence TAS] [pmid 10878360]; go_function: transcription factor activity [goid 0003700] [evidence TAS] [pmid 10878360]; go_process: response to pest/pathogen/parasite [goid 0009613] [evidence TAS] [pmid 10878360]; go_process: transcription from Pol II promoter [go…	JUNDM1
GI_4757917-S	0.712254	-6.29426	2.73361e-05	0.00234249	2.71936	NM_004350.1	RUNX3	AACCATCCCAGAGCTGGCGAGAGGATGGAGCTGGGTGGAAACTGCTTTGC	Homo sapiens runt-related transcription factor 3 (RUNX3), mRNA.	go_component: nucleus [goid 0005634] [evidence NAS]; go_function: ATP binding [goid 0005524] [evidence NAS] [pmid 7835892]; go_function: DNA binding [goid 0003677] [evidence NAS]; go_function: transcription factor activity [goid 0003700] [evidence P] [pmid 7607690]; go_process: transcription from Pol II promoter [goid 0006366] [evidence P] [pmid 7607690]; go_process: regulation of transcription, …	AML2;CBFA3;PEBP2aC
GI_4759311-S	0.706899	-5.71941	6.98233e-05	0.00487242	1.77263	NM_004666.1	VNN1	GCCCTTCTGCACAGGAGAGCAAGGCACTTGCAGTAGTGATCTATGCCAGC	Homo sapiens vanin 1 (VNN1), mRNA.	go_function: hydrolase activity, acting on carbon-nitrogen (but not peptide) bonds [goid 0016810] [evidence IEA]; go_process: cell motility [goid 0006928] [evidence TAS] [pmid 9790769]; go_process: nitrogen metabolism [goid 0006807] [evidence IEA]	Tiff66
GI_42658769-S	0.698012	-5.27679	0.000148321	0.00905316	1.01149	XM_376761.1	LOC401457	CCAAGCACCTTCCTCCAAAGTCCCCATAAAGCTGCATCTCCAACACATTG	Homo sapiens hypothetical gene supported by BC062364; BX647289 (LOC401457), mRNA.	0	0
GI_17136146-S	0.692641	-5.77269	6.38867e-05	0.00457617	1.86238	NM_000675.3	ADORA2A	GCTGGGATCAAGGATAGGGAGTTGTAACAGAGCAGTGCCAGAGCATGGGC	Homo sapiens adenosine A2a receptor (ADORA2A), mRNA.	go_component: membrane fraction [goid 0005624] [evidence E]; go_component: integral to plasma membrane [goid 0005887] [evidence E]; go_component: plasma membrane [goid 0005886] [evidence E]; go_function: adenosine receptor [goid 0008501] [evidence E]; go_process: phagocytosis [goid 0006909] [evidence E]; go_process: cAMP biosynthesis [goid 0006171] [evidence P]; go_process: adenylate cyclase acti…	RDC8;hA2aR;ADORA2
GI_22749532-S	0.6876	-5.55079	9.27386e-05	0.00620483	1.4859	NM_152783.1	MGC25181	GTGCTCTGAGTTTCGGGTTCTGCTCCTACAAAGAACGTGCGGTGCTGCGG	Homo sapiens hypothetical protein MGC25181 (MGC25181), mRNA.	0	0
GI_41204930-S	0.671596	-5.45279	0.000109568	0.00707806	1.31741	XM_370868.1	LOC388125	TGTTCACAGGACCCCCATATCTCTTTCCAGACCATTTTTGCATTCCAAGG	Homo sapiens similar to hypothetical LOC237397 (LOC388125), mRNA.	0	0
GI_4557248-S	0.667374	-5.41246	0.000117398	0.00746503	1.24769	NM_000022.1	ADA	TGCAGGGCAGAACCTCTGAAGACGCCACTCCTCCAAGCCTTCACCCTGTG	Homo sapiens adenosine deaminase (ADA), mRNA.	go_function: adenosine deaminase activity [goid 0004000] [evidence TAS] [pmid 7570001]; go_function: hydrolase activity [goid 0016787] [evidence IEA]; go_function: hydrolase activity, acting on carbon-nitrogen (but not peptide) bonds, in cyclic amidines [goid 0016814] [evidence IEA]; go_process: adenosine deaminase reaction [goid 0006155] [evidence NR]; go_process: antimicrobial humoral response …	0
GI_27886567-S	0.663603	-5.46981	0.000106431	0.00691204	1.34677	NM_022168.2	MDA5	TCATCTGCAAATGTGGCCAGGCTTGGGGAACAATGATGGTGCACAAAGGC	Homo sapiens melanoma differentiation associated protein-5 (MDA5), mRNA.	0	0
GI_31542264-S	0.662373	-5.37539	0.00012511	0.00787323	1.18341	NM_021158.2	C20orf97	CATGGGGCTTCTGACCTGAGCACCAAGGTTGAGGGACAGGATTAGGCAGG	Homo sapiens chromosome 20 open reading frame 97 (C20orf97), mRNA.	0	NIPK;SINK;TRB3;SKIP3;TRIB3
GI_4826773-S	0.661743	-5.68562	7.38858e-05	0.00511197	1.71549	NM_005101.1	G1P2	GGCCTCCACCAGCATCCGAGCAGGATCAAGGGCCGGAAATAAAGGCTGTT	Homo sapiens interferon, alpha-inducible protein (clone IFI-15K) (G1P2), mRNA.	go_component: extracellular space [goid 0005615] [evidence NAS]; go_component: cytoplasm [goid 0005737] [evidence NAS]; go_function: protein binding [goid 0005515] [evidence NAS]; go_process: immune response [goid 0006955] [evidence IEA]; go_process: cell-cell signaling [goid 0007267] [evidence NAS]	UCRP;IFI15;ISG15
GI_41222114-S	0.660617	-5.59318	8.63203e-05	0.0058073	1.55835	XM_371897.1	DKFZp761I2123	CTAGGAGACTGGGACAAGCAAAAGGCTGCAAACAACCCAGAAGCCCATCC	Homo sapiens hypothetical protein DKFZp761I2123 (DKFZp761I2123), mRNA.	0	0
GI_6912355-S	0.650901	-5.74488	6.69168e-05	0.00473748	1.81557	NM_012155.1	EML2	CCGGGTGGGAAGAGGGAGTCACATCGCTTTGGGGATCCATTGGTGTTTGG	Homo sapiens echinoderm microtubule associated protein like 2 (EML2), mRNA.	go_component: microtubule associated complex [goid 0005875] [evidence TAS] [pmid 10521658]; go_process: hearing [goid 0007605] [evidence TAS] [pmid 10521658]; go_process: vision [goid 0007601] [evidence TAS] [pmid 10521658]; go_process: microtubule-based process [goid 0007017] [evidence IEA]	ELP70;EMAP2;EMAP-2
GI_9945331-S	0.644952	-5.35411	0.000129777	0.00810408	1.14641	NM_015675.1	GADD45B	GACCACACTTTGGGACTTGGGAGCTGGGGCTGAAGTTGCTCTGTACCCAT	Homo sapiens growth arrest and DNA-damage-inducible, beta (GADD45B), mRNA.	go_process: activation of MAPKKK [goid 0000185] [evidence E] [pmid 9827804]; go_process: response to stress [goid 0006950] [evidence E] [pmid 9827804]; go_process: apoptosis [goid 0006915] [evidence E] [pmid 9827804]	MYD118;GADD45BETA;DKFZP566B133
GI_4505408-S	0.642312	-5.48021	0.000104559	0.00682691	1.36469	NM_002512.1	NME2	GGGCCTCTGAAGAACACCTGAAGCAGCACTACATTGACCTGAAAGACCGA	Homo sapiens non-metastatic cells 2, protein (NM23B) expressed in (NME2), mRNA.	go_component: nucleus [goid 0005634] [evidence NAS]; go_function: nucleoside-diphosphate kinase activity [goid 0004550] [evidence TAS]; go_function: ATP binding [goid 0005524] [evidence NAS]; go_function: transcription factor activity [goid 0003700] [evidence TAS] [pmid 8392752]; go_function: kinase activity [goid 0016301] [evidence IEA]; go_function: transferase activity [goid 0016740] [evidence…	puf;NDPKB;NM23B;NM23-H2
GI_20149554-S	0.639472	-5.34047	0.000132864	0.00825453	1.12266	NM_030666.2	SERPINB1	CGCCTAGGTGTGCAGGATCTCTTTAACAGTAGCAAGGCTGATCTGTCTGG	Homo sapiens serine (or cysteine) proteinase inhibitor, clade B (ovalbumin), member 1 (SERPINB1), mRNA.	go_component: cytoplasm [goid 0005737] [evidence NAS]; go_function: serpin [goid 0004868] [evidence NAS] [pmid 9630619]; go_function: enzyme regulator activity [goid 0030234] [evidence NAS]; go_function: serine protease inhibitor activity [goid 0004867] [evidence NAS] [pmid 1376927]	EI;LEI;PI2;MNEI;M/NEI;ELANH2
GI_13376631-S	0.631194	-5.36473	0.000127426	0.00797772	1.16488	NM_025079.1	FLJ23231	CTCTATTCCTTATCCTGCTGCCCCTGTAGGGGTCAAGGGCCCTCCGTCTA	Homo sapiens hypothetical protein FLJ23231 (FLJ23231), mRNA.	0	0
GI_19913391-A	0.630188	-5.68077	7.44899e-05	0.00513917	1.70727	NM_134427.1	RGS3	CTTTGGGAAAGCATGGCACCCTCAGACCACACAGTAGCCAAGTTCTGGAG	Homo sapiens regulator of G-protein signalling 3 (RGS3), transcript variant 4, mRNA.	go_component: cytosol [goid 0005829] [evidence E]; go_component: peripheral plasma membrane protein [goid 0000157] [evidence E]; go_function: GTPase activator activity [goid 0005096] [evidence E]; go_process: regulation of G-protein coupled receptor protein signaling pathway [goid 0008277] [evidence E]; go_process: inactivation of MAPK [goid 0000188] [evidence E] [pmid 8602223]	C2PA;RGP3;FLJ20370;PDZ-RGS3
GI_29648312-S	0.628182	-5.51649	9.82972e-05	0.00650524	1.42709	NM_020437.3	LOC57168	TGCTTCAGAGACTCCTTTCTGGCCTAACAGCGCATTCCTTTGATTGGTCC	Homo sapiens similar to aspartate beta hydroxylase (ASPH) (LOC57168), mRNA.	go_function: peptide-aspartate beta-dioxygenase activity [goid 0004597] [evidence IEA]	0
GI_34577121-S	0.627056	-5.30355	0.000141609	0.00870895	1.05827	NM_003998.2	NFKB1	GGTATCACGGTCGCCACCTGGCATTCCTTCTGACCACAGCATCATTTTGC	Homo sapiens nuclear factor of kappa light polypeptide gene enhancer in B-cells 1 (p105) (NFKB1), mRNA.	go_component: cytoplasm [goid 0005737] [evidence NR]; go_component: nucleus [goid 0005634] [evidence TAS] [pmid 1992489]; go_function: transcription activating factor [goid 0003710] [evidence E]; go_function: transcription factor activity [goid 0003700] [evidence TAS] [pmid 10928981]; go_function: translation regulator activity [goid 0045182] [evidence IEA]; go_process: response to pathogenic bac…	KBF1;EBP-1;MGC54151;NFKB-p50;NFKB-p105;NF-kappa-B
GI_21735617-A	0.619621	-5.42893	0.000114132	0.00731056	1.27619	NM_145344.1	APOL1	AGCGGCTCCACTACAGACCCAGCCCCAGGTTCAATGTCCTCCGAAGAATG	Homo sapiens apolipoprotein L, 1 (APOL1), transcript variant 3, mRNA.	go_component: extracellular space [goid 0005615] [evidence TAS] [pmid 9325276]; go_function: high-density lipoprotein [goid 0005321] [evidence TAS] [pmid 9325276]; go_function: lipid transporter activity [goid 0005319] [evidence TAS]; go_process: lipid metabolism [goid 0006629] [evidence TAS] [pmid 9325276]; go_process: lipid transport [goid 0006869] [evidence IEA]; go_process: cholesterol metabo…	APOL;APO-L;APOL-I
GI_14043021-S	0.597763	-5.38162	0.000123779	0.00780963	1.19421	NM_004990.2	MARS	AGAAACAGTTGGCTGTAGCTGAGGGGAAACCCCCTGAAGCCCCTAAAGGC	Homo sapiens methionine-tRNA synthetase (MARS), mRNA.	go_component: soluble fraction [goid 0005625] [evidence NR]; go_component: cytoplasm [goid 0005737] [evidence NR]; go_function: methionine-tRNA ligase activity [goid 0004825] [evidence P] [pmid 8921912]; go_process: protein biosynthesis [goid 0006412] [evidence NR]	METRS;MTRNS
GI_4501840-S	0.593787	-5.248	0.000155917	0.00942233	0.961047	NM_001605.1	AARS	AGATAACGGCTCTCCAGACCTGAGCTTTCCGCGTCAGCAAGTAGGAATCG	Homo sapiens alanyl-tRNA synthetase (AARS), mRNA.	go_component: soluble fraction [goid 0005625] [evidence TAS] [pmid 7654687]; go_component: cytoplasm [goid 0005737] [evidence TAS] [pmid 7654687]; go_function: tRNA binding [goid 0000049] [evidence TAS] [pmid 7654687]; go_function: nucleic acid binding [goid 0003676] [evidence IEA]; go_function: ATP binding [goid 0005524] [evidence IEA]; go_function: alanine-tRNA ligase activity [goid 0004813] [e…	0
GI_13775197-S	-0.651529	5.40771	0.000118357	0.00750643	1.23946	NM_031286.1	SH3BGRL3	CCAAAGGCCCCGCAGTCCCTCTCCCAGGAGGACCCTAGAGGCAATTAAAT	Homo sapiens SH3 domain binding glutamic acid-rich protein like 3 (SH3BGRL3), mRNA.	0
GI_15011917-S	-0.674091	5.52392	9.70638e-05	0.00644112	1.43984	NM_005765.2	ATP6AP2	GGACAGCTGTTTTTTAACCCTCTTCTGCAAGTTTGTTGACCTACATGGGC	Homo sapiens ATPase, H+ transporting, lysosomal accessory protein 2 (ATP6AP2), mRNA.	go_component: integral to membrane [goid 0016021] [evidence IEA]; go_function: hydrogen ion transporter activity [goid 0015078] [evidence IEA]; go_function: hydrolase activity [goid 0016787] [evidence IEA]; go_process: proton transport [goid 0015992] [evidence IEA]	M8-9;ATP6IP2;APT6M8-9;ATP6M8-9
GI_29171756-S	-0.686561	5.24266	0.00015737	0.00948658	0.951681	NM_006432.3	NPC2	AGCTCCGGGTGGCTGGTTCTCAGTGGTTGTCTCATGTCTCTTTTTCTGTC	Homo sapiens Niemann-Pick disease, type C2 (NPC2), mRNA.	go_component: cellular_component unknown [goid 0008372] [evidence ND]; go_function: molecular_function unknown [goid 0005554] [evidence ND]; go_process: biological_process unknown [goid 0000004] [evidence ND]	HE1;NP-C2;MGC1333
GI_21389470-S	-0.690306	5.81178	5.98706e-05	0.00433955	1.92796	NM_144641.1	FLJ32332	GGTCTGATGCCCCAACACTGCCCTTGCTTTGTTTTCCCTGTCACCTCCCT	Homo sapiens hypothetical protein FLJ32332 (FLJ32332), mRNA.	0	PP2C{eta}
GI_38045930-S	-0.693259	5.3195	0.000137759	0.00851516	1.08612	NM_024787.2	RNF122	CCAGAATGGAAGGGGGTGGGGATTTTCTGTTCCTCCCTGGAGTGGGTGAG	Homo sapiens ring finger protein 122 (RNF122), mRNA.	0	FLJ12526
GI_14574565-A	-0.698445	5.42952	0.000114017	0.00731056	1.27721	NM_032955.1	AIF1	TAATTGGAGAGGTGTCCAGTGGCTCCGGGGAGACGTTCAGCTACCCTGAC	Homo sapiens allograft inflammatory factor 1 (AIF1), transcript variant 1, mRNA.	go_component: nucleus [goid 0005634] [evidence P] [pmid 9614071]; go_process: cell cycle arrest [goid 0007050] [evidence E] [pmid 9614071]; go_process: negative regulation of cell proliferation [goid 0008285] [evidence E] [pmid 9614071]; go_process: response to stress [goid 0006950] [evidence E] [pmid 9614071]; go_process: inflammatory response [goid 0006954] [evidence E] [pmid 8912632]	IBA1;AIF-1;IRT-1
GI_37059726-S	-0.699995	5.42137	0.000115618	0.00737111	1.26312	NM_032020.2	FUCA2	GGGGGCAACAGAGGTGAAACTACTGGGCCATGGACAGCCACTTAACTGGA	Homo sapiens fucosidase, alpha-L- 2, plasma (FUCA2), mRNA.	0	MGC1314;dJ20N2.5
GI_4502760-S	-0.715481	6.08781	3.80807e-05	0.00303078	2.38486	NM_001803.1	CDW52	TACAAACTGGACTCTCAGGACAAAACGACACCAGCCAAACCAGCAGCCCC	Homo sapiens CDW52 antigen (CAMPATH-1 antigen) (CDW52), mRNA.	go_component: membrane [goid 0016020] [evidence IEA]; go_component: membrane fraction [goid 0005624] [evidence TAS] [pmid 1711975]; go_component: integral to plasma membrane [goid 0005887] [evidence TAS] [pmid 1711975]; go_function: lymphocyte antigen [goid 0005557] [evidence NR]	CD52
GI_22165429-A	-0.715737	5.84056	5.70835e-05	0.00418738	1.97611	NM_001157.2	ANXA11	GACCTGGGTCGGTCTAGAACTCTCTCAGGATGCCTTTTCTACCCCATCCC	Homo sapiens annexin A11 (ANXA11), transcript variant a, mRNA.	go_component: cytoplasm [goid 0005737] [evidence TAS] [pmid 7508441]; go_component: nucleus [goid 0005634] [evidence TAS] [pmid 7508441]; go_component: nuclear membrane [goid 0005635] [evidence NAS]; go_component: nucleoplasm [goid 0005654] [evidence NAS]; go_function: phospholipid binding [goid 0005543] [evidence P] [pmid 7508441]; go_function: calcium-dependent phospholipid binding [goid 000554…	ANX11;CAP50
GI_22749458-S	-0.716693	6.04222	4.10054e-05	0.00321108	2.31017	NM_152742.1	GPC2	GGACTGAGGGTGCTTGAGTAGGATGTGAGACTTCATGGGCCTGGGTTCTG	Homo sapiens glypican 2 (cerebroglycan) (GPC2), mRNA.	go_component: extracellular matrix [goid 0005578] [evidence IEA]	DKFZp547M109
GI_15619005-S	-0.716825	5.63977	7.98004e-05	0.00542866	1.6377	NM_004624.2	VIPR1	CACTCAGCTTCCTACCCACACCTCTGCCAGAAGATCCCCTCAGGACTGCA	Homo sapiens vasoactive intestinal peptide receptor 1 (VIPR1), mRNA.	go_component: integral to plasma membrane [goid 0005887] [evidence TAS] [pmid 8179610]; go_function: vasoactive intestinal polypeptide receptor activity [goid 0004999] [evidence TAS] [pmid 8179610]; go_function: G-protein coupled receptor activity [goid 0004930] [evidence IEA]; go_process: positive regulation of cell proliferation [goid 0008284] [evidence TAS] [pmid 8389448]; go_process: G-protei…	II;HVR1;RCD1;RDC1;VIPR;VIRG;VPAC1;PACAP-R-2
GI_17149835-I	-0.727414	5.83459	5.76495e-05	0.00421621	1.96615	NM_054014.1	FKBP1A	AGGAATTGGCATGTGTATGTTCCCAGTTCAACTCATGGAGATGGCAGCTG	Homo sapiens FK506 binding protein 1A, 12kDa (FKBP1A), transcript variant 12A, mRNA.	go_component: nucleus [goid 0005634] [evidence IEA]; go_function: receptor activity [goid 0004872] [evidence TAS] [pmid 7518616]; go_function: FK506 binding [goid 0005528] [evidence NR]; go_function: cyclophilin [goid 0004600] [evidence IEA]; go_function: isomerase activity [goid 0016853] [evidence IEA]; go_function: FK506-sensitive peptidyl-prolyl cis-trans isomerase [goid 0030051] [evidence IEA…	FKBP1;PKC12;PKCI2;FKBP12;PPIASE;FKBP-12;FKBP12C
GI_23097237-S	-0.727727	5.51252	9.89638e-05	0.00653161	1.42026	NM_152889.1	CHST13	GCCCCTGGTGCAATGCGGTCACAGGTTTTATGGGACTTTGGTGAGCTGGG	Homo sapiens carbohydrate (chondroitin 4) sulfotransferase 13 (CHST13), mRNA.	go_function: transferase activity [goid 0016740] [evidence IEA]	C4ST3
GI_33286417-A	-0.727961	5.23662	0.000159033	0.00956315	0.941063	NM_002654.3	PKM2	AGGCCTCTCCAGTTTGCACCTGTCCCCACCCTCCACTCAGCTGTCCTGCA	Homo sapiens pyruvate kinase, muscle (PKM2), transcript variant 1, mRNA.	0	PK3;PKM;TCB;OIP3;CTHBP;THBP1;MGC3932
GI_21314657-S	-0.729301	5.83102	5.79911e-05	0.00422849	1.96018	NM_016134.2	PGCP	GCTTCTGGCCAGGAATCCTGGGTCTGCAACTTTGGAAAACTCCTCTTCAC	Homo sapiens plasma glutamate carboxypeptidase (PGCP), mRNA.	go_component: extracellular space [goid 0005615] [evidence E] [pmid 10206990]; go_component: cytoplasm [goid 0005737] [evidence E] [pmid 10206990]; go_function: metallocarboxypeptidase activity [goid 0004181] [evidence P] [pmid 10206990]; go_process: peptide metabolism [goid 0006518] [evidence P] [pmid 10206990]; go_process: proteolysis and peptidolysis [goid 0006508] [evidence P] [pmid 10206990]	0
GI_34328914-A	-0.733014	5.85165	5.60457e-05	0.00413617	1.99465	NM_139030.2	CD151	CTGTTCATGTGCCTCTGCGGGGCAGGGCCTTCCTGGTTTTGTACACTGCT	Homo sapiens CD151 antigen (CD151), transcript variant 2, mRNA.	go_component: integral to membrane [goid 0016021] [evidence NR]; go_component: membrane fraction [goid 0005624] [evidence TAS] [pmid 8627808]; go_component: integral to plasma membrane [goid 0005887] [evidence TAS] [pmid 8627808]; go_component: plasma membrane [goid 0005886] [evidence NR]; go_function: cell adhesion molecule activity [goid 0005194] [evidence NR]; go_process: cell adhesion [goid 0…	GP27;SFA1;PETA-3
GI_29029571-A	-0.741434	5.55949	9.13811e-05	0.00613084	1.50079	NM_175862.2	CD86	GGCAGTCTCTGCCCAAACATAAAGAGAACTCTGGGGAGCCTGAGCCACAA	Homo sapiens CD86 antigen (CD28 antigen ligand 2, B7-2 antigen) (CD86), transcript variant 1, mRNA.	go_component: integral to membrane [goid 0016021] [evidence IEA]; go_component: plasma membrane [goid 0005886] [evidence NR] [pmid 7513726]; go_function: receptor activity [goid 0004872] [evidence TAS] [pmid 7694363]; go_process: positive regulation of cell proliferation [goid 0008284] [evidence TAS] [pmid 7513726]; go_process: immune response [goid 0006955] [evidence TAS] [pmid 7694363]	B70;B7-2;LAB72;CD28LG2;MGC34413
GI_44955928-S	-0.758942	6.59016	1.71725e-05	0.00161759	3.18799	NM_203459.1	KIAA1078	GGACACTGTTGAGCAATGTACAGTGTATGGTGTGCTTACCTGTCCACTCT	Homo sapiens KIAA1078 protein (KIAA1078), mRNA.	0	0
GI_8922566-S	-0.760762	5.74129	6.73185e-05	0.0047521	1.80953	NM_018166.1	FLJ10647	CAGGGTCCCCACTCCCTCTCTGGGGTCGATGAAGAGGTGAAGTGACCAAA	Homo sapiens hypothetical protein FLJ10647 (FLJ10647), mRNA.	0	0
GI_6005825-S	-0.761038	6.02222	4.23624e-05	0.00329615	2.2773	NM_007229.1	PACSIN2	CCGCCGCCGTCACCAGCTATGCATTCACTCCGTTTCCAGTGAGCAGATGT	Homo sapiens protein kinase C and casein kinase substrate in neurons 2 (PACSIN2), mRNA.	go_component: kinesin complex [goid 0005871] [evidence IEA]; go_component: cytoplasm [goid 0005737] [evidence TAS] [pmid 10431838]; go_function: vesicle transport [goid 0005480] [evidence TAS] [pmid 10431838]; go_function: transporter activity [goid 0005215] [evidence TAS]; go_process: actin cytoskeleton reorganization [goid 0007012] [evidence TAS] [pmid 10431838]; go_process: intracellular prote…	0
GI_21264336-S	-0.76114	5.39223	0.000121544	0.0076885	1.21263	NM_022481.4	ARAP3	CATTCTGGGACTACCGTGAAGCCTGGAGTAGGGAGAGCGAGTTTGGGAGC	Homo sapiens ARF-GAP, RHO-GAP, ankyrin repeat and plekstrin homology domains-containing protein 3 (ARAP3), mRNA.	go_component: nucleus [goid 0005634] [evidence IEA]; go_function: DNA binding [goid 0003677] [evidence IEA]; go_process: neuropeptide signaling pathway [goid 0007218] [evidence IEA]	FLJ21065
GI_14149929-S	-0.766728	5.93061	4.92094e-05	0.00368753	2.12602	NM_032227.1	FLJ22679	TTTGTCAGGCTGGTTCTTGCGTGCTCTGTGCCCCCACCAGTTTGCTCACC	Homo sapiens hypothetical protein FLJ22679 (FLJ22679), mRNA.	0	FLJ20173
GI_7662013-S	-0.770965	6.00646	4.34646e-05	0.00336043	2.25136	NM_014745.1	KIAA0233	CATCCTCCCGGCCTGCCTGAGCCCTGATGCTGCTGTCAGAGAAGGACACT	Homo sapiens KIAA0233 gene product (KIAA0233), mRNA.	0	0
GI_34335241-S	-0.775455	5.22473	0.000162355	0.00969114	0.920182	NM_004635.3	MAPKAPK3	CCTAGTTCCTTCCTGGCCCCTCTCTCACTGGCTGGGAAACCCTAGACCAT	Homo sapiens mitogen-activated protein kinase-activated protein kinase 3 (MAPKAPK3), mRNA.	go_component: nucleus [goid 0005634] [evidence TAS] [pmid 10781029]; go_function: MAP kinase kinase activity [goid 0004708] [evidence TAS] [pmid 10781029]; go_function: ATP binding [goid 0005524] [evidence IEA]; go_function: protein serine/threonine kinase activity [goid 0004674] [evidence IEA]; go_function: transferase activity [goid 0016740] [evidence IEA]; go_process: response to stress [goid …	3PK;MAPKAP3
GI_11345479-S	-0.776167	5.73693	6.781e-05	0.00477296	1.80218	NM_021941.1	C21orf97	GGCCCTGCTTGTGCCATGTGGATGTTTGTGAGCCTCGGTCCTACAGCACT	Homo sapiens chromosome 21 open reading frame 97 (C21orf97), mRNA.	0	FLJ21324
GI_24638451-I	-0.78018	6.28109	2.79154e-05	0.0023771	2.69821	NM_170664.1	OTOA	CAACATGTGTAGAGACAGGATGCTCCAGATGGTGGGACACCCTTCCCTGG	Homo sapiens otoancorin (OTOA), mRNA.	0	DFNB22;FLJ32773
GI_5453861-S	-0.782793	5.64181	7.95258e-05	0.00542513	1.64118	NM_006202.1	PDE4A	AGTCCTGGGAAAAGGGTGGACTCACCGCTGTTGTTTTATGGGAAGTCGTG	Homo sapiens phosphodiesterase 4A, cAMP-specific (phosphodiesterase E2 dunce homolog, Drosophila) (PDE4A), mRNA.	go_component: insoluble fraction [goid 0005626] [evidence TAS] [pmid 8940140]; go_component: soluble fraction [goid 0005625] [evidence TAS] [pmid 8940140]; go_component: membrane fraction [goid 0005624] [evidence TAS] [pmid 9677330]; go_function: cAMP-specific phosphodiesterase activity [goid 0004115] [evidence TAS] [pmid 9677330]; go_function: hydrolase activity [goid 0016787] [evidence IEA]; go…	DPDE2
GI_8051576-A	-0.785554	7.06623	8.33165e-06	0.000893872	3.91551	NM_016818.1	ABCG1	ATGCAGGTTCCAGGTGGAGGGAAGACGTGGACACCATCTCCACTGAGCCA	Homo sapiens ATP-binding cassette, sub-family G (WHITE), member 1 (ABCG1), transcript variant 2, mRNA.	go_component: membrane fraction [goid 0005624] [evidence P] [pmid 9034316]; go_component: integral to plasma membrane [goid 0005887] [evidence P] [pmid 9034316]; go_function: L-tryptophan transporter activity [goid 0015196] [evidence P] [pmid 9034316]; go_function: purine nucleotide transporter activity [goid 0015216] [evidence P] [pmid 9034316]; go_function: ATP binding [goid 0005524] [evidence …	ABC8;WHITE1
GI_45237199-S	-0.78626	5.26083	0.000152483	0.00923775	0.98354	NM_020808.1	SIPA1L2	CTGCACTACGATGAGGGATGGAGGTAGCTGCAGGCTCAGAAGAGACTGAG	Homo sapiens signal-induced proliferation-associated 1 like 2 (SIPA1L2), mRNA.	go_function: protein binding [goid 0005515] [evidence IEA]; go_process: intracellular signaling cascade [goid 0007242] [evidence IEA]	KIAA1389
GI_19923320-S	-0.790107	6.04225	4.10033e-05	0.00321108	2.31022	NM_005550.2	KIFC3	GGGATTCTGCTGCTCGCTCACCTGCCTGGCTCGCTGGTCTCTCGAATTTT	Homo sapiens kinesin family member C3 (KIFC3), mRNA.	go_component: kinesin complex [goid 0005871] [evidence IEA] [pmid 9782090]; go_component: microtubule associated complex [goid 0005875] [evidence IEA]; go_function: microtubule motor activity [goid 0003777] [evidence P] [pmid 9782090]; go_function: ATP binding [goid 0005524] [evidence IEA]; go_function: motor activity [goid 0003774] [evidence IEA]; go_process: vision [goid 0007601] [evidence P] […	0
GI_24307870-S	-0.790288	6.89065	1.08406e-05	0.00111644	3.65096	NM_144580.1	MGC31963	GGGACAGGGCTATTGATAAGGTCCCCTTGGTGTTGCCTTCTTGCATCTCC	Homo sapiens kidney predominant protein NCU-G1 (MGC31963), mRNA.	0	0
GI_23110961-S	-0.792894	6.22085	3.07349e-05	0.00255467	2.60114	NM_004079.3	CTSS	CCTGGCACCCAGAGAAAAGGAGCATCCTTACCTCCAAAAGCACAGGGACA	Homo sapiens cathepsin S (CTSS), mRNA.	go_component: lysosome [goid 0005764] [evidence NR]; go_function: cathepsin S activity [goid 0004218] [evidence TAS] [pmid 1373132]; go_function: hydrolase activity [goid 0016787] [evidence IEA]; go_process: proteolysis and peptidolysis [goid 0006508] [evidence TAS] [pmid 1373132]; go_process: immune response [goid 0006955] [evidence TAS] [pmid 8157683]	MGC3886
GI_4507014-S	-0.795407	6.14848	3.45244e-05	0.00280269	2.48382	NM_001859.1	SLC31A1	GTGTGCAGAGCGGTGGTTTGAGACTAAATACAGGCTTAGAACTTGCAGAG	Homo sapiens solute carrier family 31 (copper transporters), member 1 (SLC31A1), mRNA.	0	CTR1;COPT1
GI_4502560-S	-0.800206	5.66973	7.58822e-05	0.00522044	1.68856	NM_001747.1	CAPG	AGGGCTTCATCTCGCGCATGCAGTACGCCCCGAACACTCAGGTGGAGATT	Homo sapiens capping protein (actin filament), gelsolin-like (CAPG), mRNA.	go_component: F-actin capping protein complex [goid 0008290] [evidence TAS] [pmid 1322908]; go_component: nucleus [goid 0005634] [evidence IEA]; go_component: actin cytoskeleton [goid 0015629] [evidence NR]; go_function: barbed-end actin capping activity [goid 0003783] [evidence TAS] [pmid 1322908]; go_function: actin binding [goid 0003779] [evidence IEA]; go_process: response to pest/pathogen/pa…	MCP;AFCP
GI_23238207-S	-0.806875	5.84426	5.67349e-05	0.00417438	1.9823	NM_014339.3	IL17R	GCCCCAGCCATGAAGGAACTTAACCGCTAGTGCCGAGGACACGTTAAACG	Homo sapiens interleukin 17 receptor (IL17R), mRNA.	go_component: integral to plasma membrane [goid 0005887] [evidence NAS] [pmid 9367539]; go_component: nucleus [goid 0005634] [evidence IEA]; go_function: receptor activity [goid 0004872] [evidence IEA]; go_function: interleukin-17 receptor activity [goid 0030368] [evidence NAS] [pmid 9367539]; go_function: DNA binding [goid 0003677] [evidence IEA]; go_process: cell surface receptor linked signal …	IL17RA;IL-17RA;hIL-17R;MGC10262
GI_6996020-S	-0.807348	6.06366	3.96016e-05	0.00312958	2.34533	NM_000397.2	CYBB	GTTTCCTTTTTATCTCTCAAGCCACCAGCTGCCAGCCACCACGAGCCAGC	Homo sapiens cytochrome b-245, beta polypeptide (chronic granulomatous disease) (CYBB), mRNA.	go_component: integral to membrane [goid 0016021] [evidence IEA]; go_component: mitochondrion [goid 0005739] [evidence NR]; go_function: cytochrome b [goid 0009460] [evidence NR]; go_function: voltage-gated ion channel activity [goid 0005244] [evidence IEA]; go_function: oxidoreductase activity [goid 0016491] [evidence IEA]; go_function: electron transporter activity [goid 0005489] [evidence NR];…	CGD;NOX2;GP91-1;GP91PHOX;GP91-PHOX
GI_32313604-A	-0.807411	6.06201	3.97077e-05	0.00312958	2.34263	NM_003710.2	SPINT1	GCTCAGCTGCATTCCGCAGCCCCCACCCCCAAGGTTCTCCAACATCACAG	Homo sapiens serine protease inhibitor, Kunitz type 1 (SPINT1), transcript variant 2, mRNA.	go_component: membrane fraction [goid 0005624] [evidence TAS] [pmid 9045658]; go_component: extracellular [goid 0005576] [evidence TAS] [pmid 9045658]; go_function: serine protease inhibitor activity [goid 0004867] [evidence TAS] [pmid 9045658]	HAI;HAI1
GI_20336760-S	-0.812349	6.07934	3.86066e-05	0.00306263	2.37102	NM_015987.2	HEBP1	CAAGAACTTACTGGAAGTGTGCCTCTGTGTCTCCTTCCTCGGGGGTAAGG	Homo sapiens heme binding protein 1 (HEBP1), mRNA.	go_function: binding [goid 0005488] [evidence P] [pmid 10640688]; go_process: circadian rhythm [goid 0007623] [evidence P] [pmid 10640688]	HBP;HEBP
GI_15723375-S	-0.812387	6.1299	3.5575e-05	0.00286886	2.45356	NM_033515.1	ARHGAP18	CACAGAACCGTATCAGCGACCAAGAAAATAGGACTGTCAGAAGCTGCCAG	Homo sapiens Rho GTPase activating protein 18 (ARHGAP18), mRNA.	0	MacGAP;bA307O14.2
GI_18104968-A	-0.81296	6.55195	1.82226e-05	0.00169083	3.1282	NM_080591.1	PTGS1	AGACTATAGCCATCGACTCCTGCCTGAGTTTCCAGCCTGCTAGTCTGCCC	Homo sapiens prostaglandin-endoperoxide synthase 1 (prostaglandin G/H synthase and cyclooxygenase) (PTGS1), transcript variant 2, mRNA.	go_component: membrane [goid 0016020] [evidence IEA]; go_function: prostaglandin-endoperoxide synthase activity [goid 0004666] [evidence TAS] [pmid 9630216]; go_function: peroxidase activity [goid 0004601] [evidence IEA]; go_function: oxidoreductase activity [goid 0016491] [evidence IEA]; go_function: oxidoreductase activity, acting on single donors with incorporation of molecular oxygen, incorpo…	COX1;COX3;PHS1;PCOX1;PGHS1;PTGHS;PGG/HS;PGHS-1
GI_24308058-S	-0.814658	6.22364	3.05982e-05	0.00255201	2.60564	NM_015433.1	DKFZP586D0919	TGGATTCCACCCCTGCCTTCCTAGGTGACCTTGGACAAATTCTCGAACCC	Homo sapiens hepatocellularcarcinoma-associated antigen HCA557a (DKFZP586D0919), mRNA.	0	0
GI_8670549-S	-0.815523	5.69407	7.2848e-05	0.00505453	1.72978	NM_013385.2	PSCD4	CTGTCCTGCTCCTGGGATGCACTGGCTACTCCCTTAGTCTACTCCCTTCC	Homo sapiens pleckstrin homology, Sec7 and coiled-coil domains 4 (PSCD4), mRNA.	go_function: ARF guanyl-nucleotide exchange factor activity [goid 0005086] [evidence TAS] [pmid 10652308]	CYT4;DJ63G5.1;CYTOHESIN-4
GI_33667066-S	-0.815775	6.7892	1.26448e-05	0.00127253	3.49611	NM_014266.3	HCST	TCCTGGATGGTGTGTGGTGGCACAGGAACCCCCGCCCCAACTTTTGGATT	Homo sapiens hematopoietic cell signal transducer (HCST), mRNA.	go_component: integral to plasma membrane [goid 0005887] [evidence NR]; go_function: SH3/SH2 adaptor protein activity [goid 0005070] [evidence E] [pmid 10426994]; go_process: humoral immune response [goid 0006959] [evidence P] [pmid 10426994]; go_process: cell surface receptor linked signal transduction [goid 0007166] [evidence E] [pmid 10426994]; go_process: protein complex assembly [goid 000646…	DAP10;KAP10;PIK3AP;DKFZP586C1522
GI_4502686-S	-0.824568	6.40186	2.30524e-05	0.00202232	2.89124	NM_003874.1	CD84	TCACAGTCCCTTGCCTATGTGTGGCAGAGTGTCCCAGCCAGATGTGTGCC	Homo sapiens CD84 antigen (leukocyte antigen) (CD84), mRNA.	go_component: integral to plasma membrane [goid 0005887] [evidence P] [pmid 9310491]; go_component: plasma membrane [goid 0005886] [evidence E] [pmid 9310491]; go_function: lymphocyte antigen [goid 0005557] [evidence E] [pmid 9310491]; go_process: homophilic cell adhesion [goid 0007156] [evidence P] [pmid 7797269]; go_process: defense response [goid 0006952] [evidence P] [pmid 9310491]	LY9B;hCD84;mCD84;SLAMF5
GI_13128866-S	-0.828358	7.15967	7.2545e-06	0.000803073	4.0545	NM_000521.2	HEXB	GACAGACTGACAAGGCACCGCTGCAGGATGGTCGAACGTGGAATAGCTGC	Homo sapiens hexosaminidase B (beta polypeptide) (HEXB), mRNA.	go_component: lysosome [goid 0005764] [evidence NR]; go_function: beta-N-acetylhexosaminidase activity [goid 0004563] [evidence TAS] [pmid 8663217]; go_function: hydrolase activity, acting on glycosyl bonds [goid 0016798] [evidence IEA]; go_process: glycosphingolipid metabolism [goid 0006687] [evidence IEA]; go_process: carbohydrate metabolism [goid 0005975] [evidence IEA]	0
GI_12408645-S	-0.838945	6.66896	1.52032e-05	0.00147363	3.31065	NM_001748.3	CAPN2	CACCACCACTAGTGTCTGTCCATGGAGTTAGAGGGGACATCACTTAGAAG	Homo sapiens calpain 2, (m/II) large subunit (CAPN2), mRNA.	go_component: intracellular [goid 0005622] [evidence IEA]; go_function: cysteine-type peptidase activity [goid 0008234] [evidence P] [pmid 2209092]; go_function: calpain activity [goid 0004198] [evidence IEA]; go_function: calcium ion binding [goid 0005509] [evidence IEA]; go_function: hydrolase activity [goid 0016787] [evidence IEA]; go_process: proteolysis and peptidolysis [goid 0006508] [evide…	mCANP;CANPL2;CANPml
GI_37693523-S	-0.839235	5.43002	0.000113919	0.00731056	1.27808	NM_014795.2	ZFHX1B	CACCAGCTTCAGTGTTAAGCTCACCCTGTTCTTTGAAGCACCCATGTCAG	Homo sapiens zinc finger homeobox 1b (ZFHX1B), mRNA.	go_component: nucleus [goid 0005634] [evidence IC] [pmid 9853615]; go_function: transcriptional repressor activity [goid 0016564] [evidence ISS] [pmid 11592033]; go_function: phosphatase regulator activity [goid 0019208] [evidence NAS] [pmid 11477103]; go_function: SMAD binding [goid 0046332] [evidence NAS]; go_function: transcription factor activity [goid 0003700] [evidence IEA]; go_process: reg…	SIP1;SIP-1;SMADIP1;KIAA0569
GI_20302137-S	-0.84438	6.61512	1.6521e-05	0.00156718	3.22694	NM_001323.2	CST6	CTTTGAGGTCCTTGTGGTTCCCTGGCAGAACTCCTCTCAGCTCCTAAAGC	Homo sapiens cystatin E/M (CST6), mRNA.	go_function: cysteine protease inhibitor activity [goid 0004869] [evidence TAS] [pmid 8995380]; go_process: embryogenesis and morphogenesis [goid 0007345] [evidence TAS] [pmid 9099741]; go_process: morphogenesis [goid 0009653] [evidence TAS]	0
GI_17149837-I	-0.844848	7.01363	9.01152e-06	0.000958369	3.83671	NM_000801.2	FKBP1A	CCCTCAGCCCCTTCTCACCCCTTTGCTGTCCTGTGTAGTGATTTGGTGAG	Homo sapiens FK506 binding protein 1A, 12kDa (FKBP1A), transcript variant 12B, mRNA.	go_component: nucleus [goid 0005634] [evidence IEA]; go_function: receptor activity [goid 0004872] [evidence TAS] [pmid 7518616]; go_function: FK506 binding [goid 0005528] [evidence NR]; go_function: cyclophilin [goid 0004600] [evidence IEA]; go_function: isomerase activity [goid 0016853] [evidence IEA]; go_function: FK506-sensitive peptidyl-prolyl cis-trans isomerase [goid 0030051] [evidence IEA…	FKBP1;PKC12;PKCI2;FKBP12;PPIASE;FKBP-12;FKBP12C
GI_20070355-S	-0.862415	5.64329	7.93292e-05	0.00542513	1.64368	NM_003744.3	NUMB	CATCCCCTTGACAGTTGCAGCCTCTTGACCTCGGATAACAATAAGAGAGC	Homo sapiens numb homolog (Drosophila) (NUMB), mRNA.	go_component: integral to plasma membrane [goid 0005887] [evidence P] [pmid 7596406]	S171
GI_4505466-S	-0.864856	5.32058	0.000137502	0.00851516	1.088	NM_002526.1	NT5E	TAAGCCCAGATATGAGAACTTCTGCTGGAAAGTGGGACCCTCTGAGTGGG	Homo sapiens 5'-nucleotidase, ecto (CD73) (NT5E), mRNA.	go_component: membrane fraction [goid 0005624] [evidence TAS] [pmid 2129526]; go_function: 5'-nucleotidase activity [goid 0008253] [evidence TAS] [pmid 2129526]; go_function: hydrolase activity, acting on ester bonds [goid 0016788] [evidence IEA]; go_function: IMP-GMP specific 5'-nucleotidase activity [goid 0017175] [evidence IEA]; go_process: DNA metabolism [goid 0006259] [evidence TAS] [pmid 21…	eN;NT5;NTE;eNT;CD73;E5NT
GI_9257255-S	-0.866378	7.11054	7.80121e-06	0.000851976	3.98157	NM_000552.2	VWF	GGCTGAGCTCTTATCTTGCTGCATGTTCTGCTCTTGTGCCCTTCTGAGCC	Homo sapiens von Willebrand factor (VWF), mRNA.	go_component: secretory vesicle [goid 0005803] [evidence TAS] [pmid 10880054]; go_component: extracellular matrix [goid 0005578] [evidence IEA]; go_component: extracellular space [goid 0005615] [evidence NR]; go_function: binding [goid 0005488] [evidence NR]; go_function: cell adhesion molecule activity [goid 0005194] [evidence IEA]; go_process: hemostasis [goid 0007599] [evidence NR]; go_process…	VWD;F8VWF
GI_11496884-S	-0.867287	5.93964	4.84855e-05	0.00365879	2.14098	NM_005451.2	ENIGMA	GGCCACACCAGCCCCCTTTCACCTCCAGTGCCACAATAAACCTGTACCCA	Homo sapiens enigma (LIM domain protein) (ENIGMA), mRNA.	0	0
GI_4502028-S	-0.879723	5.60078	8.52193e-05	0.00574911	1.57132	NM_001627.1	ALCAM	GCCGAGAGTCAGACTGATAGACACCATAGGAGCCGACTCTTTGATATGCC	Homo sapiens activated leukocyte cell adhesion molecule (ALCAM), mRNA.	go_component: membrane fraction [goid 0005624] [evidence NR]; go_component: integral to plasma membrane [goid 0005887] [evidence NR]; go_function: receptor binding [goid 0005102] [evidence TAS] [pmid 7760007]; go_function: cell adhesion molecule activity [goid 0005194] [evidence IEA] [pmid 7760007]; go_process: cell adhesion [goid 0007155] [evidence TAS] [pmid 7760007]; go_process: signal transdu…	MEMD;CD166
GI_19913423-S	-0.883986	5.98848	4.47596e-05	0.00343873	2.22172	NM_001690.2	ATP6V1A	GATGATGCAGTTCTGTATTTATTGTGCTGTGTCTGGTCCTAAGTGGAGCC	Homo sapiens ATPase, H+ transporting, lysosomal 70kDa, V1 subunit A (ATP6V1A), mRNA.	go_component: vacuolar hydrogen-transporting ATPase [goid 0000219] [evidence TAS] [pmid 8463241]; go_component: cytoplasm [goid 0005737] [evidence IEA]; go_component: proton-transporting two-sector ATPase complex [goid 0016469] [evidence TAS]; go_component: integral to plasma membrane [goid 0005887] [evidence TAS] [pmid 8463241]; go_function: ATP-binding and phosphorylation-dependent chloride cha…	HO68;VA68;VPP2;Vma1;ATP6A1;ATP6V1A1
GI_32698731-S	-0.885907	5.75897	6.5363e-05	0.00464097	1.83931	NM_020792.1	KIAA1363	GGCAGGGTTCCTTCAATTGGCATTTTCCCAAGAATTGTGAGCCAAAGCCT	Homo sapiens KIAA1363 protein (KIAA1363), mRNA.	go_function: hydrolase activity [goid 0016787] [evidence IEA]; go_process: metabolism [goid 0008152] [evidence IEA]	0
GI_4809272-S	-0.887449	6.21292	3.11283e-05	0.00256983	2.58831	NM_001153.2	ANXA4	GGTGACACATCTGGAGACTACAGGAAAGTACTGCTTGTTCTCTGTGGAGG	Homo sapiens annexin A4 (ANXA4), mRNA.	go_function: phospholipase inhibitor activity [goid 0004859] [evidence NR]; go_function: calcium-dependent phospholipid binding [goid 0005544] [evidence IEA]; go_function: calcium ion binding [goid 0005509] [evidence IEA]	ANX4
GI_20149497-S	-0.900189	7.46798	4.63083e-06	0.000566729	4.50452	NM_000146.2	FTL	TCAAGCACGACTAAGAGCCTTCTGAGCCCAGCGACTTCTGAAGGGCCCCT	Homo sapiens ferritin, light polypeptide (FTL), mRNA.	go_component: ferritin complex [goid 0008043] [evidence E] [pmid 7492760]; go_function: iron ion binding [goid 0005506] [evidence E]; go_process: iron ion homeostasis [goid 0006879] [evidence E] [pmid 7492760]	PRO2760
GI_19923972-S	-0.905353	5.66353	7.66757e-05	0.00526017	1.67805	NM_138444.1	LOC115207	GTGAAGGGAAATAAACCTCGTCATGCTCCATGCTGTGAGGTGTCCTTTGG	Homo sapiens hypothetical protein BC013764 (LOC115207), mRNA.	0	0
GI_4502042-S	-0.911883	6.1544	3.41966e-05	0.00279471	2.49344	NM_000694.1	ALDH3B1	CAACTTTAGTCGGGAAGAGGGACAGGGGTGGACCTGAGTTTCGTCTCCTG	Homo sapiens aldehyde dehydrogenase 3 family, member B1 (ALDH3B1), mRNA.	go_function: aldehyde dehydrogenase activity [goid 0004028] [evidence P] [pmid 7828891]; go_process: alcohol metabolism [goid 0006066] [evidence P] [pmid 7828891]; go_process: lipid metabolism [goid 0006629] [evidence P] [pmid 7828891]	ALDH4;ALDH7
GI_14702161-A	-0.918394	6.75686	1.32848e-05	0.00132598	3.44643	NM_032421.1	CYLN2	GAAGTGTGGCGAGTCTGTGCTCGGGACAATAAAGCTTGTGACAGGTCCAG	Homo sapiens cytoplasmic linker 2 (CYLN2), transcript variant 2, mRNA.	go_component: microtubule associated complex [goid 0005875] [evidence E] [pmid 9799601]	CLIP;CLIP2;WSCR4;WBSCR4;CLIP-115;KIAA0291;MGC11333
GI_21536443-A	-0.92427	7.26285	6.23419e-06	0.000716167	4.20658	NM_007311.2	BZRP	ACCTGAGCCCCCACCCGGGAGCAGTGTCCTGTGCTTTCTGCATGCTTAGA	Homo sapiens benzodiazapine receptor (peripheral) (BZRP), transcript variant PBR-S, mRNA.	go_component: mitochondrial outer membrane [goid 0005741] [evidence NR]; go_function: benzodiazepine receptor activity [goid 0008503] [evidence E] [pmid 1326278]; go_process: mitochondrial translocation [goid 0006628] [evidence E] [pmid 1326278]	MBR;PBR
GI_14249315-S	-0.929294	6.25217	2.92334e-05	0.00246349	2.65167	NM_032714.1	MGC13251	CGCCTACGTTACACAGTGTACCATGTGGCAAACACGCACATGTACCCCCG	Homo sapiens hypothetical protein MGC13251 (MGC13251), mRNA.	0	0
GI_34222220-S	-0.929779	6.61719	1.64682e-05	0.00156718	3.23017	NM_006548.3	IMP-2	AGATATCAACTGCCAGCCTGGAGAAGGTGACAGTCCAAGTGTGCAACAGC	Homo sapiens IGF-II mRNA-binding protein 2 (IMP-2), mRNA.	go_component: cytoplasm [goid 0005737] [evidence TAS] [pmid 10190901]; go_function: RNA binding [goid 0003723] [evidence TAS] [pmid 9891060]; go_process: translational attenuation [goid 0009386] [evidence TAS] [pmid 9891060]; go_process: embryogenesis and morphogenesis [goid 0007345] [evidence TAS] [pmid 9891060]; go_process: morphogenesis [goid 0009653] [evidence TAS]	IMP2;VICKZ2
GI_4507650-S	-0.930827	5.93148	4.91395e-05	0.00368753	2.12745	NM_003290.1	TPM4	TGACCCACTCAGCAGGAATATGGTGGAGTTCAGTCCAATTCAGGTCAGCC	Homo sapiens tropomyosin 4 (TPM4), mRNA.	go_component: muscle thin filament tropomyosin [goid 0005862] [evidence TAS] [pmid 8641132]; go_component: kinesin complex [goid 0005871] [evidence IEA]; go_component: cytoskeleton [goid 0005856] [evidence IEA]; go_function: structural constituent of muscle [goid 0008307] [evidence TAS] [pmid 8641132]; go_function: actin binding [goid 0003779] [evidence IEA]; go_process: muscle development [goid …	0
GI_38348405-S	-0.931234	6.00284	4.37224e-05	0.00336967	2.24539	NM_198565.1	UNQ3030	GTCATCAAGAGCCGCTGCCACTGGTCCTCCGTTTACTGACCTGGCTGTGT	Homo sapiens ELLP3030 (UNQ3030), mRNA.	0	MGC50789
GI_28461132-S	-0.94064	7.19096	6.92755e-06	0.000773915	4.10079	NM_174892.1	TREM5	GCCCGGCTAAGATCCCCTGAGTCATTCTGTGAGGGACCAAGACCCACAGT	Homo sapiens triggering receptor expressed on myeloid cells 5 (TREM5), mRNA.	go_function: receptor activity [goid 0004872] [evidence IEA]	0
GI_19923532-S	-0.945957	7.48708	4.50557e-06	0.000556999	4.53198	NM_018425.2	PI4KII	AGACGTGGCTCCTGGGGCTATTTCTCCCTAATAAAGGATGATCCAGGTCC	Homo sapiens phosphatidylinositol 4-kinase type II (PI4KII), mRNA.	go_function: inositol/phosphatidylinositol kinase activity [goid 0004428] [evidence IEA]	DKFZP761G1923
GI_31543658-S	-0.949935	5.9177	5.02645e-05	0.00375503	2.10459	NM_014725.2	STARD8	TGAGGGGCACTTCAGATGAGAATGGAGAGGTAGGGAGCCAGGTGCAGCAG	Homo sapiens START domain containing 8 (STARD8), mRNA.	go_function: GTPase activator activity [goid 0005096] [evidence IEA]	KIAA0189
GI_37541554-S	-0.95203	5.42772	0.000114368	0.00731056	1.2741	XM_351083.1	SNAI3	GGAGATGGGGCAGGACTGGGAGAGCCCACGATTGGTGATTTGGGTGTGTT	Homo sapiens snail homolog 3 (Drosophila) (SNAI3), mRNA.	0	0
GI_9910225-S	-0.953086	6.44544	2.15242e-05	0.00192721	2.96039	NM_020179.1	FN5	AGTAGCTCCACCTGAAGAGGGATGGAACCTCTGGGTCAGGAAACAGCTGG	Homo sapiens FN5 protein (FN5), mRNA.	go_component: cellular_component unknown [goid 0008372] [evidence ND]; go_function: molecular_function unknown [goid 0005554] [evidence ND] [pmid 10863097]; go_process: biological_process unknown [goid 0000004] [evidence ND]	0
GI_4507894-S	-0.963488	6.80346	1.23732e-05	0.00125036	3.51796	NM_003380.1	VIM	CAATGAGTCCCTGGAACGCCAGATGCGTGAAATGGAAGAGAACTTTGCCG	Homo sapiens vimentin (VIM), mRNA.	0	0
GI_4758579-S	-0.966205	7.70524	3.30491e-06	0.000447155	4.84195	NM_004848.1	C1orf38	CCCGGGAGGCCTGGACTGTCTTCCTCATCTCTGTAGCACCAAGCCTGATA	Homo sapiens chromosome 1 open reading frame 38 (C1orf38), mRNA.	go_process: cell adhesion [goid 0007155] [evidence P] [pmid 9563507]	ICB-1
GI_34328901-A	-0.969349	5.62536	8.17595e-05	0.00553103	1.61319	NM_080548.2	PTPN6	GGAGAAGAGCAAGGGTTCCCTCAAGAGGAAGTGAGCGGTGCTGTCCTCAG	Homo sapiens protein tyrosine phosphatase, non-receptor type 6 (PTPN6), transcript variant 2, mRNA.	go_component: membrane [goid 0016020] [evidence E]; go_component: cytoskeleton [goid 0005856] [evidence NR]; go_function: protein tyrosine phosphatase activity [goid 0004725] [evidence E] [pmid 1732748]; go_process: G-protein coupled receptor protein signaling pathway [goid 0007186] [evidence P]; go_process: signal transduction [goid 0007165] [evidence E]; go_process: apoptosis [goid 0006915] [ev…	HCP;HCPH;SHP-1;HPTP1C;PTP-1C;SHP-1L;SH-PTP1
GI_21361767-S	-0.972194	5.372	0.000125843	0.00789895	1.1775	NM_002065.3	GLUL	TCATCTACCATTTTCTGGTTCTTGTGTTGGCTGTGGCAGGCCAGCTGTGG	Homo sapiens glutamate-ammonia ligase (glutamine synthase) (GLUL), mRNA.	go_function: glutamate-ammonia ligase activity [goid 0004356] [evidence IEA]; go_function: ligase activity [goid 0016874] [evidence IEA]; go_process: glutamine biosynthesis [goid 0006542] [evidence NR]; go_process: regulation of neurotransmitter levels [goid 0001505] [evidence NR]; go_process: nitrogen fixation [goid 0009399] [evidence IEA]	GLNS
GI_27734747-S	-0.974807	7.38826	5.1947e-06	0.000620667	4.38943	NM_173626.1	SLC26A11	TTCCAGACCCCTCCCCAAACATGCATATGTACCTGTCCGTCAGTGTGTGG	Homo sapiens solute carrier family 26, member 11 (SLC26A11), mRNA.	go_component: membrane [goid 0016020] [evidence IEA]; go_function: sulfate porter activity [goid 0008271] [evidence IEA]; go_process: sulfate transport [goid 0008272] [evidence IEA]	MGC46523
GI_21314629-S	-0.976164	6.5507	1.82582e-05	0.00169083	3.12623	NM_004054.2	C3AR1	CTGTGTGAAAATGTGGAGCAGCCAACAAGCAGGGGCTCTTAGGCAATCAC	Homo sapiens complement component 3a receptor 1 (C3AR1), mRNA.	go_component: integral to plasma membrane [goid 0005887] [evidence TAS] [pmid 8702752]; go_component: plasma membrane [goid 0005886] [evidence E] [pmid 8702752]; go_function: complement component C3a receptor activity [goid 0004876] [evidence TAS] [pmid 8765043]; go_function: C3a anaphylatoxin receptor activity [goid 0004943] [evidence TAS] [pmid 8702752]; go_function: G-protein coupled receptor …	AZ3B;C3AR;HNFAG09
GI_7706713-S	-0.981323	6.27131	2.83541e-05	0.00240605	2.68248	NM_013272.2	SLC21A11	CAGAATAAGGAGAGAATGACATCGTGCGGCAGGGTCCTGGAGGCCACTCG	Homo sapiens solute carrier family 21 (organic anion transporter), member 11 (SLC21A11), mRNA.	go_component: integral to membrane [goid 0016021] [evidence IEA]; go_function: transporter activity [goid 0005215] [evidence IEA]; go_process: ion transport [goid 0006811] [evidence IEA]	0
GI_18860858-A	-0.985327	6.10165	3.72369e-05	0.00298411	2.40748	NM_130435.1	PTPRE	GCAGTGCCGGAGCTGGGCGAACAGGTACATTCATAGCCCTCAGCAACATT	Homo sapiens protein tyrosine phosphatase, receptor type, E (PTPRE), transcript variant 2, mRNA.	0	PTPE;HPTPE;R-PTP-EPSILON
GI_5803150-S	-0.99349	6.62107	1.63695e-05	0.00156718	3.23622	NM_006851.1	GLIPR1	GAGGGAATTACCCAACTTGGCCATATAAGAGAGGAGCCACCTGCAGTGCC	Homo sapiens GLI pathogenesis-related 1 (glioma) (GLIPR1), mRNA.	go_component: extracellular [goid 0005576] [evidence IEA]; go_process: pathogenesis [goid 0009405] [evidence TAS] [pmid 8973356]	GLIPR;RTVP1
GI_4758685-S	-0.996836	8.14375	1.80376e-06	0.000280034	5.44581	NM_002332.1	LRP1	TGTCTGGAAGACGTGGCTCTGGGTGAGGTAGGCGGGAAAGGATGGAGTGT	Homo sapiens low density lipoprotein-related protein 1 (alpha-2-macroglobulin receptor) (LRP1), mRNA.	go_component: coated pit [goid 0005905] [evidence IEA]; go_component: membrane fraction [goid 0005624] [evidence TAS] [pmid 2779654]; go_component: integral to plasma membrane [goid 0005887] [evidence TAS] [pmid 3266596]; go_function: lipoprotein binding [goid 0008034] [evidence TAS] [pmid 2779654]; go_function: LDL receptor [goid 0008032] [evidence E] [pmid 2548950]; go_function: lipid transport…	APR;LRP;A2MR;CD91;APOER
GI_34222139-S	-1.00249	7.13818	7.48846e-06	0.000825222	4.02264	NM_012434.3	SLC17A5	GTGGACCATCCTCCAGTGGCTGTGGTTGTTGAGCATGCTTTCAGAACACC	Homo sapiens solute carrier family 17 (anion/sugar transporter), member 5 (SLC17A5), mRNA.	go_component: lysosomal membrane [goid 0005765] [evidence P] [pmid 10581036]; go_component: membrane fraction [goid 0005624] [evidence P] [pmid 10581036]; go_component: integral to plasma membrane [goid 0005887] [evidence P] [pmid 10581036]; go_component: integral to membrane [goid 0016021] [evidence IEA]; go_function: hydrogen:sugar symporter-transporter activity [goid 0005403] [evidence P] [pmi…	SD;AST;NSD;SLD;ISSD;SIASD;SIALIN
GI_4502100-S	-1.00364	6.16276	3.37397e-05	0.002776	2.50702	NM_000700.1	ANXA1	CCTCACAGCTATCGTGAAGTGCGCCACAAGCAAACCAGCTTTCTTTGCAG	Homo sapiens annexin A1 (ANXA1), mRNA.	go_function: phospholipid binding [goid 0005543] [evidence P] [pmid 2967291]; go_function: phospholipase inhibitor activity [goid 0004859] [evidence E] [pmid 2936963]; go_function: receptor binding [goid 0005102] [evidence TAS] [pmid 10882119]; go_function: calcium ion binding [goid 0005509] [evidence TAS] [pmid 2967291]; go_function: calcium-dependent phospholipid binding [goid 0005544] [evidenc…	ANX1;LPC1
GI_34147460-S	-1.00539	6.98982	9.33827e-06	0.000980277	3.80092	NM_022152.3	PP1201	TAAGTGCCTTGAGCTGGAATGGGGAAGGGGGACAAGGGTCAGTCTGTCGG	Homo sapiens PP1201 protein (PP1201), mRNA.	0	0
GI_37577116-A	-1.00616	5.47292	0.000105867	0.00689381	1.35213	NM_194448.1	CLECSF6	GAGCATTTTTTCATGTGCCAGAGCCTGTACTGGAGGCCCCCATTGTGCAC	Homo sapiens C-type (calcium dependent, carbohydrate-recognition domain) lectin, superfamily member 6 (CLECSF6), transcript variant 4, mRNA.	go_component: integral to plasma membrane [goid 0005887] [evidence P] [pmid 10438934]; go_function: transmembrane receptor activity [goid 0004888] [evidence P] [pmid 10438934]; go_function: sugar binding [goid 0005529] [evidence IEA]; go_process: cell adhesion [goid 0007155] [evidence P] [pmid 10438934]; go_process: cell surface receptor linked signal transduction [goid 0007166] [evidence P] [pmi…	DCIR;LLIR;DDB27;HDCGC13P
GI_25777651-S	-1.01002	6.53224	1.87906e-05	0.00173071	3.09727	NM_002250.2	KCNN4	GTGGCGCCCCCTGGTGGGACAACAAAGAGGACACCATTTTTCCAGAGCTG	Homo sapiens potassium intermediate/small conductance calcium-activated channel, subfamily N, member 4 (KCNN4), mRNA.	go_component: voltage-gated potassium channel complex [goid 0008076] [evidence TAS] [pmid 9380751]; go_component: integral to membrane [goid 0016021] [evidence IEA]; go_component: membrane fraction [goid 0005624] [evidence NR]; go_function: calcium-activated potassium channel activity [goid 0015269] [evidence E] [pmid 9380751]; go_function: ion channel activity [goid 0005216] [evidence IEA]; go_f…	IK1;SK4;KCA4;hSK4;IKCA1;hKCa4;KCa3.1;hIKCa1
GI_33695096-S	-1.01335	5.88294	5.32244e-05	0.00395191	2.04681	NM_005301.2	GPR35	TCTTGGGAAGAGAGAGGGACAGGGACAAGGGCAAGAGGACTGAGGCCAGA	Homo sapiens G protein-coupled receptor 35 (GPR35), mRNA.	go_component: integral to membrane [goid 0016021] [evidence IEA]; go_component: integral to plasma membrane [goid 0005887] [evidence P] [pmid 9479505]; go_function: G-protein coupled receptor activity [goid 0004930] [evidence P] [pmid 9479505]; go_function: rhodopsin-like receptor activity [goid 0001584] [evidence IEA]; go_process: G-protein coupled receptor protein signaling pathway [goid 000718…	0
GI_5032056-S	-1.01521	8.31338	1.43573e-06	0.000236256	5.67269	NM_005620.1	S100A11	CTTCCAGCCTTTCTGTCATCATCTCCACAGCCCACCCATCCCCTGAGCAC	Homo sapiens S100 calcium binding protein A11 (calgizzarin) (S100A11), mRNA.	go_component: cytoplasm [goid 0005737] [evidence TAS] [pmid 10851017]; go_component: nucleus [goid 0005634] [evidence TAS] [pmid 10851017]; go_function: calcium ion binding [goid 0005509] [evidence NR]; go_process: negative regulation of DNA replication [goid 0008156] [evidence TAS] [pmid 10851017]; go_process: negative regulation of cell proliferation [goid 0008285] [evidence TAS] [pmid 10851017…	MLN70;S100C
GI_4504610-S	-1.01907	7.76701	3.03047e-06	0.000424161	4.92855	NM_000876.1	IGF2R	CGCTGCTGGTGTTCTTATTCTGGCGGCAGCGCCTTTCCTGCCATGTTTAG	Homo sapiens insulin-like growth factor 2 receptor (IGF2R), mRNA.	go_component: lysosome [goid 0005764] [evidence IEA]; go_component: integral to plasma membrane [goid 0005887] [evidence TAS] [pmid 10799489]; go_function: insulin-like growth factor receptor activity [goid 0005010] [evidence TAS] [pmid 10799489]; go_function: tumor suppressor [goid 0008181] [evidence TAS] [pmid 7753549]; go_function: receptor activity [goid 0004872] [evidence TAS] [pmid 7753549]…	MPRI;CD222;CIMPR;M6P-R
GI_38195081-I	-1.02392	7.32925	5.65884e-06	0.000662574	4.30367	NM_198315.1	LOH11CR2A	TGCACTGTGTGATCGCCACATAGGTAAAAACTGGAATGGTCGTAGGCCTC	Homo sapiens loss of heterozygosity, 11, chromosomal region 2, gene A (LOH11CR2A), mRNA.	go_function: tumor suppressor [goid 0008181] [evidence P] [pmid 9417908]	BCSC-1
GI_13470085-S	-1.02516	5.93914	4.85255e-05	0.00365879	2.14015	NM_015577.1	RAI14	TGTCACAGCACTTCAGAAAATACACAACAGCCCCTTCTGCCCCCGCACAG	Homo sapiens retinoic acid induced 14 (RAI14), mRNA.	0	RAI13;NORPEG;KIAA1334;DKFZp564G013
GI_21361092-S	-1.03264	6.66704	1.52482e-05	0.00147363	3.30768	NM_003596.2	TPST1	GCTCTTGATCCCGATTTCATGCACAGCCCTGCAGTAAGGAGCCCAGAAGG	Homo sapiens tyrosylprotein sulfotransferase 1 (TPST1), mRNA.	go_component: Golgi apparatus [goid 0005794] [evidence NR]; go_component: integral to membrane [goid 0016021] [evidence IEA]; go_component: membrane fraction [goid 0005624] [evidence TAS] [pmid 9501187]; go_function: protein-tyrosine sulfotransferase activity [goid 0008476] [evidence TAS] [pmid 9733778]; go_function: transferase activity [goid 0016740] [evidence IEA]; go_process: peptidyl-tyrosin…	0
GI_14149998-S	-1.03267	5.52712	9.65375e-05	0.0064237	1.44534	NM_032265.1	ZMYND15	CCGGCGGAAATGAATGCTGATACCCTAGTAGTCCCCAGCTCCCAAACACT	Homo sapiens zinc finger, MYND domain containing 15 (ZMYND15), mRNA.	0	DKFZp434N127
GI_16579887-S	-1.03447	7.20987	6.73755e-06	0.000759659	4.12869	NM_000507.2	FBP1	CCGGAGAATTGCCTCTACCTGGACCTTTTGTCTCACACAGCAGTACCCTG	Homo sapiens fructose-1,6-bisphosphatase 1 (FBP1), mRNA.	go_function: fructose-2,6-bisphosphate 2-phosphatase activity [goid 0004331] [evidence TAS] [pmid 8387495]; go_function: hydrolase activity [goid 0016787] [evidence IEA]; go_function: fructose-bisphosphatase activity [goid 0042132] [evidence IEA]; go_function: phosphoric ester hydrolase activity [goid 0042578] [evidence IEA]; go_process: fructose metabolism [goid 0006000] [evidence TAS] [pmid 755…	FBP
GI_34147631-S	-1.03448	6.6754	1.50532e-05	0.00146642	3.32064	NM_003461.3	ZYX	TGGGAGACCCTCCAGGACATTCCCACCCTCCCCCATGCTGCCAAGTTGTA	Homo sapiens zyxin (ZYX), mRNA.	go_component: focal adhesion [goid 0008357] [evidence E] [pmid 8940160]; go_component: integral to plasma membrane [goid 0005887] [evidence TAS] [pmid 8940160]; go_component: plasma membrane [goid 0005886] [evidence E] [pmid 8940160]; go_function: cell adhesion molecule activity [goid 0005194] [evidence IEA] [pmid 8940160]; go_process: cell adhesion [goid 0007155] [evidence TAS] [pmid 8940160]; g…	0
GI_6552332-S	-1.03564	7.24449	6.40393e-06	0.000732212	4.17964	NM_005252.2	FOS	CCCAGTGACACTTCAGAGAGCTGGTAGTTAGTAGCATGTTGAGCCAGGCC	Homo sapiens v-fos FBJ murine osteosarcoma viral oncogene homolog (FOS), mRNA.	go_component: nucleus [goid 0005634] [evidence TAS] [pmid 9443941]; go_function: specific RNA polymerase II transcription factor activity [goid 0003704] [evidence TAS] [pmid 10918580]; go_function: DNA binding [goid 0003677] [evidence IEA]; go_process: DNA methylation [goid 0006306] [evidence TAS] [pmid 9888853]; go_process: cell growth and/or maintenance [goid 0008151] [evidence NR]; go_process:…	0
GI_28872795-S	-1.03746	6.4896	2.00848e-05	0.00182517	3.03015	NM_005194.2	CEBPB	GACTGACGCAACCCACGTGTAACTGTCAGCCGGGCCCTGAGTAATCGCTT	Homo sapiens CCAAT/enhancer binding protein (C/EBP), beta (CEBPB), mRNA.	go_component: nucleus [goid 0005634] [evidence TAS] [pmid 10821850]; go_function: transcription activating factor [goid 0003710] [evidence E]; go_function: DNA binding [goid 0003677] [evidence E]; go_function: transcription factor activity [goid 0003700] [evidence NR] [pmid 10821850]; go_function: translation regulator activity [goid 0045182] [evidence IEA]; go_process: acute-phase response [goid…	LAP;CRP2;TCF5;IL6DBP;NF-IL6;MGC32080;C/EBP-beta
GI_37693998-S	-1.04004	6.98572	9.39588e-06	0.000982091	3.79474	NM_013372.4	CKTSF1B1	CTCTGAGTTGGGCAAAGAAGAAGCTGACACACCGTATGTTGTTAGAGTCT	Homo sapiens cysteine knot superfamily 1, BMP antagonist 1 (CKTSF1B1), mRNA.	go_component: extracellular space [goid 0005615] [evidence TAS] [pmid 9660951]; go_function: protein binding [goid 0005515] [evidence TAS] [pmid 9660951]; go_process: development [goid 0007275] [evidence TAS] [pmid 9660951]; go_process: neurogenesis [goid 0007399] [evidence TAS] [pmid 9660951]	DRM;IHG-2;GREMLIN
GI_33286429-A	-1.0515	8.69311	8.71599e-07	0.00016455	6.16747	NM_182728.1	SLC7A8	TTGGTCTGAGTTGTGACCCCTTCAGAGTAGATGCCCGGCAGGCTGGGGTT	Homo sapiens solute carrier family 7 (cationic amino acid transporter, y+ system), member 8 (SLC7A8), transcript variant 2, mRNA.	go_component: integral to plasma membrane [goid 0005887] [evidence TAS] [pmid 10391915]; go_component: plasma membrane [goid 0005886] [evidence E] [pmid 10391915]; go_function: neutral amino acid transporter activity [goid 0015175] [evidence TAS] [pmid 10391915]; go_function: amino acid permease activity [goid 0015359] [evidence IEA]; go_process: small molecule transport [goid 0006832] [evidence …	LAT2;LPI-PC1
GI_4506760-S	-1.05469	8.45734	1.18599e-06	0.000199196	5.86238	NM_002966.1	S100A10	GTCCAAAGGGTCGCTTAAGGAATCTGCCCCACAGCTTCCCCCATAGAAGG	Homo sapiens S100 calcium binding protein A10 (annexin II ligand, calpactin I, light polypeptide (p11)) (S100A10), mRNA.	go_function: receptor binding [goid 0005102] [evidence NR] [pmid 1831433]; go_function: calcium ion binding [goid 0005509] [evidence NR]; go_process: signal transduction [goid 0007165] [evidence NR] [pmid 1831433]	42C;P11;p10;GP11;ANX2L;CAL1L;CLP11;Ca[1];ANX2LG
GI_33695118-S	-1.06334	8.56958	1.02345e-06	0.000181019	6.00848	NM_005443.3	PAPSS1	GAAACCACCTGAAGGTTTCATGGCTCCCAAGGCTTGGACCGTGCTGACAG	Homo sapiens 3'-phosphoadenosine 5'-phosphosulfate synthase 1 (PAPSS1), mRNA.	go_function: ATP binding [goid 0005524] [evidence IEA]; go_function: adenylyl-sulfate kinase activity [goid 0004020] [evidence IEA]; go_function: sulfate adenylyltransferase (ATP) activity [goid 0004781] [evidence IEA]; go_function: nucleotidyltransferase activity [goid 0016779] [evidence IEA]; go_process: nucleobase, nucleoside, nucleotide and nucleic acid metabolism [goid 0006139] [evidence NR]…	SK1;PAPSS;ATPSK1
GI_4505014-S	-1.06368	8.59184	9.9414e-07	0.000181019	6.03726	NM_002333.1	LRP3	GCTGGTGACCGCCACAGCCCCGCTTTGTAACCAGGGAATACACAGTCATT	Homo sapiens low density lipoprotein receptor-related protein 3 (LRP3), mRNA.	go_component: integral to membrane [goid 0016021] [evidence TAS] [pmid 9693042]; go_function: LDL receptor [goid 0008032] [evidence P] [pmid 9693042]; go_function: lipid transporter activity [goid 0005319] [evidence IEA]; go_function: receptor activity [goid 0004872] [evidence IEA]; go_process: receptor mediated endocytosis [goid 0006898] [evidence TAS] [pmid 9693042]	0
GI_8923872-S	-1.06515	7.3377	5.58979e-06	0.000657651	4.31597	NM_018485.1	GPR77	TGCTCTTCCTGTATTTTGGGAGGGCTCAACTCCGCCGGTCACTGCCAGCT	Homo sapiens G protein-coupled receptor 77 (GPR77), mRNA.	go_component: integral to membrane [goid 0016021] [evidence IEA]; go_component: cellular_component unknown [goid 0008372] [evidence ND]; go_function: C5a anaphylatoxin receptor activity [goid 0004944] [evidence IEA]; go_function: G-protein coupled receptor activity, unknown ligand [goid 0016526] [evidence NAS] [pmid 11165367]; go_function: rhodopsin-like receptor activity [goid 0001584] [evidence…	C5L2
GI_31543542-S	-1.06736	5.7976	6.12953e-05	0.00441652	1.90421	NM_020338.1	RAI17	CACACCCACCAGTGCAGCCTGAAGTAACTCCCACAGAAACCATCATCGTC	Homo sapiens retinoic acid induced 17 (RAI17), mRNA.	go_function: zinc ion binding [goid 0008270] [evidence IEA]	Zimp10;FLJ13541;KIAA1224
GI_8922276-S	-1.06837	7.23838	6.46157e-06	0.000735351	4.17065	NM_018022.1	FLJ10199	CTACGCTGGAGTCCTGAACTGTGGGTAGAAAACACGACCTGGCTTTGTAG	Homo sapiens hypothetical protein FLJ10199 (FLJ10199), mRNA.	0	0
GI_29746633-S	-1.06962	7.63669	3.64064e-06	0.00048187	4.74524	XM_290973.1	LOC339665	CTGTGGCCTCACCCCTGGGCCCCCCAATTTTGGGTCATCCATCCTCAAAT	Homo sapiens similar to RIKEN cDNA A330108F03 (LOC339665), mRNA.	0	0
GI_23943855-S	-1.07854	6.43608	2.18431e-05	0.0019486	2.94556	NM_014441.1	SIGLEC9	TTCCAGATGGTGAAGCCTTGGGACTCGCGGGGACAGGAGGCCACTGACAC	Homo sapiens sialic acid binding Ig-like lectin 9 (SIGLEC9), mRNA.	go_component: integral to plasma membrane [goid 0005887] [evidence NAS] [pmid 10801860]; go_function: serine-type endopeptidase activity [goid 0004252] [evidence P]; go_function: tumor antigen [goid 0008222] [evidence P]; go_function: lectin [goid 0005530] [evidence NAS] [pmid 10801860]; go_function: sugar binding [goid 0005529] [evidence NAS] [pmid 10801860]; go_function: cell adhesion molecule …	OBBP-LIKE
GI_18644884-S	-1.08391	6.2251	3.05267e-05	0.00255201	2.608	NM_003681.2	PDXK	CTCCTGGCGTGGACACACAAGCACCCCAATAACCTCAAGGTGGCCTGTGA	Homo sapiens pyridoxal (pyridoxine, vitamin B6) kinase (PDXK), mRNA.	go_function: pyridoxal kinase activity [goid 0008478] [evidence TAS] [pmid 9099727]; go_function: transferase activity [goid 0016740] [evidence IEA]	PKH;PNK
GI_21361520-S	-1.08823	8.04259	2.07e-06	0.000307395	5.30874	NM_015916.2	LOC51063	AGCAGTGCACCACTGGGAAGTGGCCTCCAGTGCAGCCTCTGGCCTTATTT	Homo sapiens hypothetical protein LOC51063 (LOC51063), mRNA.	0	0
GI_5803067-S	-1.09133	7.51032	4.35806e-06	0.000544288	4.5653	NM_006866.1	LILRA2	GTGAACAGCAGAGAGGACAATGCATACTTCAGCGTGGTGGAGCCTCAGGG	Homo sapiens leukocyte immunoglobulin-like receptor, subfamily A (with TM domain), member 2 (LILRA2), mRNA.	go_component: integral to membrane [goid 0016021] [evidence IEA]; go_function: antigen binding [goid 0003823] [evidence P] [pmid 9548455]; go_function: receptor activity [goid 0004872] [evidence IEA] [pmid 9548455]; go_process: defense response [goid 0006952] [evidence P] [pmid 9548455]; go_process: signal transduction [goid 0007165] [evidence P] [pmid 9548455]; go_process: immune response [goid …	ILT1;LIR7;CD85H;LIR-7
GI_19923257-S	-1.09147	6.5142	1.93269e-05	0.0017695	3.06891	NM_004567.2	PFKFB4	GCTGGCGTGCCCATGTTGCAGATATTTTCCCGAGTTCCCCAGAATGGATG	Homo sapiens 6-phosphofructo-2-kinase/fructose-2,6-biphosphatase 4 (PFKFB4), mRNA.	go_component: cellular_component unknown [goid 0008372] [evidence ND]; go_function: fructose-2,6-bisphosphate 2-phosphatase activity [goid 0004331] [evidence IEA]; go_function: 6-phosphofructo-2-kinase activity [goid 0003873] [evidence NAS] [pmid 10095107]; go_function: ATP binding [goid 0005524] [evidence IEA]; go_function: kinase activity [goid 0016301] [evidence IEA]; go_function: transferase …	0
GI_4557384-S	-1.10588	6.21827	3.08625e-05	0.00255655	2.59696	NM_000064.1	C3	GGCCATTGAGCAGACCATCAAGTCAGGCTCGGATGAGGTGCAGGTTGGAC	Homo sapiens complement component 3 (C3), mRNA.	go_component: extracellular [goid 0005576] [evidence IEA]; go_function: receptor binding [goid 0005102] [evidence TAS] [pmid 9164946]; go_function: complement activity [goid 0003811] [evidence IEA]; go_function: endopeptidase inhibitor activity [goid 0004866] [evidence IEA]; go_process: G-protein coupled receptor protein signaling pathway [goid 0007186] [evidence TAS] [pmid 9164946]; go_process: …	ASP
GI_41282001-I	-1.10914	7.70921	3.28648e-06	0.000447144	4.84754	NM_182965.1	SPHK1	CTTCGTGCCCAGCAATGTCCGCTCAAGTTCTGGGATTTTTACGCAGCTGG	Homo sapiens sphingosine kinase 1 (SPHK1), mRNA.	go_component: cytosol [goid 0005829] [evidence ISS]; go_component: membrane fraction [goid 0005624] [evidence ISS]; go_function: diacylglycerol kinase activity [goid 0004143] [evidence IEA]; go_function: D-erythro-sphingosine kinase activity [goid 0017050] [evidence ISS]; go_function: magnesium ion binding [goid 0000287] [evidence ISS]; go_process: sphingosine metabolism [goid 0006670] [evidence …	SPHK
GI_34577058-S	-1.11096	8.5817	1.00738e-06	0.000181019	6.02416	NM_001122.2	ADFP	CCTGCCCCTATCACTAGTGCATGCTGTGGCCAGACAGATGACACCTTTTG	Homo sapiens adipose differentiation-related protein (ADFP), mRNA.	go_component: lipid particle [goid 0005811] [evidence TAS] [pmid 9003395]; go_component: extracellular [goid 0005576] [evidence TAS] [pmid 9003395]; go_component: endoplasmic reticulum [goid 0005783] [evidence TAS] [pmid 9003395]; go_component: membrane [goid 0016020] [evidence IEA]	ADRP;MGC10598
GI_12545403-S	-1.11098	8.05181	2.04409e-06	0.000305409	5.32129	NM_003259.2	ICAM5	TGTATTCAACTCCAAGGGCGTCACCCCCATTTTCTACCCATCCCCTCAAT	Homo sapiens intercellular adhesion molecule 5, telencephalin (ICAM5), mRNA.	go_component: integral to plasma membrane [goid 0005887] [evidence P] [pmid 8995416]; go_component: plasma membrane [goid 0005886] [evidence P] [pmid 8995416]; go_component: membrane [goid 0016020] [evidence IEA]; go_component: integral to membrane [goid 0016021] [evidence IEA]; go_function: cell adhesion molecule activity [goid 0005194] [evidence IEA] [pmid 8995416]; go_process: cell-cell adhesi…	TLN;TLCN
GI_34222296-S	-1.11293	7.95098	2.34727e-06	0.000342307	5.18347	NM_004107.3	FCGRT	TGTGATTCCAGCCACCGCCTGACCATCCGCCATTCCGACTGCTAAAAGCG	Homo sapiens Fc fragment of IgG, receptor, transporter, alpha (FCGRT), mRNA.	go_component: integral to membrane [goid 0016021] [evidence IEA]; go_function: receptor activity [goid 0004872] [evidence TAS] [pmid 7964511]; go_function: IgG binding [goid 0019864] [evidence IEA]; go_process: pregnancy [goid 0007565] [evidence TAS] [pmid 7964511]; go_process: immune response [goid 0006955] [evidence TAS] [pmid 7964511]	FCRN
GI_21327712-S	-1.11781	7.58782	3.90197e-06	0.000505471	4.67591	NM_002775.2	PRSS11	GCAGTCGATACAATGCGTAGATAGAAGAAGCCCCACGGGAGCCAGGATGG	Homo sapiens protease, serine, 11 (IGF binding) (PRSS11), mRNA.	go_component: extracellular space [goid 0005615] [evidence TAS] [pmid 9852107]; go_function: serine-type endopeptidase activity [goid 0004252] [evidence E] [pmid 9852107]; go_function: insulin-like growth factor binding [goid 0005520] [evidence IEA]; go_function: trypsin activity [goid 0004295] [evidence IEA]; go_function: hydrolase activity [goid 0016787] [evidence IEA]; go_process: cell growth …	L56;HtrA;HTRA1;ORF480
GI_13236578-S	-1.12019	8.13195	1.83285e-06	0.000282514	5.42989	NM_024330.1	SLC27A3	GGGCCGTTGCAGGTGTACTGGGCTGTCAGGGATCTTTTCTATACCAGAAC	Homo sapiens solute carrier family 27 (fatty acid transporter), member 3 (SLC27A3), mRNA.	0	FATP3;MGC4365
GI_7662650-S	-1.12585	7.53328	4.2173e-06	0.000532166	4.59816	NM_014059.1	RGC32	TCTGCTGCCAGAGGGGACAAAGACGTGCACTCAACCTTCTACCAGGCCAC	Homo sapiens RGC32 protein (RGC32), mRNA.	go_component: cytoplasm [goid 0005737] [evidence TAS] [pmid 9756947]; go_function: cell cycle regulator [goid 0003750] [evidence E]; go_process: regulation of CDK activity [goid 0000079] [evidence TAS] [pmid 9756947]	0
GI_15451788-S	-1.12788	5.79781	6.12742e-05	0.00441652	1.90456	NM_002609.2	PDGFRB	GGATCCCCAGAGTTGGTCCAAGGAGGGAGAGTGGGTTCTCAATACGGTAC	Homo sapiens platelet-derived growth factor receptor, beta polypeptide (PDGFRB), mRNA.	go_component: integral to membrane [goid 0016021] [evidence IEA]; go_function: platelet-derived growth factor receptor activity [goid 0005017] [evidence TAS] [pmid 2536956]; go_function: platelet activating factor receptor activity [goid 0004992] [evidence TAS] [pmid 2536956]; go_function: ATP binding [goid 0005524] [evidence IEA]; go_function: receptor activity [goid 0004872] [evidence IEA]; go_…	JTK12;PDGFR;CD140B;PDGFR1;PDGF-R-beta
GI_33457315-S	-1.14481	6.40294	2.30131e-05	0.00202232	2.89296	NM_025201.3	pp9099	GCTATTAATTTCCATCCTTTAGCAGGCTGGGCCCTAGGCAGGAAGCTGGC	Homo sapiens PH domain-containing protein (pp9099), mRNA.	0	PP1628;DKFZp761K2312
GI_34916005-S	-1.14866	6.8778	1.10533e-05	0.00112871	3.63142	NM_194284.1	LOC137075	GCGGTGAAAGTCGAGGGCATGCAAGAGTTTCTCTTCCAGAAGCCAAGAGG	Homo sapiens hypothetical protein LOC137075 (LOC137075), mRNA.	go_component: tight junction [goid 0005923] [evidence IEA]; go_component: nucleus [goid 0005634] [evidence IEA]; go_function: structural molecule activity [goid 0005198] [evidence IEA]; go_function: DNA binding [goid 0003677] [evidence IEA]; go_process: regulation of transcription, DNA-dependent [goid 0006355] [evidence IEA]	0
GI_34335229-A	-1.1546	9.22091	4.46913e-07	9.81902e-05	6.82621	NM_052814.2	CARD9	GTGCTCACCACCCCCATGCACACGCCATCTGTGTAACTTCAGGATCTGTT	Homo sapiens caspase recruitment domain family, member 9 (CARD9), transcript variant 2, mRNA.	go_component: kinesin complex [goid 0005871] [evidence IEA]; go_component: intracellular [goid 0005622] [evidence IEA]; go_function: apoptosis regulator activity [goid 0016329] [evidence IEA]; go_process: apoptosis [goid 0006915] [evidence IEA]	0
GI_6006024-S	-1.15504	9.94006	1.88157e-07	5.6096e-05	7.67268	NM_002436.2	MPP1	AGGGTGATGCACAGCAAAAGCAATGGACCCCATCCCTCTAAAGCCTGCCC	Homo sapiens membrane protein, palmitoylated 1, 55kDa (MPP1), mRNA.	go_component: membrane [goid 0016020] [evidence NR]; go_component: membrane fraction [goid 0005624] [evidence TAS] [pmid 1713685]; go_component: integral to plasma membrane [goid 0005887] [evidence TAS] [pmid 1713685]; go_function: guanylate kinase activity [goid 0004385] [evidence TAS] [pmid 1310897]; go_function: protein binding [goid 0005515] [evidence IEA]; go_process: signal transduction [go…	PEMP;EMP55;DXS552;DXS552E
GI_18860858-A	-1.161	6.8764	1.10766e-05	0.00112871	3.6293	NM_130435.1	PTPRE	GCAGTGCCGGAGCTGGGCGAACAGGTACATTCATAGCCCTCAGCAACATT	Homo sapiens protein tyrosine phosphatase, receptor type, E (PTPRE), transcript variant 2, mRNA.	0	PTPE;HPTPE;R-PTP-EPSILON
GI_4809273-S	-1.16491	6.32649	2.59711e-05	0.00223498	2.77103	NM_001154.2	ANXA5	GTGCCTGCACCACCCCACTGCCTTCCTTCAGCACCTTTAGCTGCATTTGT	Homo sapiens annexin A5 (ANXA5), mRNA.	go_function: phospholipid binding [goid 0005543] [evidence E] [pmid 2967291]; go_function: phospholipase inhibitor activity [goid 0004859] [evidence TAS] [pmid 2967495]; go_function: calcium ion binding [goid 0005509] [evidence NR]; go_function: calcium-dependent phospholipid binding [goid 0005544] [evidence IEA]; go_function: anticoagulant activity [goid 0008435] [evidence IEA]; go_process: bloo…	PP4;ANX5;ENX2
GI_4505038-S	-1.1664	5.49897	0.000101271	0.00666583	1.39697	NM_002342.1	LTBR	GTCACCTGCAAGGACGTCACGGGCCCCTCTAAAGGATTCGTGGTGCTCAT	Homo sapiens lymphotoxin beta receptor (TNFR superfamily, member 3) (LTBR), mRNA.	go_component: integral to membrane [goid 0016021] [evidence IEA]; go_function: receptor activity [goid 0004872] [evidence NR]; go_function: transmembrane receptor activity [goid 0004888] [evidence IEA]; go_process: signal transduction [goid 0007165] [evidence TAS] [pmid 8171323]; go_process: apoptosis [goid 0006915] [evidence IEA]; go_process: immune response [goid 0006955] [evidence IEA]	CD18;TNFCR;TNFR-RP;TNFRSF3;TNFR2-RP;LT-BETA-R;TNF-R-III
GI_40548396-I	-1.1761	6.58899	1.72036e-05	0.00161759	3.18617	NM_199204.1	DHRS9	GTGGCACAACTCTTCCTTCCCCGTGCACAGCAGGAAAGCTGCCATCAGCT	Homo sapiens dehydrogenase/reductase (SDR family) member 9 (DHRS9), transcript variant 2, mRNA.	0	RDHL;RETSDR8;3alpha-HSD
GI_18034691-I	-1.18495	7.63819	3.63288e-06	0.00048187	4.74737	NM_080546.2	CTL1	CCCTGCATCATGGACTGTTGCTGCTCCCTGTTCCATATGCTCGCAATCTC	Homo sapiens choline transporter-like protein 1 (CTL1), mRNA.	0	0
GI_30474872-A	-1.19059	5.49633	0.000101728	0.00667783	1.39243	NM_178145.1	RASSF4	GCTTGGAAGCCACCATGCTGTGCGGAACTGCGTCAGGGCAAATGTCACAG	Homo sapiens Ras association (RalGDS/AF-6) domain family 4 (RASSF4), transcript variant 2, mRNA.	go_process: neuropeptide signaling pathway [goid 0007218] [evidence IEA]	AD037;MGC44914
GI_8923664-S	-1.20794	7.52212	4.2851e-06	0.000537934	4.5822	NM_017949.1	C14orf34	GCAGCAGCCAATTACAGCCCCTTTTGTAGCCGGGCGTTCCTATGGTCAAA	Homo sapiens chromosome 14 open reading frame 34 (C14orf34), mRNA.	0	0
GI_4503036-S	-1.21167	5.76853	6.4331e-05	0.00458104	1.85538	NM_003851.1	CREG	CCAGCTTCAGCCAGGGACAAAATCCCCTCCCAAACCACTCTCCACAGCTT	Homo sapiens cellular repressor of E1A-stimulated genes (CREG), mRNA.	go_function: transcription corepressor activity [goid 0003714] [evidence TAS] [pmid 9710587]; go_function: RNA polymerase II transcription factor activity [goid 0003702] [evidence TAS] [pmid 9710587]; go_process: regulation of transcription from Pol II promoter [goid 0006357] [evidence TAS] [pmid 9710587]; go_process: development [goid 0007275] [evidence TAS] [pmid 9710587]; go_process: cell prol…	CREG1
GI_20127535-S	-1.21568	6.02623	4.20867e-05	0.00328519	2.28389	NM_015149.2	RGL	GTTTCCTGGTGGACAGCCGGGTAATGCTTTTAGCTGCTCGCATGCTTGTC	Homo sapiens RalGDS-like gene (RGL), mRNA.	go_component: cellular_component unknown [goid 0008372] [evidence ND]; go_function: Ral guanyl-nucleotide exchange factor activity [goid 0008321] [evidence NAS] [pmid 10760592]; go_function: guanyl-nucleotide release factor activity [goid 0019839] [evidence IEA]; go_process: small GTPase mediated signal transduction [goid 0007264] [evidence NAS] [pmid 10760592]; go_process: neuropeptide signaling…	0
GI_14574567-I	-1.22617	10.3376	1.19086e-07	4.28319e-05	8.11684	NM_001623.3	AIF1	GTCTCCCCACCTCTACCAGCATCTGCTGAGCTATGAGCCAAACCAGGGAT	Homo sapiens allograft inflammatory factor 1 (AIF1), transcript variant 3, mRNA.	go_component: nucleus [goid 0005634] [evidence P] [pmid 9614071]; go_process: cell cycle arrest [goid 0007050] [evidence E] [pmid 9614071]; go_process: negative regulation of cell proliferation [goid 0008285] [evidence E] [pmid 9614071]; go_process: response to stress [goid 0006950] [evidence E] [pmid 9614071]; go_process: inflammatory response [goid 0006954] [evidence E] [pmid 8912632]	IBA1;AIF-1;IRT-1
GI_42490743-I	-1.2302	7.39593	5.13746e-06	0.000620667	4.40053	NM_201625.1	MICL	GCCCACAAGGAGGACTTACAATGTGGAACTTAGTCTCTTTCCCTCACTCC	Homo sapiens myeloid inhibitory C-type lectin-like receptor (MICL), transcript variant 3, mRNA.	go_function: lectin [goid 0005530] [evidence IEA]; go_function: sugar binding [goid 0005529] [evidence IEA]; go_process: heterophilic cell adhesion [goid 0007157] [evidence IEA]	CLL-1
GI_21614519-S	-1.2328	8.57199	1.02024e-06	0.000181019	6.01159	NM_000402.2	G6PD	CCCATTCGTCTGTCCCAGAGCTTATTGGCCACTGGGTCTCACTCCTGAGT	Homo sapiens glucose-6-phosphate dehydrogenase (G6PD), nuclear gene encoding mitochondrial protein, mRNA.	go_component: cellular_component unknown [goid 0008372] [evidence ND]; go_function: glucose-6-phosphate 1-dehydrogenase activity [goid 0004345] [evidence NAS] [pmid 8466644]; go_function: oxidoreductase activity [goid 0016491] [evidence IEA]; go_process: glucose 6-phosphate utilization [goid 0006010] [evidence TAS] [pmid 2836867]; go_process: pentose-phosphate shunt [goid 0006098] [evidence NAS]	G6PD1
GI_4757755-S	-1.24267	7.49699	4.44205e-06	0.000551948	4.54619	NM_004039.1	ANXA2	TCGGCTGTATGACTCCATGAAGGGCAAGGGGACGCGAGATAAGGTCCTGA	Homo sapiens annexin A2 (ANXA2), mRNA.	go_component: soluble fraction [goid 0005625] [evidence TAS] [pmid 7961821]; go_component: plasma membrane [goid 0005886] [evidence TAS] [pmid 10809787]; go_function: phospholipase inhibitor activity [goid 0004859] [evidence TAS] [pmid 3013422]; go_function: calcium-dependent phospholipid binding [goid 0005544] [evidence IEA]; go_function: calcium ion binding [goid 0005509] [evidence IEA]; go_fun…	ANX2;LIP2;LPC2;CAL1H;LPC2D;ANX2L4
GI_22095361-S	-1.25035	7.73362	3.17567e-06	0.000436951	4.8818	NM_022343.2	C9orf19	GCAGCTCCTGAAGGTCTGTGTTGCACTGTCACCAGTCTCAAGCTATGCCT	Homo sapiens chromosome 9 open reading frame 19 (C9orf19), mRNA.	0	GAPR-1;GLIPR2
GI_21536318-S	-1.25252	7.37967	5.25971e-06	0.000624854	4.37697	NM_002957.3	RXRA	TCGTGGCCTCAGGTGCCAGGGTTTGATGGACAGTAGCATTAGAATTGTGG	Homo sapiens retinoid X receptor, alpha (RXRA), mRNA.	go_component: nucleus [goid 0005634] [evidence NR]; go_function: retinoid-X receptor activity [goid 0004886] [evidence E]; go_function: retinoic acid receptor activity [goid 0003708] [evidence NR]; go_function: DNA binding [goid 0003677] [evidence E]; go_function: transcription co-activator activity [goid 0003713] [evidence E]; go_process: vitamin metabolism [goid 0006766] [evidence P]; go_proces…	NR2B1
GI_19923654-S	-1.25606	8.48352	1.14576e-06	0.000197899	5.8966	NM_001386.3	DPYSL2	CTGCAGGCTGTGTAAGCATGTTTACCTGTTGGCTTGCTTTGTGTGTCTGT	Homo sapiens dihydropyrimidinase-like 2 (DPYSL2), mRNA.	go_function: dihydropyrimidinase activity [goid 0004157] [evidence TAS] [pmid 8973361]; go_function: hydrolase activity [goid 0016787] [evidence IEA]; go_process: nucleobase, nucleoside, nucleotide and nucleic acid metabolism [goid 0006139] [evidence TAS] [pmid 8973361]; go_process: signal transduction [goid 0007165] [evidence TAS] [pmid 8973361]; go_process: neurogenesis [goid 0007399] [evidence…	DRP2;CRMP2;DRP-2;DHPRP2
GI_34452172-S	-1.25731	5.69922	7.22213e-05	0.00502537	1.73851	NM_000887.3	ITGAX	TCAGCTCAGGGCTTCATCGTGGGGCTCTCAGTTCCGATTTCCCAGGCTGA	Homo sapiens integrin, alpha X (antigen CD11C (p150), alpha polypeptide) (ITGAX), mRNA.	go_component: integrin complex [goid 0008305] [evidence TAS] [pmid 2303426]; go_component: integral to membrane [goid 0016021] [evidence IEA]; go_function: cell adhesion receptor activity [goid 0004895] [evidence TAS] [pmid 3327687]; go_function: receptor activity [goid 0004872] [evidence TAS] [pmid 2303426]; go_function: magnesium ion binding [goid 0000287] [evidence IEA]; go_process: histogenes…	CD11C
GI_34222243-S	-1.25885	8.15136	1.78526e-06	0.000280034	5.45606	NM_175744.3	ARHC	GGAGTTGTTTTCGGCAGGGGCCTTGTCTCTCACTGCATTTGGTCAGGGGG	Homo sapiens ras homolog gene family, member C (ARHC), mRNA.	go_function: Rho small monomeric GTPase activity [goid 0003931] [evidence P]	ARH9;RHOC;RHOH9
GI_37551990-S	-1.26453	7.54991	4.11838e-06	0.00052789	4.62191	XM_290822.2	LOC284367	ATGGCCTTCCTCCCCATTCCTGCCAATCCAGGTCCTTATCATCCTTCAGG	Homo sapiens hypothetical protein LOC284367 (LOC284367), mRNA.	0	0
GI_4502654-S	-1.28104	9.20926	4.5341e-07	9.85925e-05	6.81203	NM_001772.1	CD33	AGGACACCTCCACCGAATACTCAGAGGTCAGGACCCAGTGAGGAACCCTC	Homo sapiens CD33 antigen (gp67) (CD33), mRNA.	go_component: integral to plasma membrane [goid 0005887] [evidence TAS] [pmid 3139766]; go_component: plasma membrane [goid 0005886] [evidence E] [pmid 3139766]; go_function: receptor activity [goid 0004872] [evidence TAS] [pmid 10611343]; go_function: cell adhesion molecule activity [goid 0005194] [evidence IEA]; go_function: lectin [goid 0005530] [evidence IEA]; go_function: sugar binding [goid…	p67;SIGLEC-3
GI_20149546-S	-1.28369	7.16488	7.19897e-06	0.000800564	4.06222	NM_002953.2	RPS6KA1	GCTGGGCAGCCCCAGAGAGAGGATGTGGAAAGCACTTTTTGGCTGACTTC	Homo sapiens ribosomal protein S6 kinase, 90kDa, polypeptide 1 (RPS6KA1), mRNA.	go_function: protein serine/threonine kinase activity [goid 0004674] [evidence TAS] [pmid 8141249]; go_function: protein-tyrosine kinase activity [goid 0004713] [evidence IEA]; go_function: ATP binding [goid 0005524] [evidence IEA]; go_function: transferase activity [goid 0016740] [evidence IEA]; go_function: cAMP-dependent protein kinase activity [goid 0004691] [evidence IEA]; go_function: prote…	RSK;HU-1;RSK1;MAPKAPK1A
GI_13699839-A	-1.28957	6.90075	1.06766e-05	0.00110646	3.66629	NM_030984.1	TBXAS1	TGGCCACCAACCCTGACTGCCAAGAGAAGCTTCTGAGAGAGGTAGACGTT	Homo sapiens thromboxane A synthase 1 (platelet, cytochrome P450, family 5, subfamily A) (TBXAS1), transcript variant TXS-II, mRNA.	go_process: blood coagulation [goid 0007596] [evidence NR]	TS;TXS;CYP5;THAS;TXAS;CYP5A1
GI_31377700-S	-1.29589	8.29777	1.46601e-06	0.000239619	5.65196	NM_024605.2	FLJ20896	GCTGTTGGTGCAAGGGAGATGGTCTCAAGTCAGAGGGAAGCAGAGACGCG	Homo sapiens hypothetical protein FLJ20896 (FLJ20896), mRNA.	0	0
GI_19920322-A	-1.3048	8.89084	6.76315e-07	0.00013283	6.41813	NM_022109.2	CTL1	CAGGACTACACAGTATGGGTGCTGCCTCTGATCATCGTCTGCCTCTTTGC	Homo sapiens choline transporter-like protein 1 (CTL1), mRNA.	0	0
GI_4759111-S	-1.31012	8.32152	1.42021e-06	0.000235291	5.68349	NM_004207.1	SLC16A3	CCCCTGGAAGATGGAAATAAACCTGCGTGTGGGTGGAGTGTTCTCGTGCC	Homo sapiens solute carrier family 16 (monocarboxylic acid transporters), member 3 (SLC16A3), mRNA.	go_component: membrane fraction [goid 0005624] [evidence TAS] [pmid 9425115]; go_component: integral to plasma membrane [goid 0005887] [evidence TAS] [pmid 9425115]; go_function: monocarboxylic acid transporter activity [goid 0008028] [evidence TAS] [pmid 9425115]; go_function: monocarboxylate porter activity [goid 0015355] [evidence IEA]; go_function: symporter activity [goid 0015293] [evidence …	MCT3;MCT4
GI_21536375-S	-1.3152	5.77288	6.38665e-05	0.00457617	1.8627	NM_005502.2	ABCA1	GTGCTCTTTGTTCATCATTGGCCCTCATTCCAAGCACTTTACGCTGTCTG	Homo sapiens ATP-binding cassette, sub-family A (ABC1), member 1 (ABCA1), mRNA.	go_component: membrane fraction [goid 0005624] [evidence P] [pmid 10431236]; go_component: integral to plasma membrane [goid 0005887] [evidence P] [pmid 10431236]; go_function: anion transporter activity [goid 0008509] [evidence E]; go_function: sterol transporter activity [goid 0015248] [evidence P] [pmid 10431236]; go_function: ATP-binding cassette (ABC) transporter activity [goid 0004009] [evi…	TGD;ABC1;CERP;HDLDT1
GI_6006015-S	-1.32025	7.1144	7.75671e-06	0.000850932	3.98731	NM_002305.2	LGALS1	AGACAGCAACAACCTGTGCCTGCACTTCAACCCTCGCTTCAACGCCCACG	Homo sapiens lectin, galactoside-binding, soluble, 1 (galectin 1) (LGALS1), mRNA.	go_function: galactose binding lectin [goid 0005531] [evidence IEA]; go_function: lectin [goid 0005530] [evidence IEA]; go_function: sugar binding [goid 0005529] [evidence IEA]; go_function: galactose binding [goid 0005534] [evidence IEA]; go_process: apoptosis [goid 0006915] [evidence TAS] [pmid 1713454]; go_process: heterophilic cell adhesion [goid 0007157] [evidence IEA]	GBP
GI_24307968-S	-1.32613	9.39977	3.58705e-07	8.73591e-05	7.0421	NM_014608.1	CYFIP1	GGGCACGCGCTGCACTCCGTAACTCAACATGGCATGCCTTTCTCTCCGTA	Homo sapiens cytoplasmic FMR1 interacting protein 1 (CYFIP1), mRNA.	0	SHYC;KIAA0068;P140SRA-1
GI_38044287-I	-1.34155	6.44905	2.14027e-05	0.0019234	2.9661	NM_198252.1	GSN	CAGCAGGTAGTGCTCATAGCTCTCTTTGTCCAGTGCTTCGGCCTTGGTCC	Homo sapiens gelsolin (amyloidosis, Finnish type) (GSN), transcript variant 2, mRNA.	go_component: extracellular [goid 0005576] [evidence IDA] [pmid 3020431]; go_component: cytosol [goid 0005829] [evidence IDA] [pmid 3020431]; go_component: actin cytoskeleton [goid 0015629] [evidence TAS] [pmid 1321812]; go_component: cytoplasm [goid 0005737] [evidence NR]; go_function: barbed-end actin capping/severing activity [goid 0003784] [evidence TAS] [pmid 1321812]; go_function: actin fil…	0
GI_22749278-S	-1.3449	8.02434	2.12232e-06	0.000311368	5.28387	NM_152625.1	ZNF366	GAGCAGGGATGTAGGTAATGGAAAGCCTTCTCAGGTCATTCACGGGGCCC	Homo sapiens zinc finger protein 366 (ZNF366), mRNA.	go_component: nucleus [goid 0005634] [evidence IEA]; go_function: DNA binding [goid 0003677] [evidence IEA]; go_process: regulation of transcription, DNA-dependent [goid 0006355] [evidence IEA]	FLJ39796
GI_4507016-S	-1.35649	6.6204	1.63866e-05	0.00156718	3.23517	NM_001860.1	SLC31A2	GTGACAGCTGATTAAAGGCAGAGACACAGGACTGCTTTCAGGCTCCTGGT	Homo sapiens solute carrier family 31 (copper transporters), member 2 (SLC31A2), mRNA.	go_component: integral to plasma membrane [goid 0005887] [evidence TAS] [pmid 9207117]; go_function: copper ion transporter activity [goid 0005375] [evidence TAS] [pmid 9207117]; go_process: copper ion transport [goid 0006825] [evidence TAS] [pmid 9207117]; go_process: transport [goid 0006810] [evidence IEA]	CTR2;COPT2;SLC13A2
GI_23110949-S	-1.36106	8.4606	1.18089e-06	0.000199196	5.86665	NM_001909.3	CTSD	ACTGAGCCAGTCCCAGGGGCATGTATTGGCCTGGAGGTGGGGTTGGGATT	Homo sapiens cathepsin D (lysosomal aspartyl protease) (CTSD), mRNA.	go_component: lysosome [goid 0005764] [evidence NR]; go_function: cathepsin D activity [goid 0004192] [evidence TAS] [pmid 3927292]; go_function: pepsin A activity [goid 0004194] [evidence IEA]; go_function: hydrolase activity [goid 0016787] [evidence IEA]; go_process: proteolysis and peptidolysis [goid 0006508] [evidence IEA]	CPSD;MGC2311
GI_21314757-S	-1.36299	10.6081	8.79276e-08	3.69205e-05	8.40994	NM_032782.2	HAVCR2	GACGGTATAGGCTTGATCTGTCTTGCTTATTGTTGCCCCCTGCGCCTAGC	Homo sapiens hepatitis A virus cellular receptor 2 (HAVCR2), mRNA.	0	TIM3;KIM-3;TIMD3;Tim-3;FLJ14428
GI_11545764-S	-1.36499	5.45698	0.000108787	0.00704626	1.32465	NM_022059.1	CXCL16	CCATACGGGTTGGTTTCACCTCCTCAGTCCCTTGCCTACCCCAGTGAGAG	Homo sapiens chemokine (C-X-C motif) ligand 16 (CXCL16), mRNA.	go_component: integral to membrane [goid 0016021] [evidence IEA]; go_component: extracellular [goid 0005576] [evidence IEA]; go_function: cytokine activity [goid 0005125] [evidence IEA]; go_function: chemokine activity [goid 0008009] [evidence IEA]; go_process: chemotaxis [goid 0006935] [evidence IEA]; go_process: immune response [goid 0006955] [evidence IEA]	SRPSOX;CXCLG16;SR-PSOX
GI_24429573-S	-1.37038	9.60767	2.78919e-07	7.54754e-05	7.28851	NM_153811.1	SLC38A6	GCTGTGCTTTTGACAGTCCCTCTAATCCACTTCCCTGCCAGAAAAGCTGT	Homo sapiens solute carrier family 38, member 6 (SLC38A6), mRNA.	go_component: membrane [goid 0016020] [evidence IEA]; go_function: transcription factor activity [goid 0003700] [evidence IEA]; go_function: amino acid-polyamine transporter activity [goid 0005279] [evidence IEA]; go_process: regulation of transcription, DNA-dependent [goid 0006355] [evidence IEA]; go_process: amino acid transport [goid 0006865] [evidence IEA]	NAT-1
GI_38708316-I	-1.37663	7.08733	8.07444e-06	0.000873978	3.947	NM_198907.1	LOC253982	GAGAGGCTGGGGCAGGGCCTTATGTCTTCTCCTAGTACAACCAAACAGAT	Homo sapiens hypothetical protein LOC253982 (LOC253982), mRNA.	0	0
GI_34222094-S	-1.3769	6.88919	1.08646e-05	0.00111644	3.64874	NM_012212.2	LTB4DH	TTCGCATGGAAGCTTTTGTCGTCTACCGCTGGCAAGGAGATGCCCGCCAA	Homo sapiens leukotriene B4 12-hydroxydehydrogenase (LTB4DH), mRNA.	go_component: cytoplasm [goid 0005737] [evidence NAS]; go_function: catalytic activity [goid 0003824] [evidence E] [pmid 8576264]; go_function: alcohol dehydrogenase activity, zinc-dependent [goid 0004024] [evidence IEA]; go_function: zinc ion binding [goid 0008270] [evidence IEA]; go_function: oxidoreductase activity [goid 0016491] [evidence IEA]; go_process: leukotriene metabolism [goid 0006691…	MGC34943
GI_13699838-I	-1.37771	7.80781	2.86256e-06	0.000407689	4.98547	NM_001061.2	TBXAS1	GTGCGTCTAGGGCTGCTTGAGGTCAAGTTGACACTGCTCCACGTGCTGCA	Homo sapiens thromboxane A synthase 1 (platelet, cytochrome P450, family 5, subfamily A) (TBXAS1), transcript variant TXS-I, mRNA.	go_process: blood coagulation [goid 0007596] [evidence NR]	TS;TXS;CYP5;THAS;TXAS;CYP5A1
GI_21614524-S	-1.38281	8.11508	1.87531e-06	0.000287241	5.40709	NM_001448.2	GPC4	GTCCCAGGCCAAAGACTAACAACTGCCTTGGGAATCCCTTCCTTGTGTCC	Homo sapiens glypican 4 (GPC4), mRNA.	go_component: proteoglycan integral to plasma membrane [goid 0005888] [evidence TAS] [pmid 9931407]; go_component: extracellular matrix [goid 0005578] [evidence IEA]; go_component: membrane [goid 0016020] [evidence IEA]; go_component: integral to plasma membrane [goid 0005887] [evidence TAS]; go_function: glypican [goid 0015017] [evidence TAS] [pmid 9787072]; go_function: transmembrane receptor a…	0
GI_4503250-S	-1.39893	7.9394	2.38505e-06	0.000345748	5.16755	NM_001343.1	DAB2	GAACACCTGCCTTCTACCCTCTGGTTGGGAGATGCAGCCACCACATCCCT	Homo sapiens disabled homolog 2, mitogen-responsive phosphoprotein (Drosophila) (DAB2), mRNA.	go_component: nucleus [goid 0005634] [evidence IEA]; go_function: tumor suppressor [goid 0008181] [evidence TAS] [pmid 9620555]; go_function: DNA binding [goid 0003677] [evidence IEA]; go_process: cell proliferation [goid 0008283] [evidence TAS] [pmid 9620555]; go_process: regulation of transcription, DNA-dependent [goid 0006355] [evidence IEA]	DOC2;DOC-2
GI_4507174-S	-1.40759	9.2198	4.47529e-07	9.81902e-05	6.82486	NM_003120.1	SPI1	GAGTCTCAAGTCCGTATGTAAATCAGATCTCCCCTCTCACCCCTCCCACC	Homo sapiens spleen focus forming virus (SFFV) proviral integration oncogene spi1 (SPI1), mRNA.	go_component: nucleus [goid 0005634] [evidence IEA]; go_function: transcription activating factor [goid 0003710] [evidence E]; go_function: transcription factor activity [goid 0003700] [evidence TAS] [pmid 10867017]; go_function: translation regulator activity [goid 0045182] [evidence IEA]; go_process: negative regulation of transcription from Pol II promoter [goid 0000122] [evidence TAS] [pmid 1…	OF;PU.1
GI_38176162-S	-1.41211	10.8529	6.71754e-08	2.91978e-05	8.66906	NM_018434.4	RNF130	CCTCAGGATGGGGAGCTCACTCCGAGAACAGGAGAAATCAACATTGCAGT	Homo sapiens ring finger protein 130 (RNF130), mRNA.	go_function: peptidase activity [goid 0008233] [evidence IEA]; go_process: proteolysis and peptidolysis [goid 0006508] [evidence IEA]	GP;G1RZFP;GOLIATH
GI_10835158-S	-1.42366	8.91426	6.56482e-07	0.000131049	6.4475	NM_000602.1	SERPINE1	GGGCTGCATGACCTACCAGGACAGAACTTTCCCCAATTACAGGGTGACTC	Homo sapiens serine (or cysteine) proteinase inhibitor, clade E (nexin, plasminogen activator inhibitor type 1), member 1 (SERPINE1), mRNA.	go_function: endopeptidase inhibitor activity [goid 0004866] [evidence NR]; go_function: serpin [goid 0004868] [evidence IEA]; go_function: plasminogen activator activity [goid 0008243] [evidence IEA]; go_function: serine protease inhibitor activity [goid 0004867] [evidence IEA]; go_process: blood coagulation [goid 0007596] [evidence TAS] [pmid 9207454]	PAI;PAI1;PAI-1;PLANH1
GI_4504008-S	-1.42594	8.38158	1.31107e-06	0.000218698	5.76289	NM_000169.1	GLA	CCGGCAGGAGATTGGTGGACCTCGCTCTTATACCATCGCAGTTGCTTCCC	Homo sapiens galactosidase, alpha (GLA), mRNA.	go_component: lysosome [goid 0005764] [evidence NR]; go_function: hydrolase activity, hydrolyzing O-glycosyl compounds [goid 0004553] [evidence IEA]; go_function: alpha-galactosidase activity [goid 0004557] [evidence IEA]; go_process: carbohydrate metabolism [goid 0005975] [evidence NR] [pmid 8543175]	GALA
GI_13518025-S	-1.43427	8.89638	6.71566e-07	0.00013283	6.42508	NM_004987.2	LIMS1	GGCCTGGTGCGTGAACTGCTTTGCCTGTTCTACCTGCAACACTAAATTAA	Homo sapiens LIM and senescent cell antigen-like domains 1 (LIMS1), mRNA.	go_process: cell aging [goid 0007569] [evidence TAS] [pmid 7517666]	PINCH;PINCH1
GI_22129777-S	-1.44829	6.55065	1.82594e-05	0.00169083	3.12616	NM_080725.1	C20orf139	AGGGAGAGTGTCTTCAGTGCAATGTGGCATCCTGGATTGGGTCTTGGAAC	Homo sapiens chromosome 20 open reading frame 139 (C20orf139), mRNA.	go_component: extrachromosomal circular DNA [goid 0005727] [evidence IEA]; go_function: DNA binding [goid 0003677] [evidence IEA]	dJ850E9.2
GI_5032082-S	-1.47128	9.42096	3.49556e-07	8.68683e-05	7.06744	NM_005625.1	SDCBP	GACTGTTACAGGCTTAGCTTTGTGTGAAAACCAGTCACCTTTCTCCTAGG	Homo sapiens syndecan binding protein (syntenin) (SDCBP), mRNA.	go_component: secretory vesicle [goid 0005803] [evidence E] [pmid 9391086]; go_component: membrane [goid 0016020] [evidence NAS] [pmid 9391086]; go_component: cytoskeleton [goid 0005856] [evidence NAS] [pmid 9391086]; go_component: endoplasmic reticulum [goid 0005783] [evidence IEA]; go_component: nucleus [goid 0005634] [evidence NAS] [pmid 11179419]; go_component: adherens junction [goid 0005912…	ST1;SYCL;MDA-9;TACIP18;SYNTENIN
GI_17511212-S	-1.51784	10.0195	1.71519e-07	5.28756e-05	7.76278	NM_032812.6	PLXDC2	GCTGCTGTAGCCTGAAGAAGACAAGATTTCTGGACAAGCTCAGCCCAGGA	Homo sapiens plexin domain containing 2 (PLXDC2), mRNA.	0	TEM7R;FLJ14623
GI_21703351-A	-1.51992	7.59687	3.85213e-06	0.000501684	4.68877	NM_022572.1	MR-1	TCCCCTCCAGGCTACCTCTGCACTTTGTCAATGCTTCTCTTGTGGCACTT	Homo sapiens myofibrillogenesis regulator 1 (MR-1), mRNA.	0	BRP17;FKSG19;TAHCCP2;KIAA1184;MGC31943;DKFZp564N1362
GI_28872793-S	-1.52363	7.9248	2.43358e-06	0.000350695	5.14746	NM_004364.2	CEBPA	GTTTTGCTCGGATACTTGCCAAAATGAGACTCTCCGTCGGCAGCTGGGGG	Homo sapiens CCAAT/enhancer binding protein (C/EBP), alpha (CEBPA), mRNA.	go_component: nucleus [goid 0005634] [evidence NAS] [pmid 7575576]; go_function: transcription activating factor [goid 0003710] [evidence E]; go_function: DNA binding [goid 0003677] [evidence IEA]; go_function: transcription factor activity [goid 0003700] [evidence P] [pmid 9191024]; go_function: RNA polymerase II transcription factor activity, enhancer binding [goid 0003705] [evidence NAS] [pmid…	CEBP;C/EBP-alpha
GI_42657467-S	-1.52965	9.33299	3.89248e-07	9.26911e-05	6.96192	XM_379434.1	LOC154092	CAGCAATCTGTGTCCCAACGCCTTCTTCAGCAACAGCATTTTCCCTGTGG	Homo sapiens hypothetical protein LOC154092 (LOC154092), mRNA.	0	0
GI_21314680-S	-1.53072	7.42533	4.92397e-06	0.000599592	4.44305	NM_018330.2	KIAA1598	TGCACGTGTGGTAAGCATAGGCTTGAAGAGGTGGGTAGGCAGGTACATGT	Homo sapiens KIAA1598 protein (KIAA1598), mRNA.	0	FLJ11122
GI_4557554-S	-1.54511	8.56125	1.03467e-06	0.000181282	5.99768	NM_000118.1	ENG	GCCCAGGAGACAGACCACTTGCCACGCTGTTGTAAAAACCCAAGTCCCTG	Homo sapiens endoglin (Osler-Rendu-Weber syndrome 1) (ENG), mRNA.	go_component: integral to plasma membrane [goid 0005887] [evidence TAS] [pmid 7894484]; go_function: protein binding [goid 0005515] [evidence TAS] [pmid 8194490]; go_function: cell adhesion molecule activity [goid 0005194] [evidence IEA]; go_process: circulation [goid 0008015] [evidence TAS] [pmid 7894484]; go_process: histogenesis and organogenesis [goid 0007397] [evidence TAS] [pmid 10348742]; …	END;ORW;HHT1;ORW1;CD105
GI_4504394-S	-1.56616	9.80224	2.21235e-07	6.33878e-05	7.51484	NM_002115.1	HK3	CCTTGCGCAGTTGACTCGTGTCTGAGGAAACCTCCAGGCTGAGGAGGTCT	Homo sapiens hexokinase 3 (white cell) (HK3), nuclear gene encoding mitochondrial protein, mRNA.	go_component: membrane [goid 0016020] [evidence NAS]; go_function: hexokinase activity [goid 0004396] [evidence NAS]; go_function: ATP binding [goid 0005524] [evidence NAS]; go_function: kinase activity [goid 0016301] [evidence IEA]; go_function: transferase activity [goid 0016740] [evidence IEA]; go_process: glycolysis [goid 0006096] [evidence NAS]	HXK3;HKIII
GI_34328936-S	-1.57096	10.322	1.21206e-07	4.28319e-05	8.09975	NM_001780.3	CD63	GGAGGGCTGTGTGGAGAAGATTGGGGGCTGGCTGAGGAAAAATGTGCTGG	Homo sapiens CD63 antigen (melanoma 1 antigen) (CD63), mRNA.	go_component: lysosomal membrane [goid 0005765] [evidence TAS] [pmid 1993697]; go_component: lysosome [goid 0005764] [evidence NR]; go_component: integral to plasma membrane [goid 0005887] [evidence TAS] [pmid 1993697]; go_component: plasma membrane [goid 0005886] [evidence P]	MLA1;ME491;LAMP-3;OMA81H
GI_27436979-S	-1.58644	9.32722	3.92017e-07	9.26911e-05	6.95496	NM_005472.2	KCNE3	CTTAAGGGATCTCCATGCGGTCCCTGGAAGTACCCATTGAAACATGCGTA	Homo sapiens potassium voltage-gated channel, Isk-related family, member 3 (KCNE3), mRNA.	go_component: voltage-gated potassium channel complex [goid 0008076] [evidence NR]; go_component: integral to membrane [goid 0016021] [evidence IEA]; go_function: voltage-gated potassium channel activity [goid 0005249] [evidence IEA]; go_process: potassium ion transport [goid 0006813] [evidence IEA]; go_process: ion transport [goid 0006811] [evidence IEA]	HOKPP;MiRP2
GI_19882253-S	-1.58811	7.27192	6.15203e-06	0.000712173	4.21988	NM_000099.2	CST3	ATCGTAGCTGGGGTGAACTACTTCTTGGACGTGGAGCTGGGCCGAACCAC	0	0	AD8
GI_29171757-S	-1.59254	8.56788	1.02573e-06	0.000181019	6.00628	NM_030788.2	DCSTAMP	GCAGCACCTGGTTATGCCTCCTTTCATCTCAAAGCCAAAGAGCTGCCAGG	Homo sapiens DC-specific transmembrane protein (DCSTAMP), mRNA.	go_component: integral to membrane [goid 0016021] [evidence IEA]; go_function: phospholipase A2 activity [goid 0004623] [evidence IEA]; go_function: calcium ion binding [goid 0005509] [evidence IEA]; go_process: lipid catabolism [goid 0016042] [evidence IEA]	FIND
GI_9845517-S	-1.59807	12.8131	9.17545e-09	6.77148e-06	10.5518	NM_014624.2	S100A6	AGGGAAGATGGAGACACCTCTGGGGGTCCTCTCTGAGTCAAATCCAGTGG	Homo sapiens S100 calcium binding protein A6 (calcyclin) (S100A6), mRNA.	go_component: nuclear membrane [goid 0005635] [evidence NAS]; go_function: calcium ion binding [goid 0005509] [evidence NAS]; go_function: growth factor activity [goid 0008083] [evidence IEA]; go_function: protein binding [goid 0005515] [evidence IPI]; go_process: cell cycle [goid 0007049] [evidence NR]; go_process: cell-cell signaling [goid 0007267] [evidence NR]; go_process: regulation of cell …	2A9;PRA;5B10;CABP;CACY
GI_4557394-S	-1.60005	13.5122	4.80322e-09	4.79929e-06	11.1494	NM_000067.1	CA2	GACTAGACCAATTGTCATGCTTGACACAACTGCTGTGGCTGGTTGGTGCT	Homo sapiens carbonic anhydrase II (CA2), mRNA.	go_component: cytoplasm [goid 0005737] [evidence NR]; go_function: carbonate dehydratase activity [goid 0004089] [evidence TAS] [pmid 1928091]; go_function: zinc ion binding [goid 0008270] [evidence IEA]; go_function: lyase activity [goid 0016829] [evidence IEA]; go_process: one-carbon compound metabolism [goid 0006730] [evidence IEA]	CA-II
GI_27894318-A	-1.60556	8.60782	9.7364e-07	0.000181019	6.0579	NM_173842.1	IL1RN	GCACCTAGCCTCGCTCTTGGCAGGTACTCAGCGAATGAATGCTGTATATG	Homo sapiens interleukin 1 receptor antagonist (IL1RN), transcript variant 1, mRNA.	go_component: extracellular space [goid 0005615] [evidence P] [pmid 1385987]; go_component: intracellular [goid 0005622] [evidence NR]; go_function: interleukin-1 receptor antagonist activity [goid 0005152] [evidence E] [pmid 2139180]; go_process: inflammatory response [goid 0006954] [evidence NR]	IRAP;IL1F3;IL1RA;ICIL-1RA;MGC10430
GI_32698727-S	-1.61574	11.0318	5.53541e-08	2.67165e-05	8.85476	NM_020223.1	FAM20C	CTCAAGGCCAAGCTCACCCCTCAAGTGCTCTCACACTCGGGACCTAATTC	Homo sapiens family with sequence similarity 20, member C (FAM20C), mRNA.	0	DKFZp547D065
GI_32189356-S	-1.64271	11.8919	2.25933e-08	1.37559e-05	9.70736	NM_012219.2	MRAS	TGTGCGCCTGTGAGCGCCCAGCTTCTGTTTCATAGTCTTAACAGGTGGCC	Homo sapiens muscle RAS oncogene homolog (MRAS), mRNA.	go_component: plasma membrane [goid 0005886] [evidence TAS] [pmid 9395237]; go_function: RAS small monomeric GTPase activity [goid 0003930] [evidence TAS] [pmid 10446149]; go_function: GTP binding [goid 0005525] [evidence IEA]; go_process: actin cytoskeleton reorganization [goid 0007012] [evidence TAS] [pmid 9395237]; go_process: RAS protein signal transduction [goid 0007265] [evidence TAS] [pmid…	M-RAs;RRAS3;R-RAS3
GI_34222339-S	-1.6505	8.14314	1.80526e-06	0.000280034	5.44498	NM_024954.3	FLJ11807	CTGGTGCTGCCAGCTGTGCTCACTCTGGTTTTCTGCTCAGGGTCTGAAGC	Homo sapiens hypothetical protein FLJ11807 (FLJ11807), mRNA.	0	0
GI_34222225-S	-1.65242	8.59679	9.87731e-07	0.000181019	6.04367	NM_174983.2	MGC20700	CTCTGGAGGATTTGGGGTGCCCCTCTCGGCAGGGAACAGGAAGTAGGAAT	Homo sapiens hypothetical protein MGC20700 (MGC20700), mRNA.	0	PP3501
GI_28416950-S	-1.6531	6.74643	1.34983e-05	0.00133634	3.43038	NM_002183.2	IL3RA	CCCGCATCCCTCACATGAAAGACCCCATCGGTGACAGCTTCCAAAACGAC	Homo sapiens interleukin 3 receptor, alpha (low affinity) (IL3RA), mRNA.	go_component: integral to membrane [goid 0016021] [evidence IEA]; go_function: interleukin-3 receptor activity [goid 0004912] [evidence TAS] [pmid 1833064]; go_function: receptor signaling protein activity [goid 0005057] [evidence NR]; go_function: receptor activity [goid 0004872] [evidence IEA]; go_function: hematopoietin/interferon-class (D200-domain) cytokine receptor activity [goid 0004896] […	IL3R;CD123;IL3RX;IL3RY;IL3RAY;hIL-3Ra;MGC34174
GI_27477119-S	-1.66246	9.59601	2.8285e-07	7.56981e-05	7.27482	NM_014325.2	CORO1C	AATGAATGGATGCCCAGCCAAGCTCAGAGTAGGCGCCCAAAGCATTGTGG	Homo sapiens coronin, actin binding protein, 1C (CORO1C), mRNA.	go_component: kinesin complex [goid 0005871] [evidence IEA]; go_component: actin cytoskeleton [goid 0015629] [evidence TAS] [pmid 9778037]; go_function: cell adhesion molecule activity [goid 0005194] [evidence P] [pmid 9778037]; go_function: actin binding [goid 0003779] [evidence IEA]; go_process: phagocytosis [goid 0006909] [evidence TAS] [pmid 9778037]; go_process: signal transduction [goid 000…	HCRNN4;coronin-3
GI_19718758-A	-1.66903	11.5232	3.29466e-08	1.8236e-05	9.3499	NM_133337.1	FER1L3	GCCATGTCACCGAGCCCCATTGATTCCCAGAGGGTCTTAGTCCTGGAAAG	Homo sapiens fer-1-like 3, myoferlin (C. elegans) (FER1L3), transcript variant 2, mRNA.	go_component: nuclear membrane [goid 0005635] [evidence TAS] [pmid 10607832]; go_component: integral to membrane [goid 0016021] [evidence IEA]; go_component: plasma membrane [goid 0005886] [evidence TAS] [pmid 10607832]; go_process: circulation [goid 0008015] [evidence TAS] [pmid 10607832]; go_process: muscle contraction [goid 0006936] [evidence TAS] [pmid 10607832]	MYOF;KIAA1207
GI_34147537-S	-1.67303	6.3281	2.59047e-05	0.00223498	2.77361	NM_138432.2	SDS-RS1	CTCCTGGACTGCTTCTTTTGGCTCTCCGACAACTCCGGCCAATAAACACT	Homo sapiens serine dehydratase related sequence 1 (SDS-RS1), mRNA.	go_function: lyase activity [goid 0016829] [evidence IEA]; go_process: amino acid metabolism [goid 0006520] [evidence IEA]	0
GI_27894333-A	-1.67439	7.36263	5.39117e-06	0.000637362	4.35223	NM_173343.1	IL1R2	CGGTGCAAACACAGAACTGGAAAAGCAGATGGTCTGACTGTGCTATGGCC	Homo sapiens interleukin 1 receptor, type II (IL1R2), transcript variant 2, mRNA.	go_component: integral to membrane [goid 0016021] [evidence IEA]; go_function: interleukin-1 receptor activity [goid 0004908] [evidence P] [pmid 10191101]; go_function: receptor activity [goid 0004872] [evidence IEA]; go_function: interleukin-1, Type II, blocking receptor activity [goid 0004910] [evidence IEA]; go_process: immune response [goid 0006955] [evidence TAS] [pmid 8898719]	IL1RB;MGC47725
GI_9955969-A	-1.68435	10.2958	1.24869e-07	4.28319e-05	8.07092	NM_003786.2	ABCC3	ACTAGTCCCCCGGTCTCCCGATTCCCAACTGAGTGTTATTTGCACACTGC	Homo sapiens ATP-binding cassette, sub-family C (CFTR/MRP), member 3 (ABCC3), transcript variant MRP3, mRNA.	go_component: membrane fraction [goid 0005624] [evidence TAS] [pmid 9813153]; go_component: integral to plasma membrane [goid 0005887] [evidence TAS] [pmid 9813153]; go_function: organic anion transporter activity [goid 0008514] [evidence TAS] [pmid 9738950]; go_function: ATP binding [goid 0005524] [evidence TAS] [pmid 9813153]; go_function: ATP-binding cassette (ABC) transporter activity [goid 0…	MLP2;MRP3;ABC31;CMOAT2;MOAT-D;EST90757
GI_38156696-A	-1.70857	8.82169	7.38699e-07	0.000141656	6.33101	NM_198158.1	MITF	TCCCGGGTGCAGAATTGTAACTCGGGGTTGGGCCTCTATATGGAGTGACC	Homo sapiens microphthalmia-associated transcription factor (MITF), transcript variant 5, mRNA.	go_component: nucleus [goid 0005634] [evidence NAS] [pmid 10578055]; go_function: DNA binding [goid 0003677] [evidence IEA]; go_function: transcriptional activator activity [goid 0016563] [evidence IDA] [pmid 10578055]; go_function: translation regulator activity [goid 0045182] [evidence IEA]; go_process: hearing [goid 0007605] [evidence IEA]; go_process: regulation of transcription, DNA-dependen…	WS2A
GI_5730074-S	-1.71468	7.4784	4.56204e-06	0.000561131	4.51951	NM_006682.1	FGL2	GCCTGGTGTAAGTGAGGCACACCCTGGTGGCTACAAGTCCTCCTTCAAAG	Homo sapiens fibrinogen-like 2 (FGL2), mRNA.	go_component: fibrinogen beta chain [goid 0005973] [evidence TAS] [pmid 7642106]; go_component: fibrinogen gamma chain [goid 0005974] [evidence TAS] [pmid 7642106]; go_component: extracellular [goid 0005576] [evidence TAS] [pmid 7642106]; go_component: fibrinogen complex [goid 0005577] [evidence TAS]	T49;pT49
GI_13376231-S	-1.71496	8.46461	1.17466e-06	0.000199196	5.87189	NM_024829.1	FLJ22662	CAGTACACATCCTATGCCATAAGTGGTCCCACAGTACAAGGTGGCCTCCC	Homo sapiens hypothetical protein FLJ22662 (FLJ22662), mRNA.	0	0
GI_9845515-A	-1.7322	12.9563	8.01647e-09	6.10104e-06	10.6771	NM_019554.1	S100A4	GCTGCCCAGCTTCTTGGGGAAAAGGACAGATGAAGCTGCTTTCCAGAAGC	Homo sapiens S100 calcium binding protein A4 (calcium protein, calvasculin, metastasin, murine placental homolog) (S100A4), transcript variant 2, mRNA.	go_function: calcium ion binding [goid 0005509] [evidence TAS] [pmid 8204608]; go_process: invasive growth [goid 0007125] [evidence NR]	42A;18A2;CAPL;MTS1;P9KA;PEL98
GI_37564256-S	-1.7526	10.4574	1.04028e-07	4.02142e-05	8.24761	XM_047214.6	KIAA0930	CCGGTGATGTGTTTAGGGATCTTCTCTGTGGGGGAAAAGGAAGAGGAGGG	Homo sapiens KIAA0930 protein (KIAA0930), mRNA.	0	0
GI_13904863-S	-1.75425	5.94184	4.83107e-05	0.00365879	2.14463	NM_000784.2	CYP27A1	TGCTGCCATGTCTCAGATGAGGAGGGAGAGAAGGAGGCCGCCAGACTCGA	Homo sapiens cytochrome P450, family 27, subfamily A, polypeptide 1 (CYP27A1), nuclear gene encoding mitochondrial protein, mRNA.	go_component: membrane [goid 0016020] [evidence IEA]; go_component: mitochondrion [goid 0005739] [evidence NR]; go_function: steroid hydroxylase activity [goid 0008395] [evidence TAS] [pmid 9790667]; go_process: electron transport [goid 0006118] [evidence IEA]	CTX;CP27;CYP27
GI_4885234-S	-1.76116	8.23573	1.59317e-06	0.000258667	5.56929	NM_005248.1	FGR	AGGAAAAGTCTTGGCTGGACCCCTTTCCTGCTGGGTGGATGCAGTGGTCC	Homo sapiens Gardner-Rasheed feline sarcoma viral (v-fgr) oncogene homolog (FGR), mRNA.	go_function: protein-tyrosine kinase activity [goid 0004713] [evidence TAS] [pmid 3003578]; go_function: ATP binding [goid 0005524] [evidence IEA]; go_function: transferase activity [goid 0016740] [evidence IEA]; go_process: response to virus [goid 0009615] [evidence TAS] [pmid 3003578]; go_process: protein amino acid phosphorylation [goid 0006468] [evidence TAS] [pmid 2995972]; go_process: oncog…	SRC2;c-fgr;p55c-fgr
GI_9506670-S	-1.76404	10.3057	1.23467e-07	4.28319e-05	8.08186	NM_019027.1	FLJ20273	GAGTGACTCGACCAAATGTAATTCGGATCAGATCCTCATCCCCTGACTGT	Homo sapiens RNA-binding protein (FLJ20273), mRNA.	0	0
GI_25777727-A	-1.76929	10.5263	9.63047e-08	3.90901e-05	8.32213	NM_170697.1	ALDH1A2	CCCTGACAGATGCCGTATTTCTGAGTGCTTCCATGTGAATGCTGCCCTCC	Homo sapiens aldehyde dehydrogenase 1 family, member A2 (ALDH1A2), transcript variant 3, mRNA.	go_function: aldehyde dehydrogenase activity [goid 0004028] [evidence E]; go_function: catalytic activity [goid 0003824] [evidence E] [pmid 8797830]; go_function: electron transporter activity [goid 0005489] [evidence E] [pmid 8797830]; go_process: vitamin A metabolism [goid 0006776] [evidence E]; go_process: oncogenesis [goid 0007048] [evidence P] [pmid 9819382]	RALDH2;MGC26444;RALDH2-T;RALDH(II)
GI_4505226-S	-1.79418	8.15633	1.77328e-06	0.000280034	5.46276	NM_002432.1	MNDA	AGCTGAAACTGGTGTGTGGAAGTCACAGCTTCATCAAGGTCATCAAGGCC	Homo sapiens myeloid cell nuclear differentiation antigen (MNDA), mRNA.	go_component: nucleus [goid 0005634] [evidence NR]; go_function: DNA binding [goid 0003677] [evidence IEA]; go_function: translation regulator activity [goid 0045182] [evidence IEA]; go_process: cellular defense response [goid 0006968] [evidence TAS] [pmid 1644857]; go_process: regulation of transcription, DNA-dependent [goid 0006355] [evidence IEA]	0
GI_4502638-S	-1.81148	9.42873	3.46266e-07	8.68683e-05	7.07671	NM_000579.1	CCR5	TCTCAGCCTCTGAATATGAACGGTGAGCATTGTGGCTGTCAGCAGGAAGC	Homo sapiens chemokine (C-C motif) receptor 5 (CCR5), mRNA.	go_component: endosome [goid 0005768] [evidence E]; go_component: cytoplasm [goid 0005737] [evidence E]; go_component: integral to plasma membrane [goid 0005887] [evidence P]; go_component: plasma membrane [goid 0005886] [evidence E]; go_function: chemokine receptor activity [goid 0004950] [evidence E]; go_function: coreceptor activity [goid 0015026] [evidence E]; go_process: phosphatidylinositol…	CKR5;CD195;CKR-5;CCCKR5;CMKBR5;CC-CKR-5
GI_13375757-S	-1.82221	11.4211	3.66414e-08	1.93992e-05	9.2488	NM_024579.1	FLJ23221	GAACGATGCCGTGTCCAGTTTGCGAAGTCCTATTCCCCTCCTCCTGTCGC	Homo sapiens hypothetical protein FLJ23221 (FLJ23221), mRNA.	0	0
GI_22035632-I	-1.82815	14.4977	2.02381e-09	2.4644e-06	11.9346	NM_020300.3	MGST1	AGTCCCTGCATTGCGCGCGACCCGGCGGCGGGACAGGCTTGCTGCTTCCT	Homo sapiens microsomal glutathione S-transferase 1 (MGST1), transcript variant 1b, mRNA.	go_component: microsome [goid 0005792] [evidence NR]; go_component: membrane [goid 0016020] [evidence IEA]; go_component: mitochondrion [goid 0005739] [evidence IEA]; go_function: glutathione transferase activity [goid 0004364] [evidence TAS] [pmid 3372534]; go_function: transferase activity [goid 0016740] [evidence IEA]	MGST;GST12;MGST-I;MGC14525
GI_4557418-S	-1.8283	8.94425	6.31976e-07	0.000127407	6.48503	NM_000072.1	CD36	CGTTCTTCCATCCAAGGCCTTTGCCTCTCCAGTTGAAAACCCAGACAACT	Homo sapiens CD36 antigen (collagen type I receptor, thrombospondin receptor) (CD36), mRNA.	go_component: membrane fraction [goid 0005624] [evidence TAS] [pmid 2468669]; go_component: integral to plasma membrane [goid 0005887] [evidence TAS] [pmid 2468669]; go_function: cell adhesion molecule activity [goid 0005194] [evidence IEA]; go_function: receptor activity [goid 0004872] [evidence IEA]; go_process: fatty acid metabolism [goid 0006631] [evidence NR]; go_process: blood coagulation […	FAT;GP4;GP3B;GPIV;SCARB3
GI_4504982-S	-1.84047	8.71356	8.48855e-07	0.000161508	6.19362	NM_002306.1	LGALS3	CGGAAAATGGCAGACAATTTTTCGCTCCATGATGCGTTATCTGGGTCTGG	Homo sapiens lectin, galactoside-binding, soluble, 3 (galectin 3) (LGALS3), mRNA.	go_component: nucleus [goid 0005634] [evidence IEA]; go_component: extracellular [goid 0005576] [evidence NR]; go_component: plasma membrane [goid 0005886] [evidence TAS] [pmid 9162064]; go_function: lectin [goid 0005530] [evidence TAS] [pmid 9162064]; go_function: galactose binding lectin [goid 0005531] [evidence IEA]; go_function: IgE binding [goid 0019863] [evidence IEA]; go_function: sugar bi…	GAL3;MAC2;CBP35;GALBP;LGALS2
GI_23238206-S	-1.84513	7.3877	5.19898e-06	0.000620667	4.38861	NM_014452.3	TNFRSF21	AAAGGTGGCGTGGACTCCCTTTGTGTGGGTGGGGTTTGTGGGTAGTGGTG	Homo sapiens tumor necrosis factor receptor superfamily, member 21 (TNFRSF21), mRNA.	0	DR6;BM-018
GI_9845514-I	-1.85061	14.5693	1.90458e-09	2.44127e-06	11.9892	NM_002961.2	S100A4	TTCTTCCCCTCTCTACAACCCTCTCTCCTCAGCGCTTCTTCTTTCTTGGT	Homo sapiens S100 calcium binding protein A4 (calcium protein, calvasculin, metastasin, murine placental homolog) (S100A4), transcript variant 1, mRNA.	go_function: calcium ion binding [goid 0005509] [evidence TAS] [pmid 8204608]; go_process: invasive growth [goid 0007125] [evidence NR]	42A;18A2;CAPL;MTS1;P9KA;PEL98
GI_7110726-S	-1.85145	8.96341	6.16839e-07	0.000127309	6.50894	NM_012253.1	TKTL1	GGCAGCAGCGAAAGCTTGTTAGGATGTCCTGTGCTGCTTGTGATGAGAGC	Homo sapiens transketolase-like 1 (TKTL1), mRNA.	go_function: transketolase activity [goid 0004802] [evidence TAS] [pmid 8838793]; go_function: transferase activity [goid 0016740] [evidence IEA]; go_function: calcium ion binding [goid 0005509] [evidence IEA]; go_process: thiamin metabolism [goid 0006772] [evidence TAS] [pmid 8838793]; go_process: glucose catabolism [goid 0006007] [evidence TAS] [pmid 8838793]	TKR;TKT2
GI_12225239-S	-1.85262	8.95021	6.27225e-07	0.000127407	6.49247	NM_015136.1	STAB1	GTGAACCCTTCGATGACTCACTGCTGGAGGAGGACTTCCCTGACACCCAG	Homo sapiens stabilin 1 (STAB1), mRNA.	go_function: hyaluronic acid binding [goid 0005540] [evidence IEA]; go_function: structural molecule activity [goid 0005198] [evidence IEA]; go_process: electron transport [goid 0006118] [evidence IEA]; go_process: cell adhesion [goid 0007155] [evidence IEA]	FEEL-1;FELE-1;STAB-1;KIAA0246
GI_8923349-S	-1.85585	8.98033	6.03788e-07	0.000126047	6.53003	NM_017791.1	C14orf58	GTCCACGTTTTCGGCAGAAGTAGTGAGTCAGTGTGGAAGAGAGGTGAGGG	Homo sapiens chromosome 14 open reading frame 58 (C14orf58), mRNA.	0	FLJ20371
GI_20336230-A	-1.86836	10.9145	6.28235e-08	2.83334e-05	8.73338	NM_005037.3	PPARG	CCTGAGCCACTGCCAACATTTCCCTTCTTCCAGTTGCACTATTCTGAGGG	Homo sapiens peroxisome proliferative activated receptor, gamma (PPARG), transcript variant 4, mRNA.	go_component: nucleus [goid 0005634] [evidence NR]; go_function: ligand-dependent nuclear receptor activity [goid 0004879] [evidence E]; go_function: receptor activity [goid 0004872] [evidence E]; go_function: transcription factor activity [goid 0003700] [evidence TAS] [pmid 10622252]; go_function: steroid hormone receptor activity [goid 0003707] [evidence IEA]; go_function: translation regulator…	NR1C3;PPARG1;PPARG2;HUMPPARG
GI_34147501-S	-1.87938	8.4672	1.17066e-06	0.000199196	5.87528	NM_014397.3	NEK6	GGGCGGCTGCTGTTTCCACACGTGGACTCGGATCTGCTGTGACACCGTCA	Homo sapiens NIMA (never in mitosis gene a)-related kinase 6 (NEK6), mRNA.	go_function: protein-tyrosine kinase activity [goid 0004713] [evidence IEA]; go_function: ATP binding [goid 0005524] [evidence IEA]; go_function: protein serine/threonine kinase activity [goid 0004674] [evidence IEA]; go_function: transferase activity [goid 0016740] [evidence IEA]; go_process: protein amino acid phosphorylation [goid 0006468] [evidence IEA]	SID6-1512
GI_32698675-S	-1.90817	9.12202	5.05378e-07	0.000107965	6.70529	NM_005779.1	LHFPL2	GACTGTGGTGAAACTCCTTCCAAGGCTGAGGGGGTCAGTAGGTGCTCTGG	Homo sapiens lipoma HMGIC fusion partner-like 2 (LHFPL2), mRNA.	0	KIAA0206
GI_19923994-S	-1.91185	10.2111	1.37535e-07	4.46603e-05	7.97726	NM_138461.1	LOC116211	ATCTGTATGACCGTTCGCTCTGGAACTCCGTCTGCCTGGAGCCCTCTGCA	Homo sapiens hypothetical protein BC013113 (LOC116211), mRNA.	go_component: integral to membrane [goid 0016021] [evidence IEA]	0
GI_31543409-S	-1.94339	7.78118	2.97099e-06	0.000420672	4.94835	NM_005084.2	PLA2G7	GGATGTTTCCACTGGGTGATGAAGTATATTCCAGAATTCCTCAGCCCCTC	Homo sapiens phospholipase A2, group VII (platelet-activating factor acetylhydrolase, plasma) (PLA2G7), mRNA.	go_component: 2-acetyl-1-alkylglycerophosphocholine esterase complex [goid 0008247] [evidence IEA]; go_component: extracellular [goid 0005576] [evidence TAS] [pmid 8675689]; go_function: phospholipid binding [goid 0005543] [evidence TAS] [pmid 8675689]; go_function: 1-alkyl-2-acetylglycerophosphocholine esterase activity [goid 0003847] [evidence IEA]; go_function: hydrolase activity [goid 0016787…	PAFAH;LDL-PLA2
GI_22749300-S	-1.94359	10.0064	1.74157e-07	5.30176e-05	7.74794	NM_152637.1	MGC17301	CCCATGCGTCTCTAGGAACTGGTCACAAAAGTCATGGTGCCTGCATCCCT	Homo sapiens hypothetical protein MGC17301 (MGC17301), mRNA.	go_function: S-adenosylmethionine-dependent methyltransferase activity [goid 0008757] [evidence IEA]	0
GI_13435400-S	-1.94373	14.0252	3.04236e-09	3.29757e-06	11.5662	NM_002395.2	ME1	CCACAGTTTATCCTGAACCGCAAAACAAAGAAGCATTTGTCCGCTCCCAG	Homo sapiens malic enzyme 1, NADP(+)-dependent, cytosolic (ME1), mRNA.	go_component: cytosol [goid 0005829] [evidence NR]; go_function: malate dehydrogenase (oxaloacetate-decarboxylating) (NADP) activity [goid 0004473] [evidence TAS] [pmid 8187880]; go_function: electron transporter activity [goid 0005489] [evidence TAS] [pmid 7622060]; go_function: oxidoreductase activity [goid 0016491] [evidence IEA]; go_process: tricarboxylic acid cycle [goid 0006099] [evidence N…	MES;HUMNDME
GI_13325059-S	-1.94393	6.2925	2.74127e-05	0.00234249	2.71654	NM_000104.2	CYP1B1	CGTATGTAGGCCCAGTCGTCATCAGATGCTTGCGGCAAAAGAAAGCTGTG	Homo sapiens cytochrome P450, family 1, subfamily B, polypeptide 1 (CYP1B1), mRNA.	go_component: membrane [goid 0016020] [evidence IEA]; go_component: microsome [goid 0005792] [evidence IEA]; go_component: endoplasmic reticulum [goid 0005783] [evidence IEA]; go_function: cytochrome P450 activity [goid 0015034] [evidence TAS] [pmid 9097971]; go_function: electron transporter activity [goid 0005489] [evidence TAS] [pmid 8910454]; go_function: monooxygenase activity [goid 0004497]…	CP1B;GLC3A
GI_21314647-S	-1.94776	8.49401	1.13006e-06	0.000196581	5.91028	NM_006678.2	CMRF35	GGGTCCAGGAGTGTAGAATATGCGGCTGCTTCCATTTGCTGAGTGTGTCG	Homo sapiens CMRF35 leukocyte immunoglobulin-like receptor (CMRF35), mRNA.	go_component: integral to plasma membrane [goid 0005887] [evidence TAS] [pmid 1349532]; go_function: lymphocyte antigen [goid 0005557] [evidence NR]; go_function: transmembrane receptor activity [goid 0004888] [evidence TAS] [pmid 1349532]; go_process: cellular defense response [goid 0006968] [evidence TAS] [pmid 1349532]	LIR;CMRF35A;CMRF-35A;CMRF35A1
GI_31747574-S	-1.98251	6.45179	2.13108e-05	0.00192224	2.97043	NM_013252.2	CLECSF5	CTAGGTCAGCCAACCCCCATCCAACCCTTAGACTCACGAACAAATCCACC	Homo sapiens C-type (calcium dependent, carbohydrate-recognition domain) lectin, superfamily member 5 (CLECSF5), mRNA.	go_component: integral to plasma membrane [goid 0005887] [evidence P] [pmid 10449773]; go_function: binding [goid 0005488] [evidence P] [pmid 10449773]; go_function: receptor activity [goid 0004872] [evidence NR]; go_function: lectin [goid 0005530] [evidence IEA]; go_function: sugar binding [goid 0005529] [evidence IEA]; go_process: cellular defense response [goid 0006968] [evidence P] [pmid 1044…	MDL1;MDL-1
GI_13540532-S	-1.98998	9.75527	2.33884e-07	6.54714e-05	7.46058	NM_030769.1	NPL	TCCATCTGTCTTTAGGAGCTCTCATTATCTCGGTCTCTGGTTCCTAATCC	Homo sapiens N-acetylneuraminate pyruvate lyase (dihydrodipicolinate synthase) (NPL), mRNA.	0	NPL1;c112;C1orf13
GI_4557624-S	-2.00173	11.4759	3.46056e-08	1.87286e-05	9.30319	NM_001498.1	GCLC	GGTCACCTTGCCCCAAGCTTTCCCCTCTGAATAAATACCCATTGAACTCT	Homo sapiens glutamate-cysteine ligase, catalytic subunit (GCLC), mRNA.	0	GCS;GLCL;GLCLC
GI_22001414-S	-2.01147	5.88956	5.2647e-05	0.00392099	2.05783	NM_015444.1	RIS1	GAACCTTTTCCAAGTTGATCTATCCAGTGACGTGGCCTGGTGGGCGTTTC	Homo sapiens Ras-induced senescence 1 (RIS1), mRNA.	0	p40BBP;DKFZp586E1621
GI_9845523-S	-2.02962	10.5541	9.33669e-08	3.854e-05	8.35204	NM_000399.2	EGR2	GCATGCAATTGTGTTGGAAGTGTCCTTGGTCGCCTTGTGTGATGTAGACA	Homo sapiens early growth response 2 (Krox-20 homolog, Drosophila) (EGR2), mRNA.	go_component: nucleus [goid 0005634] [evidence IEA]; go_function: DNA binding [goid 0003677] [evidence IEA]; go_function: translation regulator activity [goid 0045182] [evidence IEA]; go_process: brain development [goid 0007420] [evidence TAS] [pmid 9537424]; go_process: peripheral nervous system development [goid 0007422] [evidence TAS] [pmid 9537424]; go_process: regulation of transcription, DN…	CMT1D;CMT4E;KROX20
GI_19923620-S	-2.03272	11.289	4.20919e-08	2.17548e-05	9.11662	NM_025193.2	HSD3B7	TTACGCTGCTCTCCTGACAGCCACACGCGACCCTCGGTGCAGAGTGCAGA	Homo sapiens hydroxy-delta-5-steroid dehydrogenase, 3 beta- and steroid delta-isomerase 7 (HSD3B7), mRNA.	0	PFIC4
GI_8923762-S	-2.04473	9.23109	4.41317e-07	9.81902e-05	6.8386	NM_018404.1	CENTA2	GACCACCTGTGAACTCTGTTGGGTGTACTCTGCTAAGTTCTGGGGATGAG	Homo sapiens centaurin, alpha 2 (CENTA2), mRNA.	go_component: nucleus [goid 0005634] [evidence IEA]; go_component: cellular_component unknown [goid 0008372] [evidence ND]; go_function: GTPase activator activity [goid 0005096] [evidence IEA]; go_function: DNA binding [goid 0003677] [evidence IEA]; go_function: molecular_function unknown [goid 0005554] [evidence ND]; go_process: biological_process unknown [goid 0000004] [evidence ND]	HSA272195
GI_20127597-S	-2.04624	9.4214	3.4937e-07	8.68683e-05	7.06796	NM_021209.2	CARD12	TTTGGCGGGAAATCGTGTGAGCAGTGATGGATGGCTTGCCTTCATGGGTG	Homo sapiens caspase recruitment domain family, member 12 (CARD12), mRNA.	0	CLAN;IPAF;CLAN1;CLANA;CLANB;CLANC;CLAND
GI_4504436-S	-2.05014	10.4595	1.03786e-07	4.02142e-05	8.24986	NM_002133.1	HMOX1	GTTTTTATAGCAGGGTTGGGGTGGTTTTTGAGCCATGCGTGGGTGGGGAG	Homo sapiens heme oxygenase (decycling) 1 (HMOX1), mRNA.	go_component: microsome [goid 0005792] [evidence IEA]; go_component: membrane fraction [goid 0005624] [evidence TAS] [pmid 3345742]; go_component: endoplasmic reticulum [goid 0005783] [evidence TAS] [pmid 3345742]; go_function: heme oxygenase (decyclizing) activity [goid 0004392] [evidence TAS] [pmid 9884342]; go_function: oxidoreductase activity [goid 0016491] [evidence IEA]; go_process: heme ox…	HO-1;bK286B10
GI_38455412-S	-2.05065	12.2578	1.56871e-08	1.06123e-05	10.0509	NM_002030.3	FPRL2	CATGTCTGGACCTCAGCCTATATCCTGAGACTAAGTGGAAGTGGGAAAAG	Homo sapiens formyl peptide receptor-like 2 (FPRL2), mRNA.	go_component: integral to membrane [goid 0016021] [evidence TAS] [pmid 8198572]; go_component: plasma membrane [goid 0005886] [evidence TAS] [pmid 8198572]; go_function: N-formyl peptide receptor activity [goid 0004982] [evidence TAS] [pmid 8198572]; go_function: rhodopsin-like receptor activity [goid 0001584] [evidence IEA]; go_process: cell motility [goid 0006928] [evidence TAS] [pmid 8198572];…	FMLPY;FPRH1;FPRH2;RMLP-R-I
GI_24308286-S	-2.08994	8.87841	6.87105e-07	0.00013387	6.4025	NM_022833.1	DKFZP434H0820	TCCCTCTTGTCCCGAAGATTTGCGCCTTTAGTGCCTTTTGAGGGGTTCCC	Homo sapiens hypothetical protein DKFZp434H0820 (DKFZP434H0820), mRNA.	0	0
GI_29826337-S	-2.11916	11.252	4.37704e-08	2.17548e-05	9.0793	NM_006332.3	IFI30	AGCTCCCTCAGGAGTGTTTGCTTCAAGTGATGGCCGGTGAGCTGCGGAGA	Homo sapiens interferon, gamma-inducible protein 30 (IFI30), mRNA.	go_component: lysosome [goid 0005764] [evidence TAS] [pmid 3136170]; go_component: extracellular [goid 0005576] [evidence TAS] [pmid 3136170]; go_function: oxidoreductase activity [goid 0016491] [evidence IEA]; go_process: immune response [goid 0006955] [evidence IEA]	GILT;IP30;IFI-30;MGC32056
GI_38158004-A	-2.13055	9.39142	3.62383e-07	8.7381e-05	7.03209	NM_198125.1	TYROBP	ATGGGAGACCTGGTGCTGACAGTGCTCATTGCCCTGGCCGTGTACTTCCT	Homo sapiens TYRO protein tyrosine kinase binding protein (TYROBP), transcript variant 2, mRNA.	go_component: integral to plasma membrane [goid 0005887] [evidence TAS] [pmid 9490415]; go_function: receptor signaling protein activity [goid 0005057] [evidence TAS] [pmid 9490415]; go_process: cellular defense response [goid 0006968] [evidence TAS] [pmid 9490415]; go_process: signal transduction [goid 0007165] [evidence E] [pmid 9490415]; go_process: intracellular signaling cascade [goid 000724…	DAP12;KARAP;PLOSL
GI_4506916-S	-2.18412	8.97802	6.05548e-07	0.000126047	6.52716	NM_003020.1	SGNE1	CCTGTTAGGCCTCAGCATGGCTTATGTGCACGTGTAAATGGAGTCCCTGT	Homo sapiens secretory granule, neuroendocrine protein 1 (7B2 protein) (SGNE1), mRNA.	go_component: secretory vesicle [goid 0005803] [evidence NR]; go_function: GTP binding [goid 0005525] [evidence TAS] [pmid 3134253]; go_function: enzyme activator activity [goid 0008047] [evidence NR]; go_process: neuropeptide signaling pathway [goid 0007218] [evidence IEA]	P7B2
GI_4826835-S	-2.18887	5.26108	0.000152418	0.00923775	0.983971	NM_004994.1	MMP9	GCTTCTACTGGCGCGTGAGTTCCCGGAGTGAGTTGAACCAGGTGGACCAA	Homo sapiens matrix metalloproteinase 9 (gelatinase B, 92kDa gelatinase, 92kDa type IV collagenase) (MMP9), mRNA.	go_component: extracellular matrix [goid 0005578] [evidence IEA]; go_component: extracellular space [goid 0005615] [evidence TAS] [pmid 2551898]; go_function: collagenase activity [goid 0008133] [evidence TAS] [pmid 2551898]; go_function: zinc ion binding [goid 0008270] [evidence TAS] [pmid 2551898]; go_function: gelatinase B activity [goid 0004229] [evidence IEA]; go_function: hydrolase activity…	GELB;CLG4B
GI_27894383-S	-2.19638	10.3061	1.23413e-07	4.28319e-05	8.08228	NM_013231.2	FLRT2	GGGGCTGAAAGATTCTGCATCACACATCCTCTGAGACCTACCATGTCGCA	Homo sapiens fibronectin leucine rich transmembrane protein 2 (FLRT2), mRNA.	go_component: integral to plasma membrane [goid 0005887] [evidence NAS] [pmid 10644439]; go_function: receptor signaling protein activity [goid 0005057] [evidence NAS] [pmid 10644439]; go_function: adhesive extracellular matrix constituent activity [goid 0030022] [evidence NAS] [pmid 10644439]; go_process: biological_process unknown [goid 0000004] [evidence ND]; go_process: cell adhesion [goid 00…	KIAA0405
GI_13027793-A	-2.19979	9.31918	3.95903e-07	9.27098e-05	6.94528	NM_022792.1	MMP19	CTGGAGGTCAATGGTGGAGGGAGATGCCTGGGTCCTGTTCTTCCTACATA	Homo sapiens matrix metalloproteinase 19 (MMP19), transcript variant rasi-9, mRNA.	0	MMP18;RASI-1
GI_4503558-S	-2.20958	10.8372	6.83368e-08	2.91978e-05	8.65259	NM_001423.1	EMP1	CTAGGCTGAGGTTAGAGAGATTGGCCAGCAAAAACTGTGGGAAGATGAAC	Homo sapiens epithelial membrane protein 1 (EMP1), mRNA.	go_component: integral to membrane [goid 0016021] [evidence TAS] [pmid 8884260]; go_component: membrane fraction [goid 0005624] [evidence TAS] [pmid 8996089]; go_process: epidermal differentiation [goid 0008544] [evidence TAS] [pmid 7499420]; go_process: cell death [goid 0008219] [evidence NR]; go_process: oncogenesis [goid 0007048] [evidence TAS] [pmid 8996089]; go_process: development [goid 000…	TMP;CL-20
GI_6006013-S	-2.23293	10.1919	1.4058e-07	4.50485e-05	7.95602	NM_000632.2	ITGAM	GGTTTCCTTCAGACAGATTCCAGGCGATGTGCAAGTGTATGCACGTGTGC	Homo sapiens integrin, alpha M (complement component receptor 3, alpha; also known as CD11b (p170), macrophage antigen alpha polypeptide) (ITGAM), mRNA.	go_component: integrin complex [goid 0008305] [evidence P] [pmid 2563162]; go_function: cell adhesion receptor activity [goid 0004895] [evidence P] [pmid 2563162]; go_process: cell adhesion [goid 0007155] [evidence P] [pmid 2563162]	CR3A;MO1A;CD11B;MAC-1;MAC1A
GI_38093648-S	-2.2406	9.92643	1.91179e-07	5.6096e-05	7.65717	NM_198277.1	SLC37A2	CCCGGATCACTCGCTGTTTTCTGGCTAGCTCTTGGCATCTCCATCTGAGC	Homo sapiens solute carrier family 37 (glycerol-3-phosphate transporter), member 2 (SLC37A2), mRNA.	0	FLJ00171
GI_33598925-S	-2.26105	17.7841	1.59092e-10	3.87453e-07	14.1456	NM_005506.2	SCARB2	GCTCGAGATATGAGTTCTGCAAAAGGTGGTCCGCATCCTTGGCCCTCTGG	Homo sapiens scavenger receptor class B, member 2 (SCARB2), mRNA.	go_component: lysosomal membrane [goid 0005765] [evidence NR]; go_component: membrane fraction [goid 0005624] [evidence TAS] [pmid 1374238]; go_component: integral to plasma membrane [goid 0005887] [evidence TAS] [pmid 1374238]; go_function: receptor activity [goid 0004872] [evidence IEA]; go_function: cell adhesion molecule activity [goid 0005194] [evidence IEA]; go_process: cell adhesion [goid …	CD36L2;HLGP85;LIMPII
GI_22035637-A	-2.27144	15.4105	9.51212e-10	1.54439e-06	12.6074	NM_145792.1	MGST1	GGAGCACGGATCTACCACACCATTGCATATTTGACACCCCTTCCCCAGCC	Homo sapiens microsomal glutathione S-transferase 1 (MGST1), transcript variant 1a, mRNA.	go_component: microsome [goid 0005792] [evidence NR]; go_component: membrane [goid 0016020] [evidence IEA]; go_component: mitochondrion [goid 0005739] [evidence IEA]; go_function: glutathione transferase activity [goid 0004364] [evidence TAS] [pmid 3372534]; go_function: transferase activity [goid 0016740] [evidence IEA]	MGST;GST12;MGST-I;MGC14525
GI_18426910-S	-2.28626	10.0505	1.65459e-07	5.18228e-05	7.79776	NM_080792.1	PTPNS1	GAACCCCAGGAAAAGGAAGAGGTCGAACCAACCCTGCGGAAGGAGCATGG	Homo sapiens protein tyrosine phosphatase, non-receptor type substrate 1 (PTPNS1), mRNA.	go_component: plasma membrane [goid 0005886] [evidence TAS] [pmid 9070220]; go_component: membrane [goid 0016020] [evidence P]; go_component: integral to membrane [goid 0016021] [evidence IEA]; go_function: receptor activity [goid 0004872] [evidence IEA]; go_process: cell adhesion [goid 0007155] [evidence TAS] [pmid 9070220]	BIT;MFR;P84;SIRP;MYD-1;SHPS1;SHPS-1;SIRPalpha;SIRPalpha2;SIRP-ALPHA-1
GI_34222301-S	-2.29155	13.199	6.39546e-09	5.76871e-06	10.886	NM_004172.3	SLC1A3	TATGGAAAGGTCCTGTGGGGAGCCCATCATCTCGCCAAGCCATCACAGGC	Homo sapiens solute carrier family 1 (glial high affinity glutamate transporter), member 3 (SLC1A3), mRNA.	go_component: integral to membrane [goid 0016021] [evidence IEA]; go_component: membrane fraction [goid 0005624] [evidence TAS] [pmid 7521911]; go_function: L-glutamate transporter activity [goid 0005313] [evidence E] [pmid 7521911]; go_function: glutamate/aspartate:sodium symporter activity [goid 0015372] [evidence TAS] [pmid 8647279]; go_function: sodium:dicarboxylate/tricarboxylate symporter a…	EAAT1;GLAST;GLAST1
GI_27436944-I	-2.31938	11.6617	2.85603e-08	1.69648e-05	9.48554	NM_005572.2	LMNA	TGAGTGGTAGCCGCCGCTGAGGCCGAGCCTGCACTGGGGCCACCCAGCCA	Homo sapiens lamin A/C (LMNA), transcript variant 2, mRNA.	go_component: nuclear lamina [goid 0005652] [evidence P] [pmid 3453101]; go_component: lamin filament [goid 0005638] [evidence TAS] [pmid 10080180]; go_component: kinesin complex [goid 0005871] [evidence IEA]; go_component: nucleus [goid 0005634] [evidence IEA]; go_function: structural molecule activity [goid 0005198] [evidence TAS] [pmid 8344919]; go_process: muscle development [goid 0007517] [e…	FPL;LFP;EMD2;FPLD;HGPS;LDP1;LMN1;LMNC;PRO1;CMD1A;CMT2B1;LGMD1B
GI_27262631-S	-2.3449	12.2151	1.63613e-08	1.06552e-05	10.0114	NM_006133.1	C11orf11	GGCCCCACAGACCCTCATGCACTCTCTTACGTGCCATTCTCCCCAGACTT	Homo sapiens chromosome 11 open reading frame 11 (C11orf11), mRNA.	go_function: triacylglycerol lipase activity [goid 0004806] [evidence IEA]; go_function: catalytic activity [goid 0003824] [evidence IEA]; go_process: lipid metabolism [goid 0006629] [evidence IEA]	NSDDR;KIAA0659
GI_9257247-S	-2.36045	11.6285	2.95505e-08	1.71351e-05	9.45321	NM_003255.2	TIMP2	GCCTCTGGATGGACTGGGTCACAGAGAAGAACATCAACGGGCACCAGGCC	Homo sapiens tissue inhibitor of metalloproteinase 2 (TIMP2), mRNA.	go_function: metalloendopeptidase inhibitor activity [goid 0008191] [evidence P] [pmid 8810321]	0
GI_27436944-A	-2.3608	11.2568	4.35483e-08	2.17548e-05	9.08416	NM_005572.2	LMNA	TACCGGTTCCCACCAAAGTTCACCCTGAAGGCTGGGCAGGTGGTGACGAT	Homo sapiens lamin A/C (LMNA), transcript variant 2, mRNA.	go_component: nuclear lamina [goid 0005652] [evidence P] [pmid 3453101]; go_component: lamin filament [goid 0005638] [evidence TAS] [pmid 10080180]; go_component: kinesin complex [goid 0005871] [evidence IEA]; go_component: nucleus [goid 0005634] [evidence IEA]; go_function: structural molecule activity [goid 0005198] [evidence TAS] [pmid 8344919]; go_process: muscle development [goid 0007517] [e…	FPL;LFP;EMD2;FPLD;HGPS;LDP1;LMN1;LMNC;PRO1;CMD1A;CMT2B1;LGMD1B
GI_5031672-S	-2.37432	10.4047	1.10383e-07	4.20043e-05	8.19028	NM_005849.1	IGSF6	TGTGCCGGAAGCGAGAGCTAAACAGACAGGAGGAGGGACCACACTGGTGG	Homo sapiens immunoglobulin superfamily, member 6 (IGSF6), mRNA.	go_component: integral to plasma membrane [goid 0005887] [evidence TAS] [pmid 9809579]; go_function: transmembrane receptor activity [goid 0004888] [evidence TAS] [pmid 9809579]; go_process: cell surface receptor linked signal transduction [goid 0007166] [evidence TAS] [pmid 9809579]; go_process: immune response [goid 0006955] [evidence TAS] [pmid 9809579]	DORA
GI_17511208-S	-2.41194	13.0122	7.60789e-09	6.10104e-06	10.7256	NM_022748.6	TENS1	GCGGAGAGTTCACGAACTGTGCCCAACGCATGTTATAGCCAGGGTCCTAC	Homo sapiens tensin-like SH2 domain-containing 1 (TENS1), mRNA.	go_function: protein-tyrosine-phosphatase activity [goid 0004725] [evidence IEA]; go_function: phosphoprotein phosphatase activity [goid 0004721] [evidence IEA]; go_process: intracellular signaling cascade [goid 0007242] [evidence IEA]; go_process: protein amino acid dephosphorylation [goid 0006470] [evidence IEA]	TEM6;FLJ13732;H_NH049I23.2
GI_31542730-S	-2.42339	14.7975	1.57205e-09	2.25211e-06	12.1611	NM_032219.2	FLJ22269	GGCTCCTTGCGGGCTCCGGGAGCGAATTACAAGCGCGCACCTGCAAAAAA	Homo sapiens hypothetical protein FLJ22269 (FLJ22269), mRNA.	0	0
GI_21536281-S	-2.44447	10.3783	1.13719e-07	4.26078e-05	8.16148	NM_003656.3	CAMK1	TTCAATGCCACGGCTGTGGTGCGGCACATGAGGAAACTGCAGCTGGGCAC	Homo sapiens calcium/calmodulin-dependent protein kinase I (CAMK1), mRNA.	go_function: calcium/calmodulin-dependent protein kinase activity [goid 0004685] [evidence TAS] [pmid 9395448]; go_function: calmodulin-dependent protein kinase I activity [goid 0004684] [evidence IEA]; go_function: ATP binding [goid 0005524] [evidence IEA]; go_function: protein serine/threonine kinase activity [goid 0004674] [evidence IEA]; go_function: calmodulin binding [goid 0005516] [evidenc…	CAMKI
GI_22538429-A	-2.44614	12.9608	7.98259e-09	6.10104e-06	10.681	NM_001908.2	CTSB	CAGGATGAAAGTTCCCCCATCAGTTCCCCCAGTACCTCCAAGCAAGTAGC	Homo sapiens cathepsin B (CTSB), transcript variant 1, mRNA.	go_component: lysosome [goid 0005764] [evidence NR]; go_component: intracellular [goid 0005622] [evidence TAS] [pmid 1645961]; go_function: cathepsin B activity [goid 0004213] [evidence TAS] [pmid 1645961]; go_function: hydrolase activity [goid 0016787] [evidence IEA]; go_process: proteolysis and peptidolysis [goid 0006508] [evidence TAS] [pmid 3463996]	APPS;CPSB
GI_22749220-S	-2.50288	14.5776	1.89116e-09	2.44127e-06	11.9955	NM_152594.1	SPRED1	GTTTAACCACTTTGCTGCTAAGATTTTGCCGTCCCATTCCCATTTTTTCC	Homo sapiens sprouty-related, EVH1 domain containing 1 (SPRED1), mRNA.	0	FLJ33903
GI_4502630-S	-2.62615	9.06586	5.42172e-07	0.000114818	6.63609	NM_001295.1	CCR1	AGCCTTCTGGTTTTATGGGTCAGAGTTCCGACTGCCATCTTGGACTTGTC	Homo sapiens chemokine (C-C motif) receptor 1 (CCR1), mRNA.	go_component: integral to plasma membrane [goid 0005887] [evidence TAS] [pmid 7505609]; go_component: plasma membrane [goid 0005886] [evidence E] [pmid 7505609]; go_function: chemokine receptor activity [goid 0004950] [evidence E]; go_function: C-C chemokine receptor activity [goid 0016493] [evidence IEA]; go_function: rhodopsin-like receptor activity [goid 0001584] [evidence IEA]; go_process: cy…	CKR-1;HM145;CMKBR1;MIP1aR
GI_38146097-S	-2.63785	9.5333	3.05037e-07	7.98804e-05	7.20091	NM_000582.2	SPP1	GTCAGCTGGATGACCAGAGTGCTGAAACCCACAGCCACAAGCAGTCCAGA	Homo sapiens secreted phosphoprotein 1 (osteopontin, bone sialoprotein I, early T-lymphocyte activation 1) (SPP1), mRNA.	go_component: extracellular matrix [goid 0005578] [evidence E]; go_process: ossification [goid 0001503] [evidence E]; go_process: skeletal development [goid 0001501] [evidence NR]	OPN;BNSP;BSPI;ETA-1
GI_21237762-S	-2.66739	14.0309	3.02724e-09	3.29757e-06	11.5707	NM_001769.2	CD9	CCGCAGGAACCGCGAGATGGTCTAGAGTCAGCTTACATCCCTGAGCAGGA	Homo sapiens CD9 antigen (p24) (CD9), mRNA.	go_component: integral to plasma membrane [goid 0005887] [evidence TAS] [pmid 1840589]; go_component: plasma membrane [goid 0005886] [evidence NR]	BA2;P24;MIC3;MRP-1;DRAP-27
GI_4502508-S	-2.67185	8.02854	2.11016e-06	0.000311368	5.2896	NM_001736.1	C5R1	ACCCCAGCCGTGTCCCTAACCCCTGGCAACCAGGAATCCACTCTCCATTT	Homo sapiens complement component 5 receptor 1 (C5a ligand) (C5R1), mRNA.	go_component: integral to plasma membrane [goid 0005887] [evidence TAS] [pmid 2007135]; go_component: plasma membrane [goid 0005886] [evidence E] [pmid 2007135]; go_function: C5a anaphylatoxin receptor activity [goid 0004944] [evidence TAS] [pmid 10352266]; go_function: rhodopsin-like receptor activity [goid 0001584] [evidence IEA]; go_process: activation of MAPK [goid 0000187] [evidence TAS] [pm…	C5A;C5AR;CD88
GI_21362091-S	-2.70939	12.3251	1.46831e-08	1.02169e-05	10.1129	NM_032717.2	MGC11324	GTGTGTGCGCATTTATATGTAGGCAGCTCGTAGACCACATTTTAACCAGC	Homo sapiens hypothetical protein MGC11324 (MGC11324), mRNA.	0	0
GI_11119427-S	-2.73679	19.4732	5.07355e-11	1.3729e-07	15.0828	NM_021732.1	VIP32	CATGGTTCCAGCAGCCTGTTCCACACCCCCACACCATCAGGATAGCACAG	Homo sapiens vasopressin-induced transcript (VIP32), mRNA.	0	VIT32;PP5395
GI_5174774-S	-2.76822	9.57835	2.8892e-07	7.64821e-05	7.25405	NM_001645.2	APOC1	TGGAAACACACTGGAGGACAAGGCTCGGGAACTCATCAGCCGCATCAAAC	Homo sapiens apolipoprotein C-I (APOC1), mRNA.	go_component: extracellular [goid 0005576] [evidence IEA]; go_function: lipid transporter activity [goid 0005319] [evidence IEA]; go_process: lipid metabolism [goid 0006629] [evidence TAS] [pmid 2897845]; go_process: lipid transport [goid 0006869] [evidence IEA]; go_process: lipoprotein metabolism [goid 0042157] [evidence IEA]	0
GI_4557893-S	-2.8812	12.9584	8.00084e-09	6.10104e-06	10.6789	NM_000239.1	LYZ	CGCTGATGCTGTAGCTTGTGCAAAGAGGGTTGTCCGTGATCCACAAGGCA	Homo sapiens lysozyme (renal amyloidosis) (LYZ), mRNA.	0	0
GI_40548396-I	-2.89012	16.7687	3.32259e-10	6.74321e-07	13.5221	NM_199204.1	DHRS9	GTGGCACAACTCTTCCTTCCCCGTGCACAGCAGGAAAGCTGCCATCAGCT	Homo sapiens dehydrogenase/reductase (SDR family) member 9 (DHRS9), transcript variant 2, mRNA.	0	RDHL;RETSDR8;3alpha-HSD
GI_4557324-S	-3.00875	8.94297	6.33005e-07	0.000127407	6.48342	NM_000041.1	APOE	TTCCAGGCCCGCCTCAAGAGCTGGTTCGAGCCCCTGGTGGAAGACATGCA	Homo sapiens apolipoprotein E (APOE), mRNA.	go_function: lipid transporter activity [goid 0005319] [evidence NR]; go_function: plasma protein [goid 0005209] [evidence NR]; go_function: receptor binding [goid 0005102] [evidence TAS] [pmid 9218423]; go_function: heparin binding [goid 0008201] [evidence IEA]; go_function: lipid binding [goid 0008289] [evidence IEA]; go_process: cholesterol metabolism [goid 0008203] [evidence TAS] [pmid 921842…	0
GI_9910341-S	-3.03714	12.1989	1.66255e-08	1.06552e-05	9.99632	NM_020125.1	BLAME	GCAGCTCTCCCTCCACAAGGTGACTCTTAGCAACCTCATTTCGACAGTGG	Homo sapiens B lymphocyte activator macrophage expressed (BLAME), mRNA.	0	0
GI_4505404-S	-3.25576	21.9445	1.11571e-11	3.39649e-08	16.2625	NM_002510.1	GPNMB	CAATAACAGGCCCAAGCCTGTGGTATGATGTGCACACTTGCTAGACTCAG	Homo sapiens glycoprotein (transmembrane) nmb (GPNMB), mRNA.	go_component: integral to membrane [goid 0016021] [evidence TAS] [pmid 7814155]; go_process: negative regulation of cell proliferation [goid 0008285] [evidence TAS] [pmid 7814155]	NMB
GI_4557726-S	-3.31931	15.2885	1.04971e-09	1.59779e-06	12.5203	NM_000237.1	LPL	ACTTAAAAGATTCACTAAAGCAGCACATAGCACTGGGAACTCTGGCTCCG	Homo sapiens lipoprotein lipase (LPL), mRNA.	go_component: extracellular [goid 0005576] [evidence TAS] [pmid 1969408]; go_function: heparin binding [goid 0008201] [evidence TAS] [pmid 1969408]; go_function: lipoprotein lipase activity [goid 0004465] [evidence TAS] [pmid 1969408]; go_function: lipid transporter activity [goid 0005319] [evidence IEA]; go_function: hydrolase activity [goid 0016787] [evidence IEA]; go_process: fatty acid metabo…	LIPD
GI_38044287-A	-3.34422	23.9373	3.68582e-12	1.79529e-08	17.0759	NM_198252.1	GSN	GGGCTGGTTCCTTGGCTGGGATGATGATTACTGGTCTGTGGACCCCTTGG	Homo sapiens gelsolin (amyloidosis, Finnish type) (GSN), transcript variant 2, mRNA.	go_component: extracellular [goid 0005576] [evidence IDA] [pmid 3020431]; go_component: cytosol [goid 0005829] [evidence IDA] [pmid 3020431]; go_component: actin cytoskeleton [goid 0015629] [evidence TAS] [pmid 1321812]; go_component: cytoplasm [goid 0005737] [evidence NR]; go_function: barbed-end actin capping/severing activity [goid 0003784] [evidence TAS] [pmid 1321812]; go_function: actin fil…	0
GI_4507466-S	-3.72953	16.5816	3.82252e-10	7.16105e-07	13.4018	NM_000358.1	TGFBI	GTGTCTCACATCTACACGTGGCTTGGAGGCTTTTATGGGGCCCTGTCCAG	Homo sapiens transforming growth factor, beta-induced, 68kDa (TGFBI), mRNA.	go_component: extracellular matrix [goid 0005578] [evidence IEA]; go_component: extracellular space [goid 0005615] [evidence TAS] [pmid 1388724]; go_function: integrin binding [goid 0005178] [evidence TAS] [pmid 1388724]; go_function: tumor suppressor [goid 0008181] [evidence TAS] [pmid 8024701]; go_function: structural molecule activity [goid 0005198] [evidence IEA]; go_function: cell adhesion m…	CSD;CDB1;CDG2;CSD1;CSD2;CSD3;LCD1;BIGH3;CDGG1
GI_27262658-S	-4.26302	13.9986	3.11423e-09	3.29757e-06	11.545	NM_005211.2	CSF1R	GGCCACACCAAGCAGGAAGCACAAACTCCCCCAAGCTGACTCATCCTAAC	Homo sapiens colony stimulating factor 1 receptor, formerly McDonough feline sarcoma viral (v-fms) oncogene homolog (CSF1R), mRNA.	go_component: integral to plasma membrane [goid 0005887] [evidence TAS] [pmid 2421165]; go_component: plasma membrane [goid 0005886] [evidence P] [pmid 2421165]; go_function: macrophage colony stimulating factor receptor activity [goid 0005011] [evidence TAS] [pmid 8981357]; go_function: ATP binding [goid 0005524] [evidence IEA]; go_function: receptor activity [goid 0004872] [evidence IEA]; go_fu…	FMS;CSFR;FIM2;C-FMS;CD115
GI_4557578-S	-5.93346	22.8757	6.57365e-12	2.4792e-08	16.6564	NM_001442.1	FABP4	CCACGAGAGTTTATGAGAGAGCATAAGCCAAGGGACGTTGACCTGGACTG	Homo sapiens fatty acid binding protein 4, adipocyte (FABP4), mRNA.	go_component: soluble fraction [goid 0005625] [evidence TAS] [pmid 2481498]; go_component: cytoplasm [goid 0005737] [evidence TAS] [pmid 2481498]; go_function: fatty acid binding [goid 0005504] [evidence TAS] [pmid 2481498]; go_function: transporter activity [goid 0005215] [evidence IEA]; go_process: transport [goid 0006810] [evidence IEA]	A-FABP

## Sheet: B PPD
Illumina ID	logFC	t	P.Value	adj.P.Val	B	Accession	Symbol	Probe_Sequence	Definition	Ontology
GI_10834983-S	6.19757	-54.157	1.17801e-15	2.86892e-11	19.776	NM_000600.1	IL6	TTCCTGCAGTCCAGCCTGAGGGCTCTTCGGCAAATGTAGCATGGGCACCT	Homo sapiens interleukin 6 (interferon, beta 2) (IL6), mRNA.	go_component: extracellular space [goid 0005615] [evidence TAS] [pmid 10925276]; go_function: interleukin-6 receptor binding [goid 0005138] [evidence TAS] [pmid 10925276]; go_function: growth factor activity [goid 0008083] [evidence E]; go_function: cytokine activity [goid 0005125] [evidence IEA]; go_process: negative regulation of cell proliferation [goid 0008285] [evidence TAS] [pmid 3023045]; …
GI_27894314-S	5.24339	-32.4104	5.20859e-13	4.22834e-09	17.4607	NM_019618.2	IL1F9	TGCTTCAGAGCTCATGCGCGTTACCCACGATGGCATGACTAGCACAGAGC	Homo sapiens interleukin 1 family, member 9 (IL1F9), mRNA.	go_component: extracellular [goid 0005576] [evidence IEA]; go_function: interleukin-1 receptor antagonist activity [goid 0005152] [evidence IEA]; go_process: response to pest/pathogen/parasite [goid 0009613] [evidence TAS] [pmid 10744718]; go_process: cell-cell signaling [goid 0007267] [evidence TAS] [pmid 10744718]; go_process: immune response [goid 0006955] [evidence IEA]
GI_4759075-S	5.05136	-30.5235	1.05777e-12	6.44021e-09	17.0885	NM_004591.1	CCL20	CCTTGCTGGGGTTGGAGGTTTCACTTGCACATCATGGAGGGTTTAGTGCT	Homo sapiens chemokine (C-C motif) ligand 20 (CCL20), mRNA.	go_component: extracellular space [goid 0005615] [evidence TAS] [pmid 9038201]; go_function: chemokine activity [goid 0008009] [evidence TAS] [pmid 10438902]; go_process: chemotaxis [goid 0006935] [evidence TAS] [pmid 10438902]; go_process: signal transduction [goid 0007165] [evidence TAS] [pmid 9038201]; go_process: immune response [goid 0006955] [evidence TAS] [pmid 10521347]; go_process: cell-…
GI_27437029-S	4.77693	-22.4171	3.97711e-11	1.61431e-07	14.8322	NM_000758.2	CSF2	CCTGAAGGACTTTCTGCTTGTCATCCCCTTTGACTGCTGGGAGCCAGTCC	Homo sapiens colony stimulating factor 2 (granulocyte-macrophage) (CSF2), mRNA.	go_component: extracellular space [goid 0005615] [evidence NR]; go_function: granulocyte macrophage colony-stimulating factor receptor binding [goid 0005129] [evidence TAS] [pmid 2999978]; go_function: cytokine activity [goid 0005125] [evidence IEA]; go_process: cell surface receptor linked signal transduction [goid 0007166] [evidence NR]; go_process: cellular defense response [goid 0006968] [evi…
GI_27894329-S	4.62852	-38.5847	6.61032e-14	8.04939e-10	18.4174	NM_000575.3	IL1A	CTCTGAGTGTGACCAGGCATCCTCCACAATAGCAGACAGTGTTTTCTGGG	Homo sapiens interleukin 1, alpha (IL1A), mRNA.	go_component: extracellular space [goid 0005615] [evidence TAS] [pmid 1924307]; go_component: cytoplasm [goid 0005737] [evidence NR]; go_function: cytokine activity [goid 0005125] [evidence E]; go_function: signal transducer activity [goid 0004871] [evidence TAS] [pmid 10861041]; go_function: interleukin-1 receptor binding [goid 0005149] [evidence IEA]; go_process: negative regulation of cell pro…
GI_27894305-S	4.41598	-12.8805	2.30589e-08	2.07991e-05	9.65634	NM_000576.2	IL1B	AAGAAACCCTCTGTCATTCGCTCCCACATTCTGATGAGCAACCGCTTCCC	Homo sapiens interleukin 1, beta (IL1B), mRNA.	go_component: extracellular space [goid 0005615] [evidence TAS] [pmid 3493774]; go_function: cytokine activity [goid 0005125] [evidence P] [pmid 2989698]; go_function: signal transducer activity [goid 0004871] [evidence TAS] [pmid 10786823]; go_function: cell adhesion molecule activity [goid 0005194] [evidence E]; go_function: interleukin-1 receptor antagonist activity [goid 0005152] [evidence IE…
GI_4504152-S	4.38055	-17.5841	6.67434e-10	1.35456e-06	12.7027	NM_001511.1	CXCL1	GGCTGGCGGATCCAAGCAAATGGCCAATGAGATCATTGTGAAGGCAGGGG	Homo sapiens chemokine (C-X-C motif) ligand 1 (melanoma growth stimulating activity, alpha) (CXCL1), mRNA.	go_component: soluble fraction [goid 0005625] [evidence NR]; go_component: extracellular space [goid 0005615] [evidence TAS] [pmid 10881932]; go_function: cytokine activity [goid 0005125] [evidence NR]; go_function: enzyme activator activity [goid 0008047] [evidence TAS] [pmid 9079638]; go_function: chemokine activity [goid 0008009] [evidence TAS] [pmid 10820279]; go_function: receptor binding [g…
GI_4506832-S	4.01265	-18.4733	3.77537e-10	8.35866e-07	13.1566	NM_002981.1	CCL1	CTACCAGCCCTACACCATTCCTTCTGCCCTGCTTTTGCTAGGTCACAGAG	Homo sapiens chemokine (C-C motif) ligand 1 (CCL1), mRNA.	go_component: extracellular space [goid 0005615] [evidence TAS] [pmid 2212659]; go_function: chemokine activity [goid 0008009] [evidence TAS] [pmid 9417093]; go_process: viral life cycle [goid 0016032] [evidence TAS] [pmid 9417093]; go_process: chemotaxis [goid 0006935] [evidence TAS] [pmid 9417093]; go_process: calcium ion homeostasis [goid 0006874] [evidence TAS] [pmid 9417093]; go_process: def…
GI_4504156-S	3.73528	-21.2083	7.59522e-11	2.64249e-07	14.3706	NM_002090.1	CXCL3	CCATAATGTGTCAGCCACCTTGATAAATGACAGGGTGGGGAACTGGAGGG	Homo sapiens chemokine (C-X-C motif) ligand 3 (CXCL3), mRNA.	go_component: extracellular space [goid 0005615] [evidence TAS] [pmid 9873037]; go_function: cytokine activity [goid 0005125] [evidence NR]; go_function: chemokine activity [goid 0008009] [evidence TAS] [pmid 9873037]; go_process: G-protein coupled receptor protein signaling pathway [goid 0007186] [evidence NR]; go_process: chemotaxis [goid 0006935] [evidence IEA]; go_process: immune response [go…
GI_4504154-S	3.69733	-17.4266	7.40333e-10	1.38693e-06	12.619	NM_002089.1	CXCL2	GGCTGAGGAATCCAAGAAAATGGCCAGTAAGATCAATGTGACGGCAGGGA	Homo sapiens chemokine (C-X-C motif) ligand 2 (CXCL2), mRNA.	go_component: soluble fraction [goid 0005625] [evidence TAS] [pmid 2643119]; go_component: extracellular space [goid 0005615] [evidence TAS] [pmid 9873037]; go_function: cytokine activity [goid 0005125] [evidence NR]; go_function: chemokine activity [goid 0008009] [evidence TAS] [pmid 9873037]; go_process: chemotaxis [goid 0006935] [evidence TAS] [pmid 2643119]; go_process: G-protein coupled rece…
GI_4506842-S	3.29462	-12.4202	3.4625e-08	2.81086e-05	9.28563	NM_002983.1	CCL3	CAGGGCTGTGATCGGCCTGGGGAAATAATAAAGCACGCTCTTTTAAAAGG	Homo sapiens chemokine (C-C motif) ligand 3 (CCL3), mRNA.	go_component: soluble fraction [goid 0005625] [evidence TAS] [pmid 10706735]; go_component: extracellular [goid 0005576] [evidence IEA]; go_function: chemokine activity [goid 0008009] [evidence TAS] [pmid 10660125]; go_function: antiviral response protein activity [goid 0003800] [evidence TAS] [pmid 10841574]; go_function: signal transducer activity [goid 0004871] [evidence TAS] [pmid 10857861]; …
GI_26051242-S	3.28526	-20.1862	1.34983e-10	3.65263e-07	13.9465	NM_007115.2	TNFAIP6	CGATGATGTCCATGGCTTTGTGGGAAGATACTGTGGAGATGAGCTTCCAG	Homo sapiens tumor necrosis factor, alpha-induced protein 6 (TNFAIP6), mRNA.	go_component: extracellular [goid 0005576] [evidence NR]; go_function: hyaluronic acid binding [goid 0005540] [evidence TAS] [pmid 1730767]; go_function: cell adhesion receptor activity [goid 0004895] [evidence TAS] [pmid 1730767]; go_process: signal transduction [goid 0007165] [evidence TAS] [pmid 1730767]; go_process: cell-cell signaling [goid 0007267] [evidence TAS] [pmid 1730767]; go_process:…
GI_4506264-S	3.23423	-20.7991	9.53056e-11	2.90134e-07	14.2047	NM_000963.1	PTGS2	GCCTATGTGCTAGCCCACAAAGAATATTGTCTCATTAGCCTGAATGTGCC	Homo sapiens prostaglandin-endoperoxide synthase 2 (prostaglandin G/H synthase and cyclooxygenase) (PTGS2), mRNA.	go_component: membrane [goid 0016020] [evidence IEA]; go_component: cytoplasm [goid 0005737] [evidence TAS] [pmid 10842192]; go_function: prostaglandin-endoperoxide synthase activity [goid 0004666] [evidence TAS] [pmid 9630216]; go_function: peroxidase activity [goid 0004601] [evidence IEA]; go_function: oxidoreductase activity [goid 0016491] [evidence IEA]; go_function: oxidoreductase activity, …
GI_4507484-S	3.06366	-12.3656	3.63682e-08	2.85713e-05	9.24059	NM_003246.1	THBS1	GAGGTCTTCAATACTGTTTTACCCCATCCCTTGTGCATATTTCCAGGGAG	Homo sapiens thrombospondin 1 (THBS1), mRNA.	0
GI_31543803-S	3.05308	-14.5748	5.7215e-09	6.96707e-06	10.8971	NM_006528.2	TFPI2	CGGATTGAGAACAGGTTTCCAGATGAAGCTACTTGTATGGGCTTCTGCGC	Homo sapiens tissue factor pathway inhibitor 2 (TFPI2), mRNA.	go_component: extracellular matrix [goid 0005578] [evidence TAS] [pmid 8914837]; go_function: extracellular matrix glycoprotein [goid 0005207] [evidence TAS] [pmid 8914837]; go_function: serine protease inhibitor activity [goid 0004867] [evidence NR]; go_function: extracellular matrix structural constituent [goid 0005201] [evidence TAS]; go_process: blood coagulation [goid 0007596] [evidence IEA]
GI_4505594-S	3.04196	-12.2983	3.86458e-08	2.94119e-05	9.18482	NM_002575.1	SERPINB2	AGGGAGAACTGGACATGGAGGCCCACAGTTTGTGGCAGATCATCCTTTTC	Homo sapiens serine (or cysteine) proteinase inhibitor, clade B (ovalbumin), member 2 (SERPINB2), mRNA.	go_function: enzyme inhibitor activity [goid 0004857] [evidence NR]; go_function: serpin [goid 0004868] [evidence NR]; go_function: plasminogen activator activity [goid 0008243] [evidence IEA]; go_function: serine-type endopeptidase inhibitor activity [goid 0004867] [evidence NR]; go_process: anti-apoptosis [goid 0006916] [evidence TAS] [pmid 7499264]
GI_20127430-S	2.95111	-9.64687	5.48062e-07	0.000199216	6.68075	NM_002994.2	CXCL5	GCGACATCCTCGAGGCCCTAGCATTTCTCCTTGGATAGGGGACCAGAGAG	Homo sapiens chemokine (C-X-C motif) ligand 5 (CXCL5), mRNA.	0
GI_31377728-S	2.90829	-12.229	4.11564e-08	3.03735e-05	9.12695	NM_021006.2	CCL3L1	GCAGGAGCCTGAGCCTTGGGAACATGCGTGTGACCTCTACAGCTACCTCT	Homo sapiens chemokine (C-C motif) ligand 3-like 1 (CCL3L1), mRNA.	0
GI_25952110-S	2.34309	-14.3573	6.78558e-09	7.51164e-06	10.7479	NM_000594.2	TNF	CCGTGAAAACGGAGCTGAACAATAGGCTGTTCCCATGTAGCCCCCTGGCC	Homo sapiens tumor necrosis factor (TNF superfamily, member 2) (TNF), mRNA.	go_component: soluble fraction [goid 0005625] [evidence TAS] [pmid 3856324]; go_component: integral to membrane [goid 0016021] [evidence IEA]; go_function: tumor necrosis factor receptor binding [goid 0005164] [evidence TAS] [pmid 3001529]; go_process: response to virus [goid 0009615] [evidence TAS] [pmid 10490959]; go_process: response to pest/pathogen/parasite [goid 0009613] [evidence P] [pmid …
GI_16554595-A	2.32927	-13.0356	2.01638e-08	1.96428e-05	9.77785	NM_003897.2	IER3	GCTTTGTGGGACTGGTGGAAGCAGGACACCTGGAACTGCGGCAAAGTAGG	Homo sapiens immediate early response 3 (IER3), transcript variant short, mRNA.	go_function: apoptosis inhibitor activity [goid 0008189] [evidence E] [pmid 9703517]; go_process: anti-apoptosis [goid 0006916] [evidence P] [pmid 9703517]; go_process: cell growth and/or maintenance [goid 0008151] [evidence E] [pmid 9196025]; go_process: embryogenesis and morphogenesis [goid 0007345] [evidence E] [pmid 9196025]; go_process: apoptosis [goid 0006915] [evidence E] [pmid 9196025]
GI_13027797-S	2.19431	-6.41775	3.38817e-05	0.00400561	2.60015	NM_004995.2	MMP14	ACCAAAGGTGGTGGCCATGGTACCGGGGACTTGGGAGAGTGAGACCCAGT	Homo sapiens matrix metalloproteinase 14 (membrane-inserted) (MMP14), mRNA.	go_component: extracellular matrix [goid 0005578] [evidence IEA]; go_component: integral to plasma membrane [goid 0005887] [evidence TAS] [pmid 8015608]; go_function: zinc ion binding [goid 0008270] [evidence TAS] [pmid 8015608]; go_function: metalloendopeptidase activity [goid 0004222] [evidence TAS] [pmid 8015608]; go_function: hydrolase activity [goid 0016787] [evidence IEA]; go_process: prote…
GI_31377630-S	2.18284	-7.21743	1.0893e-05	0.00165805	3.73779	NM_052942.2	GBP5	GCAGGAACAACAGATGCAGGAACAGGCTGCACAGCTCAGCACAACATTCC	Homo sapiens guanylate binding protein 5 (GBP5), mRNA.	go_function: GTPase activity [goid 0003924] [evidence IEA]; go_function: GTP binding [goid 0005525] [evidence IEA]; go_process: immune response [goid 0006955] [evidence IEA]
GI_13027798-S	2.14352	-6.56095	2.74814e-05	0.00348585	2.81061	NM_002421.2	MMP1	GCAGTCACTGGTGTCACCCTGGATAGGCAAGGGATAACTCTTCTAACACA	Homo sapiens matrix metalloproteinase 1 (interstitial collagenase) (MMP1), mRNA.	go_component: extracellular matrix [goid 0005578] [evidence IEA]; go_component: extracellular space [goid 0005615] [evidence NR]; go_function: collagenase activity [goid 0008133] [evidence E] [pmid 3027129]; go_function: zinc ion binding [goid 0008270] [evidence TAS] [pmid 2167156]; go_function: interstitial collagenase activity [goid 0004232] [evidence IEA]; go_function: hydrolase activity [goid…
GI_20070269-S	2.11481	-9.46236	6.73328e-07	0.00022274	6.48151	NM_015714.2	G0S2	CTTCAGAGAAACCGCTGACATCTAGAACTGACCTACCACAAGCATCCACC	Homo sapiens putative lymphocyte G0/G1 switch gene (G0S2), mRNA.	go_component: cellular_component unknown [goid 0008372] [evidence ND]; go_function: molecular_function unknown [goid 0005554] [evidence ND]; go_process: cell growth and/or maintenance [goid 0008151] [evidence IEA]; go_process: regulation of cell cycle [goid 0000074] [evidence NAS] [pmid 1930693]
GI_34335231-S	2.08077	-11.9068	5.53584e-08	3.64378e-05	8.85323	NM_001823.3	CKB	CGTCTGGCGAGCCCTTAGCCTTGCTGTAGAGACTTCCGTCACCCTTGGTA	Homo sapiens creatine kinase, brain (CKB), mRNA.	go_component: cytoplasm [goid 0005737] [evidence NR]; go_function: creatine kinase activity [goid 0004111] [evidence TAS] [pmid 3034271]; go_function: transferase activity, transferring phosphorus-containing groups [goid 0016772] [evidence IEA]
GI_24497581-S	2.05795	-8.78933	1.46637e-06	0.000388174	5.72299	NM_001354.3	AKR1C2	CCTGCTTGGCGACTTCAGTAAGCTACAGCTAAGCCCATCGGCCGGAAAAG	Homo sapiens aldo-keto reductase family 1, member C2 (dihydrodiol dehydrogenase 2; bile acid binding protein; 3-alpha hydroxysteroid dehydrogenase, type III) (AKR1C2), mRNA.	0
GI_28178862-S	2.03572	-11.2895	9.96254e-08	5.51426e-05	8.30542	NM_020530.3	OSM	AGCCATTGCTCTCCTAGAGGGGGTCTCAGAAACTGCGAGGCCAGTTCCTT	Homo sapiens oncostatin M (OSM), mRNA.	go_component: extracellular space [goid 0005615] [evidence TAS] [pmid 2779549]; go_function: cytokine activity [goid 0005125] [evidence TAS] [pmid 2779549]; go_function: oncostatin-M receptor binding [goid 0005147] [evidence TAS] [pmid 9920829]; go_process: negative regulation of cell proliferation [goid 0008285] [evidence TAS] [pmid 1717982]; go_process: pathogenesis [goid 0009405] [evidence TAS…
GI_4506844-S	2.0238	-10.5891	2.00683e-07	9.3989e-05	7.644	NM_002984.1	CCL4	TCTCCATGAGACACATCTCCTCCATACTCAGGACTCCTCTCCGCAGTTCC	Homo sapiens chemokine (C-C motif) ligand 4 (CCL4), mRNA.	go_component: extracellular space [goid 0005615] [evidence TAS] [pmid 2521882]; go_function: cytokine activity [goid 0005125] [evidence P] [pmid 2462251]; go_function: receptor signaling protein tyrosine kinase activity [goid 0004716] [evidence TAS] [pmid 9973507]; go_function: chemokine activity [goid 0008009] [evidence TAS] [pmid 10929056]; go_process: viral replication [goid 0008166] [evidence…
GI_8922103-S	1.84492	-9.14426	9.67387e-07	0.000289115	6.12934	NM_018459.1	BM045	GGGGGGAGGGCAGGGAAGATGCCTGTCGGGTTTTTAGCACAGTTCATTTC	Homo sapiens uncharacterized bone marrow protein BM045 (BM045), mRNA.	0
GI_4507482-S	1.83408	-7.07346	1.32809e-05	0.0019026	3.53967	NM_000361.1	THBD	GGTAGAAAAGGCTAGGTACACAGCTCTAGACACTGCCACACAGGGTCTGC	Homo sapiens thrombomodulin (THBD), mRNA.	0
GI_10835186-S	1.77588	-11.7418	6.46051e-08	4.03434e-05	8.70989	NM_000636.1	SOD2	GGAACAACAGGCCTTATTCCACTGCTGGGGATTGATGTGTGGGAGCACGC	Homo sapiens superoxide dismutase 2, mitochondrial (SOD2), mRNA.	go_component: mitochondrion [goid 0005739] [evidence NR]; go_function: manganese superoxide dismutase activity [goid 0008383] [evidence P]; go_process: response to oxidative stress [goid 0006979] [evidence E]
GI_28610153-S	1.72148	-9.96462	3.87259e-07	0.000152118	7.01551	NM_000584.2	IL8	CCCAGTCTTGTCATTGCCAGCTGTGTTGGTAGTGCTGTGTTGAATTACGG	Homo sapiens interleukin 8 (IL8), mRNA.	go_component: obsolete [goid 0008370] [evidence NR]; go_component: soluble fraction [goid 0005625] [evidence TAS] [pmid 11483765]; go_component: extracellular space [goid 0005615] [evidence TAS] [pmid 10823949]; go_function: interleukin-8 receptor binding [goid 0005153] [evidence IPI] [pmid 1840701]; go_function: chemokine activity [goid 0008009] [evidence TAS] [pmid 10881932]; go_process: negati…
GI_4504698-S	1.69055	-9.55782	6.05074e-07	0.000210514	6.58504	NM_002192.1	INHBA	CCCAGGGGGAAAGGGAGCAAGAGTTGTCCAGAGAAGACAGTGGCAAAATG	Homo sapiens inhibin, beta A (activin A, activin AB alpha polypeptide) (INHBA), mRNA.	go_component: extracellular [goid 0005576] [evidence TAS] [pmid 3267209]; go_function: transforming growth factor-beta receptor binding [goid 0005160] [evidence NR]; go_function: hormone activity [goid 0005179] [evidence TAS]; go_function: inhibin [goid 0016916] [evidence IEA]; go_function: defense/immunity protein activity [goid 0003793] [evidence TAS]; go_function: protein binding [goid 0005515…
GI_11496985-S	1.68326	-7.76336	5.25734e-06	0.0009965	4.46337	NM_012072.2	C1QR1	TGGTGCTTTGAGGGTCAGCCTTTAGGAAGGTGCAGCTTTGTTGTCCTTTG	Homo sapiens complement component 1, q subcomponent, receptor 1 (C1QR1), mRNA.	go_component: integral to membrane [goid 0016021] [evidence IC] [pmid 9047234]; go_component: membrane fraction [goid 0005624] [evidence P] [pmid 9047234]; go_component: integral to plasma membrane [goid 0005887] [evidence E] [pmid 9047234]; go_function: receptor activity [goid 0004872] [evidence NAS] [pmid 9047234]; go_function: lectin [goid 0005530] [evidence IEA]; go_function: sugar binding [g…
GI_27437048-A	1.6317	-6.89321	1.70848e-05	0.00237761	3.28753	NM_172219.1	CSF3	GACAGGAGGAATCATGTCAGGCCTGTGTGTGAAAGGAAGCTCCACTGTCA	Homo sapiens colony stimulating factor 3 (granulocyte) (CSF3), transcript variant 2, mRNA.	go_component: extracellular space [goid 0005615] [evidence E] [pmid 2420009]; go_function: granulocyte colony-stimulating factor receptor binding [goid 0005130] [evidence E] [pmid 2420009]; go_process: positive regulation of cell proliferation [goid 0008284] [evidence E] [pmid 2420009]; go_process: cell surface receptor linked signal transduction [goid 0007166] [evidence NR]; go_process: cellular…
GI_5031976-I	1.62626	-9.98718	3.77955e-07	0.000150897	7.03889	NM_005746.1	PBEF	TGTCGGGACATACCCTATAGAATTACTAACCTTACTGCCCCTTGTAGAAT	Homo sapiens pre-B-cell colony-enhancing factor (PBEF), transcript variant 1, mRNA.	go_function: cytokine activity [goid 0005125] [evidence TAS] [pmid 8289818]; go_process: positive regulation of cell proliferation [goid 0008284] [evidence TAS] [pmid 8289818]; go_process: signal transduction [goid 0007165] [evidence TAS] [pmid 8289818]; go_process: cell-cell signaling [goid 0007267] [evidence TAS] [pmid 8289818]
GI_4503938-S	1.60598	-5.73799	9.51056e-05	0.00839203	1.56006	NM_002053.1	GBP1	GTCCCAATATCAAGGACAACCACCCTAGCTTCTTAGTGAAGACAATGTAC	Homo sapiens guanylate binding protein 1, interferon-inducible, 67kDa (GBP1), mRNA.	go_function: GTP binding [goid 0005525] [evidence TAS] [pmid 1715024]; go_function: GTPase activity [goid 0003924] [evidence IEA]; go_process: immune response [goid 0006955] [evidence IEA]
GI_22538803-S	1.58211	-7.48538	7.58414e-06	0.00134719	4.09895	NM_002990.3	CCL22	ACGAATCTGCCTACTGCCCATGAACGGGGCCCTCAAGCGTCCTGGGATCT	Homo sapiens chemokine (C-C motif) ligand 22 (CCL22), mRNA.	go_component: extracellular space [goid 0005615] [evidence TAS] [pmid 9743322]; go_function: chemokine activity [goid 0008009] [evidence TAS] [pmid 10861057]; go_function: antiviral response protein activity [goid 0003800] [evidence TAS] [pmid 9381181]; go_process: chemotaxis [goid 0006935] [evidence TAS] [pmid 10861057]; go_process: signal transduction [goid 0007165] [evidence TAS] [pmid 9743322…
GI_31377633-S	1.56834	-6.28319	4.13528e-05	0.00459866	2.39966	NM_052941.2	GBP4	AACAACCCGGCTTCCTCACCCTATGTCCTTTATTTACAAAGCTGTGCTCC	Homo sapiens guanylate binding protein 4 (GBP4), mRNA.	go_function: GTPase activity [goid 0003924] [evidence IEA]; go_function: GTP binding [goid 0005525] [evidence IEA]; go_process: immune response [goid 0006955] [evidence IEA]
GI_14577916-S	1.55836	-7.1413	1.20927e-05	0.00177152	3.63339	NM_005755.2	EBI3	CTGTTGGAGGGCGGATGGGATCTGCCTAGCCTGGGCTGGAGTCCTTGCTT	Homo sapiens Epstein-Barr virus induced gene 3 (EBI3), mRNA.	go_component: membrane [goid 0016020] [evidence IEA]; go_component: extracellular space [goid 0005615] [evidence TAS] [pmid 8551575]; go_component: plasma membrane [goid 0005886] [evidence TAS] [pmid 8551575]; go_function: receptor activity [goid 0004872] [evidence IEA] [pmid 8551575]; go_function: hematopoietin/interferon-class (D200-domain) cytokine receptor activity [goid 0004896] [evidence IE…
GI_7019566-S	1.54335	-10.4968	2.20719e-07	9.85144e-05	7.55346	NM_013378.1	VPREB3	AGGCCCACAATGCCTGTGTCCTCACCATTAGTCCCGTGCAGCCTGAAGAC	Homo sapiens pre-B lymphocyte gene 3 (VPREB3), mRNA.	go_component: endoplasmic reticulum [goid 0005783] [evidence NR] [pmid 10702669]
GI_4505204-S	1.51007	-6.23327	4.45538e-05	0.00478001	2.3246	NM_002425.1	MMP10	CAGCTGGTTACATTGCTAGGCGAGATAGGGGGAAGACAGATATGGGTGTT	Homo sapiens matrix metalloproteinase 10 (stromelysin 2) (MMP10), mRNA.	go_component: extracellular matrix [goid 0005578] [evidence TAS] [pmid 2844164]; go_component: extracellular space [goid 0005615] [evidence TAS] [pmid 2844164]; go_function: zinc ion binding [goid 0008270] [evidence TAS] [pmid 2844164]; go_function: metalloendopeptidase activity [goid 0004222] [evidence P] [pmid 2844164]; go_function: hydrolase activity [goid 0016787] [evidence IEA]; go_function:…
GI_38455405-S	1.5012	-5.75883	9.20551e-05	0.00818215	1.59296	NM_002164.3	INDO	GACCTCTGAAGACCCTTCAAAACTGGAAGCCAAAGGAACTGGAGGCACTG	Homo sapiens indoleamine-pyrrole 2,3 dioxygenase (INDO), mRNA.	go_function: electron transporter activity [goid 0005489] [evidence TAS] [pmid 2109605]; go_function: indoleamine-pyrrole 2,3-dioxygenase activity [goid 0004426] [evidence IEA]; go_function: oxidoreductase activity [goid 0016491] [evidence IEA]; go_process: tryptophan catabolism [goid 0006569] [evidence TAS] [pmid 2109605]; go_process: pregnancy [goid 0007565] [evidence TAS] [pmid 9712583]; go_pr…
GI_32490571-S	1.48707	-6.69523	2.26388e-05	0.00301281	3.00526	NM_012307.2	EPB41L3	CACGATCACCTGCATCACAGCCCATGGTGAATGTATGTTTCTGCATAGCG	Homo sapiens erythrocyte membrane protein band 4.1-like 3 (EPB41L3), mRNA.	go_component: cytoskeleton [goid 0005856] [evidence IEA]; go_component: plasma membrane [goid 0005886] [evidence NAS] [pmid 9892180]; go_function: actin binding [goid 0003779] [evidence IEA]; go_function: structural molecule activity [goid 0005198] [evidence IEA]; go_function: molecular_function unknown [goid 0005554] [evidence ND]; go_process: biological_process unknown [goid 0000004] [evidence …
GI_33386694-A	1.42999	-10.692	1.80637e-07	8.79849e-05	7.74395	NM_182790.1	PBEF	GGGTTACAAGTTGCTGCCACCTTATCTTAGAGTTATTCAAGGGGATGGAG	Homo sapiens pre-B-cell colony-enhancing factor (PBEF), transcript variant 2, mRNA.	go_function: cytokine activity [goid 0005125] [evidence TAS] [pmid 8289818]; go_process: positive regulation of cell proliferation [goid 0008284] [evidence TAS] [pmid 8289818]; go_process: signal transduction [goid 0007165] [evidence TAS] [pmid 8289818]; go_process: cell-cell signaling [goid 0007267] [evidence TAS] [pmid 8289818]
GI_21956638-S	1.40788	-9.06691	1.05805e-06	0.000297324	6.04201	NM_145804.1	DKFZP586C1619	ATTTATGGACCAGACACTGGGGCAGCATCAGGCACAGTCTGTCTGGGTGC	Homo sapiens DKFZP586C1619 protein (DKFZP586C1619), mRNA.	go_function: protein binding [goid 0005515] [evidence IEA]; go_function: calcium ion binding [goid 0005509] [evidence IEA]
GI_9506686-S	1.35614	-10.9236	1.42961e-07	7.25349e-05	7.96542	NM_019058.1	RTP801	GGTCGGAGGTCGTGGAGGTGGTTTGTGTATCTTACTGGTCTGAAGGGACC	Homo sapiens HIF-1 responsive RTP801 (RTP801), mRNA.	0
GI_31543214-S	1.34521	-12.1372	4.47532e-08	3.1958e-05	9.04978	NM_005953.2	MT2A	TGGGACAGCCCCGCTCCCAGATGTAAAGAACGCGACTTCCACAAACCTGG	Homo sapiens metallothionein 2A (MT2A), mRNA.	go_function: heavy metal binding [goid 0005505] [evidence NR]; go_function: metal ion binding [goid 0046872] [evidence IEA]; go_function: copper ion binding [goid 0005507] [evidence NR]; go_process: copper ion homeostasis [goid 0006878] [evidence TAS] [pmid 6719135]
GI_13899228-S	1.30586	-11.4638	8.41616e-08	4.88017e-05	8.46337	NM_031419.1	MAIL	GCCCGGCTGGCAGTTGCATGGAAGAGAACACCTCTTTATGGCTTACCCTC	Homo sapiens molecule possessing ankyrin repeats induced by lipopolysaccharide (MAIL), homolog of mouse (MAIL), mRNA.	0
GI_14574570-S	1.29838	-8.64633	1.74015e-06	0.000450847	5.55515	NM_004049.2	BCL2A1	CCTACAGATACCACAACCTGGATCAGGTCCAAGCAAAACGTCCAGAGTGC	Homo sapiens BCL2-related protein A1 (BCL2A1), mRNA.	go_function: apoptosis inhibitor activity [goid 0008189] [evidence TAS] [pmid 8605321]; go_process: anti-apoptosis [goid 0006916] [evidence TAS] [pmid 8605321]; go_process: apoptosis [goid 0006915] [evidence IEA]
GI_5174460-S	1.27582	-6.11993	5.28373e-05	0.00540673	2.15284	NM_006018.1	HM74	CACGGGTAGAGGGGGTGCACGTTCCTCCTGGTTCCTTCGCTTGTGTTTCT	Homo sapiens putative chemokine receptor (HM74), mRNA.	go_component: integral to plasma membrane [goid 0005887] [evidence TAS] [pmid 7505609]; go_function: G-protein coupled receptor activity [goid 0004930] [evidence P] [pmid 9205127]; go_function: rhodopsin-like receptor activity [goid 0001584] [evidence IEA]; go_function: purinergic nucleotide receptor activity, G-protein coupled [goid 0045028] [evidence IEA]; go_process: G-protein coupled receptor…
GI_12669906-S	1.2638	-8.0667	3.56095e-06	0.000767463	4.8495	NM_021122.2	FACL2	TTGAGCTGTCATTTGTACATTTAAAGCAGCTGTTTTGGGGTCTGTGAGAG	Homo sapiens fatty-acid-Coenzyme A ligase, long-chain 2 (FACL2), mRNA.	0
GI_18152772-S	1.25617	-6.51436	2.94099e-05	0.0035659	2.74246	NM_080741.1	NEU4	GCAGGTAGCCCAGGGTGTTGTGGGTGGCAGCACTTGTTTACTGGCTGCTT	Homo sapiens sialidase 4 (NEU4), mRNA.	go_function: exo-alpha-sialidase activity [goid 0004308] [evidence IEA]; go_function: hydrolase activity, acting on glycosyl bonds [goid 0016798] [evidence IEA]; go_process: carbohydrate metabolism [goid 0005975] [evidence IEA]
GI_11038652-S	1.25528	-6.72568	2.16726e-05	0.0029161	3.04903	NM_020980.2	AQP9	CCACCTCTGGTCTTGCTAAGTCTTGATCTTGCTTCCTGCCAGCACCAAAC	Homo sapiens aquaporin 9 (AQP9), mRNA.	go_component: integral to plasma membrane [goid 0005887] [evidence TAS] [pmid 9514918]; go_function: water channel activity [goid 0015250] [evidence TAS] [pmid 9514918]; go_function: transporter activity [goid 0005215] [evidence IEA]; go_process: water transport [goid 0006833] [evidence TAS] [pmid 9514918]; go_process: small molecule transport [goid 0006832] [evidence TAS] [pmid 9514918]; go_proc…
GI_21361197-S	1.25218	-6.26912	4.22294e-05	0.00462471	2.37854	NM_000295.2	SERPINA1	GAAGCTGCTGGGGCCATGTTTTTAGAGGCCATACCCATGTCTATCCCCCC	Homo sapiens serine (or cysteine) proteinase inhibitor, clade A (alpha-1 antiproteinase, antitrypsin), member 1 (SERPINA1), mRNA.	go_function: endopeptidase inhibitor activity [goid 0004866] [evidence NR]; go_function: plasma glycoprotein [goid 0005211] [evidence NR]; go_function: serpin [goid 0004868] [evidence IEA]; go_function: serine protease inhibitor activity [goid 0004867] [evidence IEA]; go_process: acute-phase response [goid 0006953] [evidence IEA]
GI_4503650-S	1.241	-6.78995	1.97738e-05	0.00272074	3.141	NM_001995.1	FACL1	CTTTCATGGCAGATGCTCTTGGACTCGGTTCTCCAGGCCTGATTCCCCGA	Homo sapiens fatty-acid-Coenzyme A ligase, long-chain 1 (FACL1), mRNA.	0
GI_17865817-I	1.22434	-6.26726	4.23466e-05	0.00462471	2.37575	NM_018399.2	VNN3	GGCCCTGTATGGAAGAGTGTTTGAGAAGGACCCTCCACGCTTAGGGCAGG	Homo sapiens vanin 3 (VNN3), transcript variant 1, mRNA.	0
GI_18375640-S	1.22291	-7.67099	5.93207e-06	0.00107813	4.34341	NM_006399.2	BATF	GGCCTGGACAAGGAGTGAACACGGGAACTGTCACGACTGGAAGGGCGTGA	Homo sapiens basic leucine zipper transcription factor, ATF-like (BATF), mRNA.	go_component: nucleus [goid 0005634] [evidence IEA]; go_function: RNA polymerase II transcription factor activity [goid 0003702] [evidence TAS] [pmid 8570175]; go_function: transcription factor activity [goid 0003700] [evidence TAS] [pmid 8630063]; go_function: protein binding [goid 0005515] [evidence IPI] [pmid 8954125]; go_process: antimicrobial humoral response (sensu Invertebrata) [goid 00069…
GI_21071004-S	1.18516	-7.25297	1.03769e-05	0.00158943	3.78627	NM_003311.2	PHLDA2	CGCGGATCCTCGCTCCGTTGCACGGGCGCCTTAAGTTATTGGACTATCTA	Homo sapiens pleckstrin homology-like domain, family A, member 2 (PHLDA2), mRNA.	go_component: nucleus [goid 0005634] [evidence IEA]; go_function: DNA binding [goid 0003677] [evidence IEA]; go_process: imprinting [goid 0006349] [evidence NR]; go_process: apoptosis [goid 0006915] [evidence TAS] [pmid 9328465]; go_process: regulation of transcription, DNA-dependent [goid 0006355] [evidence IEA]
GI_38327557-S	1.14945	-6.00231	6.31849e-05	0.00621847	1.97258	NM_004120.3	GBP2	GAGACCAAACAAACCATGGGGCACAGTAGAGCATCACTCCTGCCAAGTGG	Homo sapiens guanylate binding protein 2, interferon-inducible (GBP2), mRNA.	go_function: GTP binding [goid 0005525] [evidence TAS] [pmid 1715024]; go_function: GTPase activity [goid 0003924] [evidence IEA]; go_process: immune response [goid 0006955] [evidence TAS] [pmid 1715024]
GI_34147568-S	1.14776	-8.51606	2.03756e-06	0.000481774	5.40014	NM_003821.3	RIPK2	GCAGCCTGGTATAGCCCAGCAGTGGATCCAGAGCAAAAGGGAAGACATTG	Homo sapiens receptor-interacting serine-threonine kinase 2 (RIPK2), mRNA.	0
GI_21361562-S	1.14002	-6.34184	3.79012e-05	0.00433355	2.48738	NM_003982.2	SLC7A7	TGGGGAGGAGCATGTCAGGTTTGGGCTTGGTTGTTTTAGAAGCACCTGGG	Homo sapiens solute carrier family 7 (cationic amino acid transporter, y+ system), member 7 (SLC7A7), mRNA.	go_component: integral to membrane [goid 0016021] [evidence NR]; go_component: integral to plasma membrane [goid 0005887] [evidence TAS] [pmid 9829974]; go_component: plasma membrane [goid 0005886] [evidence P] [pmid 9829974]; go_function: basic amino acid permease activity [goid 0005286] [evidence TAS] [pmid 9829974]; go_function: amino acid-polyamine transporter activity [goid 0005279] [evidenc…
GI_22035597-S	1.13077	-8.73957	1.556e-06	0.00040747	5.66486	NM_005204.2	MAP3K8	AGCCATCTGACAGCAGGCCACTAGTGACAGTTTCTTTTGTGTTCCTATGG	Homo sapiens mitogen-activated protein kinase kinase kinase 8 (MAP3K8), mRNA.	go_component: cytosol [goid 0005829] [evidence TAS] [pmid 8226782]; go_function: protein serine/threonine kinase activity [goid 0004674] [evidence TAS] [pmid 8226782]; go_function: ATP binding [goid 0005524] [evidence IEA]; go_function: transferase activity [goid 0016740] [evidence IEA]; go_process: protein amino acid phosphorylation [goid 0006468] [evidence TAS] [pmid 2072910]; go_process: cell …
GI_34147362-S	1.10782	-7.37119	8.83998e-06	0.00145968	3.94623	NM_024111.2	MGC4504	CATCACTACAGGCCCTGGCAACCTTCCCAGTCTGTCCCATACTGTTACCC	Homo sapiens hypothetical protein MGC4504 (MGC4504), mRNA.	0
GI_40538783-S	1.09276	-7.30386	9.68301e-06	0.0015313	3.85536	NM_182757.1	IBRDC2	GTTGTGAGGTAGGGAAGTGAGGAGGAAAGCCATGCCGAAGCAAATGTTAG	Homo sapiens IBR domain containing 2 (IBRDC2), mRNA.	go_function: electron transporter activity [goid 0005489] [evidence IEA]; go_process: electron transport [goid 0006118] [evidence IEA]
GI_38638697-S	1.0859	-7.93445	4.21474e-06	0.000869879	4.68261	NM_018689.1	KIAA1199	GCAACGCTCCTCTGAAATGCTTGTCTTTTTTCTGTTGCCGAAATAGCTGG	Homo sapiens KIAA1199 protein (KIAA1199), mRNA.	0
GI_6806892-S	1.08468	-6.40168	3.46935e-05	0.00408177	2.57634	NM_000595.2	LTA	AGAGCCCCACACGGAGGCATCTGCACCCTCGATGAAGCCCAATAAACCTC	Homo sapiens lymphotoxin alpha (TNF superfamily, member 1) (LTA), mRNA.	go_component: membrane [goid 0016020] [evidence IEA]; go_function: receptor binding [goid 0005102] [evidence E] [pmid 3001529]; go_function: tumor necrosis factor receptor binding [goid 0005164] [evidence IEA]; go_process: induction of apoptosis [goid 0006917] [evidence TAS] [pmid 6334807]; go_process: signal transduction [goid 0007165] [evidence TAS] [pmid 6334807]; go_process: cell-cell signali…
GI_12707565-S	1.04988	-7.26646	1.0188e-05	0.00157476	3.80461	NM_004419.2	DUSP5	GGGTACTTGCTAGGTATCCTGGGTCAGTGGCGGTGCAAACTGGTTTCCTC	Homo sapiens dual specificity phosphatase 5 (DUSP5), mRNA.	go_component: nucleus [goid 0005634] [evidence IEA]; go_function: protein tyrosine phosphatase activity [goid 0004725] [evidence TAS] [pmid 7961985]; go_function: protein tyrosine/serine/threonine phosphatase activity [goid 0008138] [evidence IEA]; go_function: protein phosphatase type 2C activity [goid 0015071] [evidence IEA]; go_function: protein phosphatase type 2A activity [goid 0000158] [evi…
GI_37694066-A	1.02927	-5.70973	9.9413e-05	0.0086468	1.51535	NM_197955.1	NMES1	GAAGAGTTGCAAAATGTCCAAAGGGTGACCAAATGACGAGCCCTCGCCTC	Homo sapiens normal mucosa of esophagus specific 1 (NMES1), transcript variant 1, mRNA.	0
GI_21359861-S	1.01062	-8.18552	3.06565e-06	0.000678735	4.99754	NM_001955.2	EDN1	CCTCTCAGCAGAAACACACAGTCACATTCGAATTCGGGTGGCATCCTCCG	Homo sapiens endothelin 1 (EDN1), mRNA.	go_component: soluble fraction [goid 0005625] [evidence TAS] [pmid 2670930]; go_component: extracellular space [goid 0005615] [evidence TAS] [pmid 2670930]; go_component: nucleus [goid 0005634] [evidence IEA]; go_function: peptide hormone [goid 0005180] [evidence TAS] [pmid 2670930]; go_function: toxin activity [goid 0015070] [evidence IEA]; go_function: DNA binding [goid 0003677] [evidence IEA];…
GI_17136146-S	0.999563	-6.20589	4.64194e-05	0.00491521	2.28329	NM_000675.3	ADORA2A	GCTGGGATCAAGGATAGGGAGTTGTAACAGAGCAGTGCCAGAGCATGGGC	Homo sapiens adenosine A2a receptor (ADORA2A), mRNA.	go_component: membrane fraction [goid 0005624] [evidence E]; go_component: integral to plasma membrane [goid 0005887] [evidence E]; go_component: plasma membrane [goid 0005886] [evidence E]; go_function: adenosine receptor [goid 0008501] [evidence E]; go_process: phagocytosis [goid 0006909] [evidence E]; go_process: cAMP biosynthesis [goid 0006171] [evidence P]; go_process: adenylate cyclase acti…
GI_38455384-S	0.975977	-6.27386	4.19321e-05	0.00462088	2.38565	NM_014398.2	LAMP3	GAGTGTATAGCCCCATCTTGTGGTAACTTGCTGCTTCTGCACTTCATATC	Homo sapiens lysosomal-associated membrane protein 3 (LAMP3), mRNA.	go_component: lysosomal membrane [goid 0005765] [evidence TAS] [pmid 9721848]; go_process: oncogenesis [goid 0007048] [evidence TAS] [pmid 9721848]; go_process: cell proliferation [goid 0008283] [evidence TAS] [pmid 9721848]
GI_13899296-S	0.950074	-6.54444	2.81491e-05	0.00349767	2.78649	NM_031458.1	BAL	CCCATGGGTTATCTGTATGGACTGACTGGGTTATTGAAAGGACTAGCCAC	0	0
GI_31543449-S	0.948357	-6.00087	6.33235e-05	0.00621847	1.97037	NM_002852.2	PTX3	GGGAATATTGTTGGGTGGGGAGTCACAGAGATCCAGCCACATGGAGGAGC	Homo sapiens pentaxin-related gene, rapidly induced by IL-1 beta (PTX3), mRNA.	go_component: extracellular [goid 0005576] [evidence TAS] [pmid 1429570]; go_process: inflammatory response [goid 0006954] [evidence TAS] [pmid 1429570]
GI_23308576-S	0.940185	-6.02142	6.13673e-05	0.00617469	2.002	NM_006623.2	PHGDH	CCACATTCTTGGGCTGAACGCGGGCCTCTGACACTGCTTACACTGCACTC	Homo sapiens phosphoglycerate dehydrogenase (PHGDH), mRNA.	go_function: phosphoglycerate dehydrogenase activity [goid 0004617] [evidence TAS] [pmid 8758134]; go_function: electron transporter activity [goid 0005489] [evidence TAS] [pmid 8758134]; go_function: oxidoreductase activity [goid 0016491] [evidence IEA]; go_process: brain development [goid 0007420] [evidence TAS] [pmid 8758134]; go_process: L-serine biosynthesis [goid 0006564] [evidence NR]
GI_5803124-S	0.892066	-7.33568	9.27438e-06	0.00149582	3.89838	NM_006875.1	PIM2	GGGTGAGGGGACCCTACTTTGTTATCCCAAGTGCTCTTATTCTGGTGAGA	Homo sapiens pim-2 oncogene (PIM2), mRNA.	0
GI_24797094-A	0.890671	-6.21949	4.54824e-05	0.00485823	2.30383	NM_153824.1	PYCR1	GTTGGTTTCCAGCCCCCAGTGTCCTGACTTCTGTCTGCCACATGAGGAGG	Homo sapiens pyrroline-5-carboxylate reductase 1 (PYCR1), transcript variant 2, mRNA.	go_function: pyrroline-5-carboxylate reductase activity [goid 0004735] [evidence E] [pmid 1730675]; go_process: proline biosynthesis [goid 0006561] [evidence E] [pmid 1730675]
GI_34222350-S	0.879307	-6.23683	4.43169e-05	0.00477563	2.32996	NM_003486.4	SLC7A5	AGGCTGGACACCCTCTGCCGAGTAATGACGTGTGTGGCTGGGACCTTCTT	Homo sapiens solute carrier family 7 (cationic amino acid transporter, y+ system), member 5 (SLC7A5), mRNA.	go_component: integral to membrane [goid 0016021] [evidence IEA]; go_component: plasma membrane [goid 0005886] [evidence NR] [pmid 9751058]; go_function: neutral amino acid transporter activity [goid 0015175] [evidence TAS] [pmid 9751058]; go_function: amino acid permease activity [goid 0015359] [evidence IEA]; go_process: small molecule transport [goid 0006832] [evidence TAS] [pmid 9751058]; go_…
GI_42658769-S	0.871548	-6.4699	3.13845e-05	0.00376522	2.67714	XM_376761.1	LOC401457	CCAAGCACCTTCCTCCAAAGTCCCCATAAAGCTGCATCTCCAACACATTG	Homo sapiens hypothetical gene supported by BC062364; BX647289 (LOC401457), mRNA.	0
GI_22027623-A	0.86073	-7.13801	1.21477e-05	0.00177152	3.62886	NM_145751.1	TRAF4	TCTCCCTTCTTGGGTAGGGCAGACATGCCTTGGTGCCGGTCACACTCTAC	Homo sapiens TNF receptor-associated factor 4 (TRAF4), transcript variant 2, mRNA.	go_component: nucleus [goid 0005634] [evidence IEA] [pmid 7592751]; go_function: DNA binding [goid 0003677] [evidence P] [pmid 7592751]; go_function: zinc ion binding [goid 0008270] [evidence IEA]; go_process: signal transduction [goid 0007165] [evidence P] [pmid 7592751]; go_process: development [goid 0007275] [evidence IEA]; go_process: apoptosis [goid 0006915] [evidence IEA]
GI_36796742-S	0.85144	-5.80742	8.53386e-05	0.00775499	1.66942	NM_015440.2	FTHFSDC1	CTGTTCACAGTGGAGTATGGTGTTCGGCAAAAGGACCTCCACCAAGACTG	Homo sapiens formyltetrahydrofolate synthetase domain containing 1 (FTHFSDC1), mRNA.	0
GI_15147245-S	0.842735	-6.66991	2.34774e-05	0.00309064	2.96875	NM_033258.1	GNG8	AACATCGACCGCATGAAGGTGTCGCAGGCAGCAGCGGAACTCCTGGCTTT	Homo sapiens guanine nucleotide binding protein (G protein), gamma 8 (GNG8), mRNA.	go_component: heterotrimeric G-protein complex [goid 0005834] [evidence IEA]; go_component: extracellular [goid 0005576] [evidence NAS]; go_function: signal transducer activity [goid 0004871] [evidence NAS] [pmid 10819326]; go_function: heterotrimeric G-protein GTPase activity [goid 0003927] [evidence NAS] [pmid 10819326]; go_process: G-protein coupled receptor protein signaling pathway [goid 000…
GI_34452689-S	0.837246	-7.2766	1.00484e-05	0.00156871	3.81839	NM_002928.2	RGS16	GCCTGACTGTCTCCCTTTCTCTACCAGACTCTACCTCTGAATGTGCTGGG	Homo sapiens regulator of G-protein signalling 16 (RGS16), mRNA.	go_component: peripheral plasma membrane protein [goid 0000157] [evidence P] [pmid 9469939]; go_function: GTPase activator activity [goid 0005096] [evidence TAS] [pmid 10747990]; go_function: calmodulin binding [goid 0005516] [evidence TAS] [pmid 10747990]; go_function: signal transducer activity [goid 0004871] [evidence IEA]; go_process: regulation of G-protein coupled receptor protein signaling…
GI_11125771-S	0.808595	-6.62691	2.4978e-05	0.00321784	2.90655	NM_002356.4	MARCKS	CCCCCCAGCGGAGGCGGCAGAGTAAAAGAGCAAGCTTTTGTGAGATAATC	Homo sapiens myristoylated alanine-rich protein kinase C substrate (MARCKS), mRNA.	go_component: actin cytoskeleton [goid 0015629] [evidence TAS] [pmid 1560845]; go_component: plasma membrane [goid 0005886] [evidence NR]; go_function: calmodulin binding [goid 0005516] [evidence TAS] [pmid 1560845]; go_function: actin cross-linking activity [goid 0003780] [evidence TAS] [pmid 1560845]; go_process: cell motility [goid 0006928] [evidence NR]
GI_20127455-S	0.788292	-5.5938	0.000119366	0.00998982	1.33069	NM_004126.2	GNG11	CCGGTTCTGGGGCGAAAATGCCTGCCCTTCACATCGAAGATTTGCCAGAG	Homo sapiens guanine nucleotide binding protein (G protein), gamma 11 (GNG11), mRNA.	go_component: peripheral plasma membrane protein [goid 0000157] [evidence P] [pmid 7665596]; go_component: heterotrimeric G-protein complex [goid 0005834] [evidence IEA]; go_function: heterotrimeric G-protein GTPase, gamma-subunit [goid 0000265] [evidence TAS] [pmid 7665596]; go_function: signal transducer activity [goid 0004871] [evidence IEA]; go_function: heterotrimeric G-protein GTPase activi…
GI_31542264-S	0.766058	-6.43811	3.28825e-05	0.00392558	2.63026	NM_021158.2	C20orf97	CATGGGGCTTCTGACCTGAGCACCAAGGTTGAGGGACAGGATTAGGCAGG	Homo sapiens chromosome 20 open reading frame 97 (C20orf97), mRNA.	0
GI_4505148-S	0.765786	-5.9522	6.82267e-05	0.00656756	1.89517	NM_003784.1	SERPINB7	GTCTTTCTTCCCACGCTCATTTCTATCATTCTCCCCCATGACCCGTCTGG	Homo sapiens serine (or cysteine) proteinase inhibitor, clade B (ovalbumin), member 7 (SERPINB7), mRNA.	go_function: serpin [goid 0004868] [evidence TAS] [pmid 9710452]; go_function: serine protease inhibitor activity [goid 0004867] [evidence TAS]
GI_28866965-S	0.76536	-6.53512	2.85334e-05	0.00350961	2.77286	NM_176870.1	MT1K	GTGGGCTGTGCCAAGTGTGCCCACGGCTGTGTCTGCAAAGGGACGTTGGA	Homo sapiens metallothionein 1K (MT1K), mRNA.	0
GI_17105402-I	0.752648	-6.17906	4.83288e-05	0.00505151	2.24269	NM_005103.3	FEZ1	AACCTGGATTAAACACGAGCAAGCGCGCGGGGTCCTTTGCCGTTGGCTTC	Homo sapiens fasciculation and elongation protein zeta 1 (zygin I) (FEZ1), transcript variant 1, mRNA.	go_component: kinesin complex [goid 0005871] [evidence IEA]; go_process: axon guidance [goid 0007411] [evidence TAS] [pmid 9096408]; go_process: cell adhesion [goid 0007155] [evidence TAS] [pmid 9096408]; go_process: neurogenesis [goid 0007399] [evidence TAS] [pmid 9096408]
GI_31543400-S	0.748564	-6.3279	3.86929e-05	0.00440339	2.46657	NM_002648.2	PIM1	TGGGTCCCGGCTCTGTGGGTGATGGGGAGGGGCATTGCTGACTGTGTATA	Homo sapiens pim-1 oncogene (PIM1), mRNA.	go_component: cytoplasm [goid 0005737] [evidence TAS] [pmid 1825810]; go_component: nucleus [goid 0005634] [evidence IEA]; go_function: protein serine/threonine kinase activity [goid 0004674] [evidence TAS] [pmid 1825810]; go_function: cAMP-dependent protein kinase activity [goid 0004691] [evidence IEA]; go_function: protein kinase CK2 activity [goid 0004682] [evidence IEA]; go_function: ATP bind…
GI_4502286-S	0.739921	-6.0801	5.61245e-05	0.00571906	2.09202	NM_001682.1	ATP2B1	CCTGGATGGGAGAGAGAGGGAGGAGTAAAACTGGGCAAGACAAAGAGCCC	Homo sapiens ATPase, Ca++ transporting, plasma membrane 1 (ATP2B1), mRNA.	go_component: integral to plasma membrane [goid 0005887] [evidence TAS] [pmid 8396145]; go_function: calcium-transporting ATPase activity [goid 0005388] [evidence TAS] [pmid 8396145]; go_function: ATP binding [goid 0005524] [evidence IEA]; go_function: calmodulin binding [goid 0005516] [evidence IEA]; go_function: magnesium ion binding [goid 0000287] [evidence IEA]; go_function: hydrolase activit…
GI_41204930-S	0.707068	-5.77031	9.04195e-05	0.00815584	1.61106	XM_370868.1	LOC388125	TGTTCACAGGACCCCCATATCTCTTTCCAGACCATTTTTGCATTCCAAGG	Homo sapiens similar to hypothetical LOC237397 (LOC388125), mRNA.	0
GI_14589867-A	0.665307	-5.62919	0.000112861	0.00951798	1.38727	NM_001716.2	BLR1	GTGAGAGTGTCTTCACGGCAGGACAACGAGGAAGCCCTAAGACGTCCCTT	Homo sapiens Burkitt lymphoma receptor 1, GTP binding protein (chemokine (C-X-C motif) receptor 5) (BLR1), transcript variant 1, mRNA.	go_component: integral to plasma membrane [goid 0005887] [evidence TAS] [pmid 1425907]; go_function: G-protein coupled receptor activity [goid 0004930] [evidence P] [pmid 1425907]; go_function: angiotensin type II receptor activity [goid 0004945] [evidence IEA]; go_function: C-X-C chemokine receptor activity [goid 0016494] [evidence IEA]; go_function: rhodopsin-like receptor activity [goid 000158…
GI_32454742-S	0.630823	-5.69955	0.000101015	0.0087238	1.49922	NM_031459.3	SESN2	AAGAAGGTGTGCAGGAGAGAAGAGGCCCCGGCATGGGGATCTGGGTTCTA	Homo sapiens sestrin 2 (SESN2), mRNA.	go_component: nucleus [goid 0005634] [evidence IEA]; go_process: cell cycle arrest [goid 0007050] [evidence IEA]
GI_31342255-S	0.630428	-5.81771	8.39834e-05	0.00768922	1.68557	NM_175622.2	MT1J	CTGTGCCAAGTGTGCCCACGGCTGCATCTGCAAAGGGACGTCGGAGAAGT	Homo sapiens metallothionein 1J (MT1J), mRNA.	go_function: metal ion binding [goid 0046872] [evidence IEA]
GI_30089927-A	-0.646316	5.69225	0.000102181	0.00876236	1.48763	NM_177924.1	ASAH1	CTCCACCTCCGTGGAATAAATGGAGATTCAGCGTGGGTGTTGAATCCAGC	Homo sapiens N-acylsphingosine amidohydrolase (acid ceramidase) 1 (ASAH1), transcript variant 1, mRNA.	go_function: catalytic activity [goid 0003824] [evidence E] [pmid 8955159]; go_process: ceramide metabolism [goid 0006672] [evidence E] [pmid 8955159]; go_process: fatty acid metabolism [goid 0006631] [evidence NR]
GI_15011917-S	-0.655729	5.94148	6.93597e-05	0.00665034	1.87856	NM_005765.2	ATP6AP2	GGACAGCTGTTTTTTAACCCTCTTCTGCAAGTTTGTTGACCTACATGGGC	Homo sapiens ATPase, H+ transporting, lysosomal accessory protein 2 (ATP6AP2), mRNA.	go_component: integral to membrane [goid 0016021] [evidence IEA]; go_function: hydrogen ion transporter activity [goid 0015078] [evidence IEA]; go_function: hydrolase activity [goid 0016787] [evidence IEA]; go_process: proton transport [goid 0015992] [evidence IEA]
GI_34328914-A	-0.658211	5.7157	9.84863e-05	0.0085969	1.52481	NM_139030.2	CD151	CTGTTCATGTGCCTCTGCGGGGCAGGGCCTTCCTGGTTTTGTACACTGCT	Homo sapiens CD151 antigen (CD151), transcript variant 2, mRNA.	go_component: integral to membrane [goid 0016021] [evidence NR]; go_component: membrane fraction [goid 0005624] [evidence TAS] [pmid 8627808]; go_component: integral to plasma membrane [goid 0005887] [evidence TAS] [pmid 8627808]; go_component: plasma membrane [goid 0005886] [evidence NR]; go_function: cell adhesion molecule activity [goid 0005194] [evidence NR]; go_process: cell adhesion [goid 0…
GI_20149497-S	-0.662929	5.84841	8.00762e-05	0.00741511	1.73364	NM_000146.2	FTL	TCAAGCACGACTAAGAGCCTTCTGAGCCCAGCGACTTCTGAAGGGCCCCT	Homo sapiens ferritin, light polypeptide (FTL), mRNA.	go_component: ferritin complex [goid 0008043] [evidence E] [pmid 7492760]; go_function: iron ion binding [goid 0005506] [evidence E]; go_process: iron ion homeostasis [goid 0006879] [evidence E] [pmid 7492760]
GI_4507894-S	-0.664028	5.69556	0.000101651	0.00874772	1.49288	NM_003380.1	VIM	CAATGAGTCCCTGGAACGCCAGATGCGTGAAATGGAAGAGAACTTTGCCG	Homo sapiens vimentin (VIM), mRNA.	0
GI_8051576-A	-0.665539	5.70219	0.000100597	0.00871868	1.5034	NM_016818.1	ABCG1	ATGCAGGTTCCAGGTGGAGGGAAGACGTGGACACCATCTCCACTGAGCCA	Homo sapiens ATP-binding cassette, sub-family G (WHITE), member 1 (ABCG1), transcript variant 2, mRNA.	go_component: membrane fraction [goid 0005624] [evidence P] [pmid 9034316]; go_component: integral to plasma membrane [goid 0005887] [evidence P] [pmid 9034316]; go_function: L-tryptophan transporter activity [goid 0015196] [evidence P] [pmid 9034316]; go_function: purine nucleotide transporter activity [goid 0015216] [evidence P] [pmid 9034316]; go_function: ATP binding [goid 0005524] [evidence …
GI_8051583-S	-0.670993	6.16982	4.90056e-05	0.00510035	2.22868	NM_002003.2	FCN1	CCAGCTCAGTCAAGCCGCCACATGCCCACAACCTCACCAGAGGGAGAATT	Homo sapiens ficolin (collagen/fibrinogen domain containing) 1 (FCN1), mRNA.	go_function: lectin [goid 0005530] [evidence E] [pmid 8576206]; go_function: opsonin activity [goid 0008229] [evidence E] [pmid 8576206]; go_function: plasma protein [goid 0005209] [evidence P] [pmid 8947836]; go_function: calcium ion binding [goid 0005509] [evidence P] [pmid 8576206]; go_process: opsinization [goid 0008228] [evidence P] [pmid 8576206]; go_process: antimicrobial humoral response …
GI_33667066-S	-0.705381	6.34887	3.75085e-05	0.00430888	2.49785	NM_014266.3	HCST	TCCTGGATGGTGTGTGGTGGCACAGGAACCCCCGCCCCAACTTTTGGATT	Homo sapiens hematopoietic cell signal transducer (HCST), mRNA.	go_component: integral to plasma membrane [goid 0005887] [evidence NR]; go_function: SH3/SH2 adaptor protein activity [goid 0005070] [evidence E] [pmid 10426994]; go_process: humoral immune response [goid 0006959] [evidence P] [pmid 10426994]; go_process: cell surface receptor linked signal transduction [goid 0007166] [evidence E] [pmid 10426994]; go_process: protein complex assembly [goid 000646…
GI_4758373-S	-0.705522	5.6326	0.000112255	0.00951798	1.39271	NM_004468.1	FHL3	AGGTCTCCTATGGGTGCCTGGGAAGTCCTTGAAAGTGGACTGTTCTCAGG	Homo sapiens four and a half LIM domains 3 (FHL3), mRNA.	go_process: muscle development [goid 0007517] [evidence TAS] [pmid 10049693]
GI_7706713-S	-0.716084	6.21102	4.60641e-05	0.00489889	2.29103	NM_013272.2	SLC21A11	CAGAATAAGGAGAGAATGACATCGTGCGGCAGGGTCCTGGAGGCCACTCG	Homo sapiens solute carrier family 21 (organic anion transporter), member 11 (SLC21A11), mRNA.	go_component: integral to membrane [goid 0016021] [evidence IEA]; go_function: transporter activity [goid 0005215] [evidence IEA]; go_process: ion transport [goid 0006811] [evidence IEA]
GI_38348405-S	-0.71836	5.98014	6.53651e-05	0.00636522	1.93837	NM_198565.1	UNQ3030	GTCATCAAGAGCCGCTGCCACTGGTCCTCCGTTTACTGACCTGGCTGTGT	Homo sapiens ELLP3030 (UNQ3030), mRNA.	0
GI_32313604-A	-0.721944	6.18391	4.79779e-05	0.00503644	2.25003	NM_003710.2	SPINT1	GCTCAGCTGCATTCCGCAGCCCCCACCCCCAAGGTTCTCCAACATCACAG	Homo sapiens serine protease inhibitor, Kunitz type 1 (SPINT1), transcript variant 2, mRNA.	go_component: membrane fraction [goid 0005624] [evidence TAS] [pmid 9045658]; go_component: extracellular [goid 0005576] [evidence TAS] [pmid 9045658]; go_function: serine protease inhibitor activity [goid 0004867] [evidence TAS] [pmid 9045658]
GI_4502760-S	-0.722987	6.56355	2.73781e-05	0.00348585	2.81439	NM_001803.1	CDW52	TACAAACTGGACTCTCAGGACAAAACGACACCAGCCAAACCAGCAGCCCC	Homo sapiens CDW52 antigen (CAMPATH-1 antigen) (CDW52), mRNA.	go_component: membrane [goid 0016020] [evidence IEA]; go_component: membrane fraction [goid 0005624] [evidence TAS] [pmid 1711975]; go_component: integral to plasma membrane [goid 0005887] [evidence TAS] [pmid 1711975]; go_function: lymphocyte antigen [goid 0005557] [evidence NR]
GI_17149835-I	-0.727733	6.30869	3.98131e-05	0.00450981	2.43785	NM_054014.1	FKBP1A	AGGAATTGGCATGTGTATGTTCCCAGTTCAACTCATGGAGATGGCAGCTG	Homo sapiens FK506 binding protein 1A, 12kDa (FKBP1A), transcript variant 12A, mRNA.	go_component: nucleus [goid 0005634] [evidence IEA]; go_function: receptor activity [goid 0004872] [evidence TAS] [pmid 7518616]; go_function: FK506 binding [goid 0005528] [evidence NR]; go_function: cyclophilin [goid 0004600] [evidence IEA]; go_function: isomerase activity [goid 0016853] [evidence IEA]; go_function: FK506-sensitive peptidyl-prolyl cis-trans isomerase [goid 0030051] [evidence IEA…
GI_9257255-S	-0.733034	5.60462	0.000117337	0.00985384	1.348	NM_000552.2	VWF	GGCTGAGCTCTTATCTTGCTGCATGTTCTGCTCTTGTGCCCTTCTGAGCC	Homo sapiens von Willebrand factor (VWF), mRNA.	go_component: secretory vesicle [goid 0005803] [evidence TAS] [pmid 10880054]; go_component: extracellular matrix [goid 0005578] [evidence IEA]; go_component: extracellular space [goid 0005615] [evidence NR]; go_function: binding [goid 0005488] [evidence NR]; go_function: cell adhesion molecule activity [goid 0005194] [evidence IEA]; go_process: hemostasis [goid 0007599] [evidence NR]; go_process…
GI_12408645-S	-0.734179	6.25368	4.32143e-05	0.00467751	2.35533	NM_001748.3	CAPN2	CACCACCACTAGTGTCTGTCCATGGAGTTAGAGGGGACATCACTTAGAAG	Homo sapiens calpain 2, (m/II) large subunit (CAPN2), mRNA.	go_component: intracellular [goid 0005622] [evidence IEA]; go_function: cysteine-type peptidase activity [goid 0008234] [evidence P] [pmid 2209092]; go_function: calpain activity [goid 0004198] [evidence IEA]; go_function: calcium ion binding [goid 0005509] [evidence IEA]; go_function: hydrolase activity [goid 0016787] [evidence IEA]; go_process: proteolysis and peptidolysis [goid 0006508] [evide…
GI_24308058-S	-0.752815	6.68211	2.30694e-05	0.00305344	2.98635	NM_015433.1	DKFZP586D0919	TGGATTCCACCCCTGCCTTCCTAGGTGACCTTGGACAAATTCTCGAACCC	Homo sapiens hepatocellularcarcinoma-associated antigen HCA557a (DKFZP586D0919), mRNA.	0
GI_4758579-S	-0.754105	5.85158	7.96828e-05	0.00740685	1.73861	NM_004848.1	C1orf38	CCCGGGAGGCCTGGACTGTCTTCCTCATCTCTGTAGCACCAAGCCTGATA	Homo sapiens chromosome 1 open reading frame 38 (C1orf38), mRNA.	go_process: cell adhesion [goid 0007155] [evidence P] [pmid 9563507]
GI_6005825-S	-0.757053	5.92217	7.14512e-05	0.00682401	1.8486	NM_007229.1	PACSIN2	CCGCCGCCGTCACCAGCTATGCATTCACTCCGTTTCCAGTGAGCAGATGT	Homo sapiens protein kinase C and casein kinase substrate in neurons 2 (PACSIN2), mRNA.	go_component: kinesin complex [goid 0005871] [evidence IEA]; go_component: cytoplasm [goid 0005737] [evidence TAS] [pmid 10431838]; go_function: vesicle transport [goid 0005480] [evidence TAS] [pmid 10431838]; go_function: transporter activity [goid 0005215] [evidence TAS]; go_process: actin cytoskeleton reorganization [goid 0007012] [evidence TAS] [pmid 10431838]; go_process: intracellular prote…
GI_4504150-S	-0.76198	6.02795	6.07584e-05	0.00616546	2.01206	NM_002087.1	GRN	CCCATCACCATGGGAGGTGGGGCCTCAATCTAAGGCCTTCCCTGTCAGAA	Homo sapiens granulin (GRN), mRNA.	go_component: extracellular [goid 0005576] [evidence NR]; go_function: growth factor activity [goid 0008083] [evidence P] [pmid 1542665]; go_process: positive regulation of cell proliferation [goid 0008284] [evidence NR]; go_process: signal transduction [goid 0007165] [evidence NR]; go_process: cell proliferation [goid 0008283] [evidence NR]; go_process: cell-cell signaling [goid 0007267] [eviden…
GI_24307870-S	-0.765882	5.98311	6.50683e-05	0.00636415	1.94296	NM_144580.1	MGC31963	GGGACAGGGCTATTGATAAGGTCCCCTTGGTGTTGCCTTCTTGCATCTCC	Homo sapiens kidney predominant protein NCU-G1 (MGC31963), mRNA.	0
GI_17149837-I	-0.765976	6.01883	6.161e-05	0.00617469	1.99802	NM_000801.2	FKBP1A	CCCTCAGCCCCTTCTCACCCCTTTGCTGTCCTGTGTAGTGATTTGGTGAG	Homo sapiens FK506 binding protein 1A, 12kDa (FKBP1A), transcript variant 12B, mRNA.	go_component: nucleus [goid 0005634] [evidence IEA]; go_function: receptor activity [goid 0004872] [evidence TAS] [pmid 7518616]; go_function: FK506 binding [goid 0005528] [evidence NR]; go_function: cyclophilin [goid 0004600] [evidence IEA]; go_function: isomerase activity [goid 0016853] [evidence IEA]; go_function: FK506-sensitive peptidyl-prolyl cis-trans isomerase [goid 0030051] [evidence IEA…
GI_22165429-A	-0.769767	6.5162	2.93308e-05	0.0035659	2.74516	NM_001157.2	ANXA11	GACCTGGGTCGGTCTAGAACTCTCTCAGGATGCCTTTTCTACCCCATCCC	Homo sapiens annexin A11 (ANXA11), transcript variant a, mRNA.	go_component: cytoplasm [goid 0005737] [evidence TAS] [pmid 7508441]; go_component: nucleus [goid 0005634] [evidence TAS] [pmid 7508441]; go_component: nuclear membrane [goid 0005635] [evidence NAS]; go_component: nucleoplasm [goid 0005654] [evidence NAS]; go_function: phospholipid binding [goid 0005543] [evidence P] [pmid 7508441]; go_function: calcium-dependent phospholipid binding [goid 000554…
GI_23110961-S	-0.77163	6.73022	2.15322e-05	0.0029133	3.05555	NM_004079.3	CTSS	CCTGGCACCCAGAGAAAAGGAGCATCCTTACCTCCAAAAGCACAGGGACA	Homo sapiens cathepsin S (CTSS), mRNA.	go_component: lysosome [goid 0005764] [evidence NR]; go_function: cathepsin S activity [goid 0004218] [evidence TAS] [pmid 1373132]; go_function: hydrolase activity [goid 0016787] [evidence IEA]; go_process: proteolysis and peptidolysis [goid 0006508] [evidence TAS] [pmid 1373132]; go_process: immune response [goid 0006955] [evidence TAS] [pmid 8157683]
GI_29029571-A	-0.771913	5.68236	0.000103782	0.00886848	1.47193	NM_175862.2	CD86	GGCAGTCTCTGCCCAAACATAAAGAGAACTCTGGGGAGCCTGAGCCACAA	Homo sapiens CD86 antigen (CD28 antigen ligand 2, B7-2 antigen) (CD86), transcript variant 1, mRNA.	go_component: integral to membrane [goid 0016021] [evidence IEA]; go_component: plasma membrane [goid 0005886] [evidence NR] [pmid 7513726]; go_function: receptor activity [goid 0004872] [evidence TAS] [pmid 7694363]; go_process: positive regulation of cell proliferation [goid 0008284] [evidence TAS] [pmid 7513726]; go_process: immune response [goid 0006955] [evidence TAS] [pmid 7694363]
GI_21314659-S	-0.785057	6.54732	2.80312e-05	0.00349767	2.79071	NM_016230.2	NCB5OR	CTGCATTTGTGGACCAGTGCCATTTACAGAACAAGGAGTAAGGTTGCTGC	Homo sapiens NADPH cytochrome B5 oxidoreductase (NCB5OR), mRNA.	go_component: cytoplasm [goid 0005737] [evidence TAS] [pmid 10611283]; go_function: cytochrome-b5 reductase activity [goid 0004128] [evidence TAS] [pmid 10611283]; go_function: oxidoreductase activity [goid 0016491] [evidence IEA]; go_process: chemosensory perception [goid 0007606] [evidence TAS] [pmid 10611283]; go_process: energy pathways [goid 0006091] [evidence TAS] [pmid 10611283]; go_proces…
GI_4502042-S	-0.790605	5.88238	7.59739e-05	0.0071481	1.78669	NM_000694.1	ALDH3B1	CAACTTTAGTCGGGAAGAGGGACAGGGGTGGACCTGAGTTTCGTCTCCTG	Homo sapiens aldehyde dehydrogenase 3 family, member B1 (ALDH3B1), mRNA.	go_function: aldehyde dehydrogenase activity [goid 0004028] [evidence P] [pmid 7828891]; go_process: alcohol metabolism [goid 0006066] [evidence P] [pmid 7828891]; go_process: lipid metabolism [goid 0006629] [evidence P] [pmid 7828891]
GI_24638451-I	-0.791726	5.88368	7.5822e-05	0.0071481	1.78871	NM_170664.1	OTOA	CAACATGTGTAGAGACAGGATGCTCCAGATGGTGGGACACCCTTCCCTGG	Homo sapiens otoancorin (OTOA), mRNA.	0
GI_13128866-S	-0.792402	6.95417	1.56824e-05	0.00220769	3.37331	NM_000521.2	HEXB	GACAGACTGACAAGGCACCGCTGCAGGATGGTCGAACGTGGAATAGCTGC	Homo sapiens hexosaminidase B (beta polypeptide) (HEXB), mRNA.	go_component: lysosome [goid 0005764] [evidence NR]; go_function: beta-N-acetylhexosaminidase activity [goid 0004563] [evidence TAS] [pmid 8663217]; go_function: hydrolase activity, acting on glycosyl bonds [goid 0016798] [evidence IEA]; go_process: glycosphingolipid metabolism [goid 0006687] [evidence IEA]; go_process: carbohydrate metabolism [goid 0005975] [evidence IEA]
GI_37551336-S	-0.792881	5.882	7.60186e-05	0.0071481	1.7861	XM_291770.3	LOC340913	CGCCAGTGAGAATCAGCATTACGACTGCTCTACATGGGGCCTGTGTCAAC	Homo sapiens similar to breast cancer antigen NY-BR-1 (LOC340913), mRNA.	0
GI_4809272-S	-0.795969	6.6658	2.36165e-05	0.00309224	2.96282	NM_001153.2	ANXA4	GGTGACACATCTGGAGACTACAGGAAAGTACTGCTTGTTCTCTGTGGAGG	Homo sapiens annexin A4 (ANXA4), mRNA.	go_function: phospholipase inhibitor activity [goid 0004859] [evidence NR]; go_function: calcium-dependent phospholipid binding [goid 0005544] [evidence IEA]; go_function: calcium ion binding [goid 0005509] [evidence IEA]
GI_31543536-S	-0.797908	6.0198	6.15194e-05	0.00617469	1.99951	NM_031934.3	RAB34	GCGCCCAGTGGTAGTGAGGGAGAGTGTCTCTGTTCTTTTGCTCAGCCTGC	Homo sapiens RAB34, member RAS oncogene family (RAB34), mRNA.	0
GI_37542000-S	-0.799198	5.89139	7.49239e-05	0.00712772	1.80073	XM_351066.1	LOC374723	GGACACCATGTTCCCAGCTCAGTGCCACCGCCACCGTGTGCCTTTCCCGG	Homo sapiens similar to Adrenoleukodystrophy protein (ALDP) (LOC374723), mRNA.	0
GI_29029571-I	-0.806391	6.30164	4.02324e-05	0.00451529	2.42731	NM_175862.2	CD86	CACGGATGAGTGGGGTCATTTCCAGATATTAGGTCACAGCAGAAGCAGCC	Homo sapiens CD86 antigen (CD28 antigen ligand 2, B7-2 antigen) (CD86), transcript variant 1, mRNA.	go_component: integral to membrane [goid 0016021] [evidence IEA]; go_component: plasma membrane [goid 0005886] [evidence NR] [pmid 7513726]; go_function: receptor activity [goid 0004872] [evidence TAS] [pmid 7694363]; go_process: positive regulation of cell proliferation [goid 0008284] [evidence TAS] [pmid 7513726]; go_process: immune response [goid 0006955] [evidence TAS] [pmid 7694363]
GI_4507014-S	-0.806759	5.76177	9.16342e-05	0.00817458	1.59759	NM_001859.1	SLC31A1	GTGTGCAGAGCGGTGGTTTGAGACTAAATACAGGCTTAGAACTTGCAGAG	Homo sapiens solute carrier family 31 (copper transporters), member 1 (SLC31A1), mRNA.	0
GI_4506760-S	-0.811749	6.7771	2.01389e-05	0.00274674	3.12266	NM_002966.1	S100A10	GTCCAAAGGGTCGCTTAAGGAATCTGCCCCACAGCTTCCCCCATAGAAGG	Homo sapiens S100 calcium binding protein A10 (annexin II ligand, calpactin I, light polypeptide (p11)) (S100A10), mRNA.	go_function: receptor binding [goid 0005102] [evidence NR] [pmid 1831433]; go_function: calcium ion binding [goid 0005509] [evidence NR]; go_process: signal transduction [goid 0007165] [evidence NR] [pmid 1831433]
GI_4557374-S	-0.814771	7.41006	8.38919e-06	0.00141882	3.99842	NM_001206.1	BTEB1	TTGGTTAGGGAAGAAGAAAGCCCTTCACCATTGTGGAATGATGCCCTGGC	Homo sapiens basic transcription element binding protein 1 (BTEB1), mRNA.	go_component: nucleus [goid 0005634] [evidence IEA]; go_function: transcription factor activity [goid 0003700] [evidence TAS] [pmid 8051167]; go_process: regulation of transcription from Pol II promoter [goid 0006357] [evidence TAS] [pmid 1356762]
GI_37059775-S	-0.826023	5.82869	8.25629e-05	0.00758768	1.70278	NM_173542.2	LOC196463	GAGGAACCAGACCGCAGGCTGTGCCACCATTAAACAAGAGCGGCTGTGAA	Homo sapiens hypothetical protein LOC196463 (LOC196463), mRNA.	0
GI_21327712-S	-0.83045	6.38082	3.57775e-05	0.00416902	2.54539	NM_002775.2	PRSS11	GCAGTCGATACAATGCGTAGATAGAAGAAGCCCCACGGGAGCCAGGATGG	Homo sapiens protease, serine, 11 (IGF binding) (PRSS11), mRNA.	go_component: extracellular space [goid 0005615] [evidence TAS] [pmid 9852107]; go_function: serine-type endopeptidase activity [goid 0004252] [evidence E] [pmid 9852107]; go_function: insulin-like growth factor binding [goid 0005520] [evidence IEA]; go_function: trypsin activity [goid 0004295] [evidence IEA]; go_function: hydrolase activity [goid 0016787] [evidence IEA]; go_process: cell growth …
GI_14702161-A	-0.832098	6.62342	2.51042e-05	0.00321784	2.90148	NM_032421.1	CYLN2	GAAGTGTGGCGAGTCTGTGCTCGGGACAATAAAGCTTGTGACAGGTCCAG	Homo sapiens cytoplasmic linker 2 (CYLN2), transcript variant 2, mRNA.	go_component: microtubule associated complex [goid 0005875] [evidence E] [pmid 9799601]
GI_34147460-S	-0.832721	5.7624	9.15429e-05	0.00817458	1.59859	NM_022152.3	PP1201	TAAGTGCCTTGAGCTGGAATGGGGAAGGGGGACAAGGGTCAGTCTGTCGG	Homo sapiens PP1201 protein (PP1201), mRNA.	0
GI_4502100-S	-0.832751	6.51388	2.94303e-05	0.0035659	2.74176	NM_000700.1	ANXA1	CCTCACAGCTATCGTGAAGTGCGCCACAAGCAAACCAGCTTTCTTTGCAG	Homo sapiens annexin A1 (ANXA1), mRNA.	go_function: phospholipid binding [goid 0005543] [evidence P] [pmid 2967291]; go_function: phospholipase inhibitor activity [goid 0004859] [evidence E] [pmid 2936963]; go_function: receptor binding [goid 0005102] [evidence TAS] [pmid 10882119]; go_function: calcium ion binding [goid 0005509] [evidence TAS] [pmid 2967291]; go_function: calcium-dependent phospholipid binding [goid 0005544] [evidenc…
GI_34222220-S	-0.846141	6.82051	1.8934e-05	0.00261999	3.18452	NM_006548.3	IMP-2	AGATATCAACTGCCAGCCTGGAGAAGGTGACAGTCCAAGTGTGCAACAGC	Homo sapiens IGF-II mRNA-binding protein 2 (IMP-2), mRNA.	go_component: cytoplasm [goid 0005737] [evidence TAS] [pmid 10190901]; go_function: RNA binding [goid 0003723] [evidence TAS] [pmid 9891060]; go_process: translational attenuation [goid 0009386] [evidence TAS] [pmid 9891060]; go_process: embryogenesis and morphogenesis [goid 0007345] [evidence TAS] [pmid 9891060]; go_process: morphogenesis [goid 0009653] [evidence TAS]
GI_41282001-I	-0.848902	5.73212	9.59838e-05	0.0084086	1.55078	NM_182965.1	SPHK1	CTTCGTGCCCAGCAATGTCCGCTCAAGTTCTGGGATTTTTACGCAGCTGG	Homo sapiens sphingosine kinase 1 (SPHK1), mRNA.	go_component: cytosol [goid 0005829] [evidence ISS]; go_component: membrane fraction [goid 0005624] [evidence ISS]; go_function: diacylglycerol kinase activity [goid 0004143] [evidence IEA]; go_function: D-erythro-sphingosine kinase activity [goid 0017050] [evidence ISS]; go_function: magnesium ion binding [goid 0000287] [evidence ISS]; go_process: sphingosine metabolism [goid 0006670] [evidence …
GI_14249315-S	-0.85356	5.97778	6.56019e-05	0.00636522	1.93473	NM_032714.1	MGC13251	CGCCTACGTTACACAGTGTACCATGTGGCAAACACGCACATGTACCCCCG	Homo sapiens hypothetical protein MGC13251 (MGC13251), mRNA.	0
GI_7662650-S	-0.858801	6.54067	2.83039e-05	0.00349905	2.78098	NM_014059.1	RGC32	TCTGCTGCCAGAGGGGACAAAGACGTGCACTCAACCTTCTACCAGGCCAC	Homo sapiens RGC32 protein (RGC32), mRNA.	go_component: cytoplasm [goid 0005737] [evidence TAS] [pmid 9756947]; go_function: cell cycle regulator [goid 0003750] [evidence E]; go_process: regulation of CDK activity [goid 0000079] [evidence TAS] [pmid 9756947]
GI_5803150-S	-0.870572	5.87587	7.67428e-05	0.00718844	1.77653	NM_006851.1	GLIPR1	GAGGGAATTACCCAACTTGGCCATATAAGAGAGGAGCCACCTGCAGTGCC	Homo sapiens GLI pathogenesis-related 1 (glioma) (GLIPR1), mRNA.	go_component: extracellular [goid 0005576] [evidence IEA]; go_process: pathogenesis [goid 0009405] [evidence TAS] [pmid 8973356]
GI_21314631-S	-0.870756	6.63852	2.4563e-05	0.00319897	2.92337	NM_003038.2	SLC1A4	AAGAAGCGTGTCTGGGTCTGGAGAAGGGTGCTTCCGAGAGTGTGCAGGTG	Homo sapiens solute carrier family 1 (glutamate/neutral amino acid transporter), member 4 (SLC1A4), mRNA.	go_component: membrane fraction [goid 0005624] [evidence TAS] [pmid 8910405]; go_component: integral to plasma membrane [goid 0005887] [evidence TAS] [pmid 8910405]; go_function: neutral amino acid transporter activity [goid 0015175] [evidence TAS] [pmid 8910405]; go_function: sodium:dicarboxylate/tricarboxylate symporter activity [goid 0005311] [evidence IEA]; go_process: neutral amino acid tran…
GI_21536443-A	-0.871712	7.75681	5.30237e-06	0.0009965	4.4549	NM_007311.2	BZRP	ACCTGAGCCCCCACCCGGGAGCAGTGTCCTGTGCTTTCTGCATGCTTAGA	Homo sapiens benzodiazapine receptor (peripheral) (BZRP), transcript variant PBR-S, mRNA.	go_component: mitochondrial outer membrane [goid 0005741] [evidence NR]; go_function: benzodiazepine receptor activity [goid 0008503] [evidence E] [pmid 1326278]; go_process: mitochondrial translocation [goid 0006628] [evidence E] [pmid 1326278]
GI_18104968-A	-0.872431	5.80835	8.52152e-05	0.00775499	1.67088	NM_080591.1	PTGS1	AGACTATAGCCATCGACTCCTGCCTGAGTTTCCAGCCTGCTAGTCTGCCC	Homo sapiens prostaglandin-endoperoxide synthase 1 (prostaglandin G/H synthase and cyclooxygenase) (PTGS1), transcript variant 2, mRNA.	go_component: membrane [goid 0016020] [evidence IEA]; go_function: prostaglandin-endoperoxide synthase activity [goid 0004666] [evidence TAS] [pmid 9630216]; go_function: peroxidase activity [goid 0004601] [evidence IEA]; go_function: oxidoreductase activity [goid 0016491] [evidence IEA]; go_function: oxidoreductase activity, acting on single donors with incorporation of molecular oxygen, incorpo…
GI_19923532-S	-0.890034	7.73636	5.44561e-06	0.00101239	4.42843	NM_018425.2	PI4KII	AGACGTGGCTCCTGGGGCTATTTCTCCCTAATAAAGGATGATCCAGGTCC	Homo sapiens phosphatidylinositol 4-kinase type II (PI4KII), mRNA.	go_function: inositol/phosphatidylinositol kinase activity [goid 0004428] [evidence IEA]
GI_34577058-S	-0.893106	7.75437	5.31925e-06	0.0009965	4.45174	NM_001122.2	ADFP	CCTGCCCCTATCACTAGTGCATGCTGTGGCCAGACAGATGACACCTTTTG	Homo sapiens adipose differentiation-related protein (ADFP), mRNA.	go_component: lipid particle [goid 0005811] [evidence TAS] [pmid 9003395]; go_component: extracellular [goid 0005576] [evidence TAS] [pmid 9003395]; go_component: endoplasmic reticulum [goid 0005783] [evidence TAS] [pmid 9003395]; go_component: membrane [goid 0016020] [evidence IEA]
GI_9910225-S	-0.903125	5.76578	9.10613e-05	0.00817458	1.60392	NM_020179.1	FN5	AGTAGCTCCACCTGAAGAGGGATGGAACCTCTGGGTCAGGAAACAGCTGG	Homo sapiens FN5 protein (FN5), mRNA.	go_component: cellular_component unknown [goid 0008372] [evidence ND]; go_function: molecular_function unknown [goid 0005554] [evidence ND] [pmid 10863097]; go_process: biological_process unknown [goid 0000004] [evidence ND]
GI_16579887-S	-0.90673	6.39601	3.49847e-05	0.00409624	2.56793	NM_000507.2	FBP1	CCGGAGAATTGCCTCTACCTGGACCTTTTGTCTCACACAGCAGTACCCTG	Homo sapiens fructose-1,6-bisphosphatase 1 (FBP1), mRNA.	go_function: fructose-2,6-bisphosphate 2-phosphatase activity [goid 0004331] [evidence TAS] [pmid 8387495]; go_function: hydrolase activity [goid 0016787] [evidence IEA]; go_function: fructose-bisphosphatase activity [goid 0042132] [evidence IEA]; go_function: phosphoric ester hydrolase activity [goid 0042578] [evidence IEA]; go_process: fructose metabolism [goid 0006000] [evidence TAS] [pmid 755…
GI_31543542-S	-0.925986	6.27989	4.15567e-05	0.00460032	2.39471	NM_020338.1	RAI17	CACACCCACCAGTGCAGCCTGAAGTAACTCCCACAGAAACCATCATCGTC	Homo sapiens retinoic acid induced 17 (RAI17), mRNA.	go_function: zinc ion binding [goid 0008270] [evidence IEA]
GI_23110949-S	-0.929387	6.00988	6.24576e-05	0.00620854	1.98425	NM_001909.3	CTSD	ACTGAGCCAGTCCCAGGGGCATGTATTGGCCTGGAGGTGGGGTTGGGATT	Homo sapiens cathepsin D (lysosomal aspartyl protease) (CTSD), mRNA.	go_component: lysosome [goid 0005764] [evidence NR]; go_function: cathepsin D activity [goid 0004192] [evidence TAS] [pmid 3927292]; go_function: pepsin A activity [goid 0004194] [evidence IEA]; go_function: hydrolase activity [goid 0016787] [evidence IEA]; go_process: proteolysis and peptidolysis [goid 0006508] [evidence IEA]
GI_4504610-S	-0.929858	8.60217	1.83539e-06	0.000465615	5.50283	NM_000876.1	IGF2R	CGCTGCTGGTGTTCTTATTCTGGCGGCAGCGCCTTTCCTGCCATGTTTAG	Homo sapiens insulin-like growth factor 2 receptor (IGF2R), mRNA.	go_component: lysosome [goid 0005764] [evidence IEA]; go_component: integral to plasma membrane [goid 0005887] [evidence TAS] [pmid 10799489]; go_function: insulin-like growth factor receptor activity [goid 0005010] [evidence TAS] [pmid 10799489]; go_function: tumor suppressor [goid 0008181] [evidence TAS] [pmid 7753549]; go_function: receptor activity [goid 0004872] [evidence TAS] [pmid 7753549]…
GI_34222296-S	-0.941633	7.4691	7.75095e-06	0.00135803	4.07727	NM_004107.3	FCGRT	TGTGATTCCAGCCACCGCCTGACCATCCGCCATTCCGACTGCTAAAAGCG	Homo sapiens Fc fragment of IgG, receptor, transporter, alpha (FCGRT), mRNA.	go_component: integral to membrane [goid 0016021] [evidence IEA]; go_function: receptor activity [goid 0004872] [evidence TAS] [pmid 7964511]; go_function: IgG binding [goid 0019864] [evidence IEA]; go_process: pregnancy [goid 0007565] [evidence TAS] [pmid 7964511]; go_process: immune response [goid 0006955] [evidence TAS] [pmid 7964511]
GI_19913423-S	-0.946983	7.35869	8.99036e-06	0.00145968	3.92941	NM_001690.2	ATP6V1A	GATGATGCAGTTCTGTATTTATTGTGCTGTGTCTGGTCCTAAGTGGAGCC	Homo sapiens ATPase, H+ transporting, lysosomal 70kDa, V1 subunit A (ATP6V1A), mRNA.	go_component: vacuolar hydrogen-transporting ATPase [goid 0000219] [evidence TAS] [pmid 8463241]; go_component: cytoplasm [goid 0005737] [evidence IEA]; go_component: proton-transporting two-sector ATPase complex [goid 0016469] [evidence TAS]; go_component: integral to plasma membrane [goid 0005887] [evidence TAS] [pmid 8463241]; go_function: ATP-binding and phosphorylation-dependent chloride cha…
GI_38195081-I	-0.947422	7.35884	8.98856e-06	0.00145968	3.92961	NM_198315.1	LOH11CR2A	TGCACTGTGTGATCGCCACATAGGTAAAAACTGGAATGGTCGTAGGCCTC	Homo sapiens loss of heterozygosity, 11, chromosomal region 2, gene A (LOH11CR2A), mRNA.	go_function: tumor suppressor [goid 0008181] [evidence P] [pmid 9417908]
GI_33695118-S	-0.960372	7.322	9.44767e-06	0.00151374	3.87991	NM_005443.3	PAPSS1	GAAACCACCTGAAGGTTTCATGGCTCCCAAGGCTTGGACCGTGCTGACAG	Homo sapiens 3'-phosphoadenosine 5'-phosphosulfate synthase 1 (PAPSS1), mRNA.	go_function: ATP binding [goid 0005524] [evidence IEA]; go_function: adenylyl-sulfate kinase activity [goid 0004020] [evidence IEA]; go_function: sulfate adenylyltransferase (ATP) activity [goid 0004781] [evidence IEA]; go_function: nucleotidyltransferase activity [goid 0016779] [evidence IEA]; go_process: nucleobase, nucleoside, nucleotide and nucleic acid metabolism [goid 0006139] [evidence NR]…
GI_4502028-S	-0.977249	6.14907	5.05627e-05	0.00524002	2.19717	NM_001627.1	ALCAM	GCCGAGAGTCAGACTGATAGACACCATAGGAGCCGACTCTTTGATATGCC	Homo sapiens activated leukocyte cell adhesion molecule (ALCAM), mRNA.	go_component: membrane fraction [goid 0005624] [evidence NR]; go_component: integral to plasma membrane [goid 0005887] [evidence NR]; go_function: receptor binding [goid 0005102] [evidence TAS] [pmid 7760007]; go_function: cell adhesion molecule activity [goid 0005194] [evidence IEA] [pmid 7760007]; go_process: cell adhesion [goid 0007155] [evidence TAS] [pmid 7760007]; go_process: signal transdu…
GI_14574567-I	-0.981741	7.4805	7.63375e-06	0.00134719	4.09245	NM_001623.3	AIF1	GTCTCCCCACCTCTACCAGCATCTGCTGAGCTATGAGCCAAACCAGGGAT	Homo sapiens allograft inflammatory factor 1 (AIF1), transcript variant 3, mRNA.	go_component: nucleus [goid 0005634] [evidence P] [pmid 9614071]; go_process: cell cycle arrest [goid 0007050] [evidence E] [pmid 9614071]; go_process: negative regulation of cell proliferation [goid 0008285] [evidence E] [pmid 9614071]; go_process: response to stress [goid 0006950] [evidence E] [pmid 9614071]; go_process: inflammatory response [goid 0006954] [evidence E] [pmid 8912632]
GI_22095361-S	-0.990233	5.73313	9.58326e-05	0.0084086	1.55237	NM_022343.2	C9orf19	GCAGCTCCTGAAGGTCTGTGTTGCACTGTCACCAGTCTCAAGCTATGCCT	Homo sapiens chromosome 9 open reading frame 19 (C9orf19), mRNA.	0
GI_8923664-S	-0.990641	6.25464	4.31522e-05	0.00467751	2.35678	NM_017949.1	C14orf34	GCAGCAGCCAATTACAGCCCCTTTTGTAGCCGGGCGTTCCTATGGTCAAA	Homo sapiens chromosome 14 open reading frame 34 (C14orf34), mRNA.	0
GI_13236578-S	-0.994949	6.99878	1.47342e-05	0.00208626	3.43576	NM_024330.1	SLC27A3	GGGCCGTTGCAGGTGTACTGGGCTGTCAGGGATCTTTTCTATACCAGAAC	Homo sapiens solute carrier family 27 (fatty acid transporter), member 3 (SLC27A3), mRNA.	0
GI_26787975-S	-0.996844	6.00407	6.30145e-05	0.00621847	1.9753	NM_001560.2	IL13RA1	AGGTCTTGGGAGCTCTTGGAGGTGTCTGTATCAGTGGATTTCCCATCCCC	Homo sapiens interleukin 13 receptor, alpha 1 (IL13RA1), mRNA.	go_component: interleukin-13 receptor complex [goid 0005898] [evidence TAS] [pmid 9013879]; go_component: integral to membrane [goid 0016021] [evidence IEA]; go_component: plasma membrane [goid 0005886] [evidence TAS] [pmid 9083087]; go_function: receptor activity [goid 0004872] [evidence IEA]; go_function: hematopoietin/interferon-class (D200-domain) cytokine receptor activity [goid 0004896] [ev…
GI_24429573-S	-0.998359	7.37528	8.79128e-06	0.00145968	3.95174	NM_153811.1	SLC38A6	GCTGTGCTTTTGACAGTCCCTCTAATCCACTTCCCTGCCAGAAAAGCTGT	Homo sapiens solute carrier family 38, member 6 (SLC38A6), mRNA.	go_component: membrane [goid 0016020] [evidence IEA]; go_function: transcription factor activity [goid 0003700] [evidence IEA]; go_function: amino acid-polyamine transporter activity [goid 0005279] [evidence IEA]; go_process: regulation of transcription, DNA-dependent [goid 0006355] [evidence IEA]; go_process: amino acid transport [goid 0006865] [evidence IEA]
GI_33286429-A	-0.998849	6.93887	1.60226e-05	0.00224261	3.35183	NM_182728.1	SLC7A8	TTGGTCTGAGTTGTGACCCCTTCAGAGTAGATGCCCGGCAGGCTGGGGTT	Homo sapiens solute carrier family 7 (cationic amino acid transporter, y+ system), member 8 (SLC7A8), transcript variant 2, mRNA.	go_component: integral to plasma membrane [goid 0005887] [evidence TAS] [pmid 10391915]; go_component: plasma membrane [goid 0005886] [evidence E] [pmid 10391915]; go_function: neutral amino acid transporter activity [goid 0015175] [evidence TAS] [pmid 10391915]; go_function: amino acid permease activity [goid 0015359] [evidence IEA]; go_process: small molecule transport [goid 0006832] [evidence …
GI_12545403-S	-0.999521	7.79449	5.04876e-06	0.000975854	4.50356	NM_003259.2	ICAM5	TGTATTCAACTCCAAGGGCGTCACCCCCATTTTCTACCCATCCCCTCAAT	Homo sapiens intercellular adhesion molecule 5, telencephalin (ICAM5), mRNA.	go_component: integral to plasma membrane [goid 0005887] [evidence P] [pmid 8995416]; go_component: plasma membrane [goid 0005886] [evidence P] [pmid 8995416]; go_component: membrane [goid 0016020] [evidence IEA]; go_component: integral to membrane [goid 0016021] [evidence IEA]; go_function: cell adhesion molecule activity [goid 0005194] [evidence IEA] [pmid 8995416]; go_process: cell-cell adhesi…
GI_34335229-A	-1.00382	7.41565	8.32649e-06	0.00141807	4.0059	NM_052814.2	CARD9	GTGCTCACCACCCCCATGCACACGCCATCTGTGTAACTTCAGGATCTGTT	Homo sapiens caspase recruitment domain family, member 9 (CARD9), transcript variant 2, mRNA.	go_component: kinesin complex [goid 0005871] [evidence IEA]; go_component: intracellular [goid 0005622] [evidence IEA]; go_function: apoptosis regulator activity [goid 0016329] [evidence IEA]; go_process: apoptosis [goid 0006915] [evidence IEA]
GI_4505014-S	-1.00693	6.13585	5.15817e-05	0.00532297	2.17707	NM_002333.1	LRP3	GCTGGTGACCGCCACAGCCCCGCTTTGTAACCAGGGAATACACAGTCATT	Homo sapiens low density lipoprotein receptor-related protein 3 (LRP3), mRNA.	go_component: integral to membrane [goid 0016021] [evidence TAS] [pmid 9693042]; go_function: LDL receptor [goid 0008032] [evidence P] [pmid 9693042]; go_function: lipid transporter activity [goid 0005319] [evidence IEA]; go_function: receptor activity [goid 0004872] [evidence IEA]; go_process: receptor mediated endocytosis [goid 0006898] [evidence TAS] [pmid 9693042]
GI_21314680-S	-1.01136	7.29652	9.77988e-06	0.00153664	3.84542	NM_018330.2	KIAA1598	TGCACGTGTGGTAAGCATAGGCTTGAAGAGGTGGGTAGGCAGGTACATGT	Homo sapiens KIAA1598 protein (KIAA1598), mRNA.	0
GI_20302137-S	-1.01489	7.09789	1.28393e-05	0.00185022	3.57349	NM_001323.2	CST6	CTTTGAGGTCCTTGTGGTTCCCTGGCAGAACTCCTCTCAGCTCCTAAAGC	Homo sapiens cystatin E/M (CST6), mRNA.	go_function: cysteine protease inhibitor activity [goid 0004869] [evidence TAS] [pmid 8995380]; go_process: embryogenesis and morphogenesis [goid 0007345] [evidence TAS] [pmid 9099741]; go_process: morphogenesis [goid 0009653] [evidence TAS]
GI_37693998-S	-1.01705	5.96405	6.69968e-05	0.00647477	1.91351	NM_013372.4	CKTSF1B1	CTCTGAGTTGGGCAAAGAAGAAGCTGACACACCGTATGTTGTTAGAGTCT	Homo sapiens cysteine knot superfamily 1, BMP antagonist 1 (CKTSF1B1), mRNA.	go_component: extracellular space [goid 0005615] [evidence TAS] [pmid 9660951]; go_function: protein binding [goid 0005515] [evidence TAS] [pmid 9660951]; go_process: development [goid 0007275] [evidence TAS] [pmid 9660951]; go_process: neurogenesis [goid 0007399] [evidence TAS] [pmid 9660951]
GI_4507016-S	-1.03022	8.32258	2.58423e-06	0.00059374	5.16612	NM_001860.1	SLC31A2	GTGACAGCTGATTAAAGGCAGAGACACAGGACTGCTTTCAGGCTCCTGGT	Homo sapiens solute carrier family 31 (copper transporters), member 2 (SLC31A2), mRNA.	go_component: integral to plasma membrane [goid 0005887] [evidence TAS] [pmid 9207117]; go_function: copper ion transporter activity [goid 0005375] [evidence TAS] [pmid 9207117]; go_process: copper ion transport [goid 0006825] [evidence TAS] [pmid 9207117]; go_process: transport [goid 0006810] [evidence IEA]
GI_15451788-S	-1.03284	5.78196	8.87909e-05	0.00803871	1.6294	NM_002609.2	PDGFRB	GGATCCCCAGAGTTGGTCCAAGGAGGGAGAGTGGGTTCTCAATACGGTAC	Homo sapiens platelet-derived growth factor receptor, beta polypeptide (PDGFRB), mRNA.	go_component: integral to membrane [goid 0016021] [evidence IEA]; go_function: platelet-derived growth factor receptor activity [goid 0005017] [evidence TAS] [pmid 2536956]; go_function: platelet activating factor receptor activity [goid 0004992] [evidence TAS] [pmid 2536956]; go_function: ATP binding [goid 0005524] [evidence IEA]; go_function: receptor activity [goid 0004872] [evidence IEA]; go_…
GI_20149546-S	-1.06179	6.3601	3.68904e-05	0.00425795	2.51457	NM_002953.2	RPS6KA1	GCTGGGCAGCCCCAGAGAGAGGATGTGGAAAGCACTTTTTGGCTGACTTC	Homo sapiens ribosomal protein S6 kinase, 90kDa, polypeptide 1 (RPS6KA1), mRNA.	go_function: protein serine/threonine kinase activity [goid 0004674] [evidence TAS] [pmid 8141249]; go_function: protein-tyrosine kinase activity [goid 0004713] [evidence IEA]; go_function: ATP binding [goid 0005524] [evidence IEA]; go_function: transferase activity [goid 0016740] [evidence IEA]; go_function: cAMP-dependent protein kinase activity [goid 0004691] [evidence IEA]; go_function: prote…
GI_31377700-S	-1.06938	6.28525	4.12262e-05	0.00459866	2.40274	NM_024605.2	FLJ20896	GCTGTTGGTGCAAGGGAGATGGTCTCAAGTCAGAGGGAAGCAGAGACGCG	Homo sapiens hypothetical protein FLJ20896 (FLJ20896), mRNA.	0
GI_37551990-S	-1.07169	7.9804	3.97406e-06	0.000827216	4.74086	XM_290822.2	LOC284367	ATGGCCTTCCTCCCCATTCCTGCCAATCCAGGTCCTTATCATCCTTCAGG	Homo sapiens hypothetical protein LOC284367 (LOC284367), mRNA.	0
GI_34222139-S	-1.07357	7.17011	1.16229e-05	0.00173659	3.673	NM_012434.3	SLC17A5	GTGGACCATCCTCCAGTGGCTGTGGTTGTTGAGCATGCTTTCAGAACACC	Homo sapiens solute carrier family 17 (anion/sugar transporter), member 5 (SLC17A5), mRNA.	go_component: lysosomal membrane [goid 0005765] [evidence P] [pmid 10581036]; go_component: membrane fraction [goid 0005624] [evidence P] [pmid 10581036]; go_component: integral to plasma membrane [goid 0005887] [evidence P] [pmid 10581036]; go_component: integral to membrane [goid 0016021] [evidence IEA]; go_function: hydrogen:sugar symporter-transporter activity [goid 0005403] [evidence P] [pmi…
GI_21614519-S	-1.08145	7.35935	8.98228e-06	0.00145968	3.9303	NM_000402.2	G6PD	CCCATTCGTCTGTCCCAGAGCTTATTGGCCACTGGGTCTCACTCCTGAGT	Homo sapiens glucose-6-phosphate dehydrogenase (G6PD), nuclear gene encoding mitochondrial protein, mRNA.	go_component: cellular_component unknown [goid 0008372] [evidence ND]; go_function: glucose-6-phosphate 1-dehydrogenase activity [goid 0004345] [evidence NAS] [pmid 8466644]; go_function: oxidoreductase activity [goid 0016491] [evidence IEA]; go_process: glucose 6-phosphate utilization [goid 0006010] [evidence TAS] [pmid 2836867]; go_process: pentose-phosphate shunt [goid 0006098] [evidence NAS]
GI_18034691-I	-1.08856	8.0436	3.6668e-06	0.000783345	4.82052	NM_080546.2	CTL1	CCCTGCATCATGGACTGTTGCTGCTCCCTGTTCCATATGCTCGCAATCTC	Homo sapiens choline transporter-like protein 1 (CTL1), mRNA.	0
GI_13518025-S	-1.09978	7.92247	4.27998e-06	0.00087592	4.66739	NM_004987.2	LIMS1	GGCCTGGTGCGTGAACTGCTTTGCCTGTTCTACCTGCAACACTAAATTAA	Homo sapiens LIM and senescent cell antigen-like domains 1 (LIMS1), mRNA.	go_process: cell aging [goid 0007569] [evidence TAS] [pmid 7517666]
GI_4507178-S	-1.10227	7.18381	1.14063e-05	0.00171475	3.69179	NM_003122.1	SPINK1	GCCTTGGCCCTGTTGAGTCTATCTGGTAACACTGGAGCTGACTCCCTGGG	Homo sapiens serine protease inhibitor, Kazal type 1 (SPINK1), mRNA.	0
GI_4758685-S	-1.11964	8.59009	1.86241e-06	0.000466067	5.48848	NM_002332.1	LRP1	TGTCTGGAAGACGTGGCTCTGGGTGAGGTAGGCGGGAAAGGATGGAGTGT	Homo sapiens low density lipoprotein-related protein 1 (alpha-2-macroglobulin receptor) (LRP1), mRNA.	go_component: coated pit [goid 0005905] [evidence IEA]; go_component: membrane fraction [goid 0005624] [evidence TAS] [pmid 2779654]; go_component: integral to plasma membrane [goid 0005887] [evidence TAS] [pmid 3266596]; go_function: lipoprotein binding [goid 0008034] [evidence TAS] [pmid 2779654]; go_function: LDL receptor [goid 0008032] [evidence E] [pmid 2548950]; go_function: lipid transport…
GI_32698731-S	-1.12716	7.45148	7.93576e-06	0.00137069	4.0538	NM_020792.1	KIAA1363	GGCAGGGTTCCTTCAATTGGCATTTTCCCAAGAATTGTGAGCCAAAGCCT	Homo sapiens KIAA1363 protein (KIAA1363), mRNA.	go_function: hydrolase activity [goid 0016787] [evidence IEA]; go_process: metabolism [goid 0008152] [evidence IEA]
GI_6006024-S	-1.13032	8.22718	2.9099e-06	0.000662316	5.04902	NM_002436.2	MPP1	AGGGTGATGCACAGCAAAAGCAATGGACCCCATCCCTCTAAAGCCTGCCC	Homo sapiens membrane protein, palmitoylated 1, 55kDa (MPP1), mRNA.	go_component: membrane [goid 0016020] [evidence NR]; go_component: membrane fraction [goid 0005624] [evidence TAS] [pmid 1713685]; go_component: integral to plasma membrane [goid 0005887] [evidence TAS] [pmid 1713685]; go_function: guanylate kinase activity [goid 0004385] [evidence TAS] [pmid 1310897]; go_function: protein binding [goid 0005515] [evidence IEA]; go_process: signal transduction [go…
GI_24307968-S	-1.14736	7.68474	5.82597e-06	0.00106681	4.36135	NM_014608.1	CYFIP1	GGGCACGCGCTGCACTCCGTAACTCAACATGGCATGCCTTTCTCTCCGTA	Homo sapiens cytoplasmic FMR1 interacting protein 1 (CYFIP1), mRNA.	0
GI_38176162-S	-1.16844	9.5288	6.25003e-07	0.000212631	6.55367	NM_018434.4	RNF130	CCTCAGGATGGGGAGCTCACTCCGAGAACAGGAGAAATCAACATTGCAGT	Homo sapiens ring finger protein 130 (RNF130), mRNA.	go_function: peptidase activity [goid 0008233] [evidence IEA]; go_process: proteolysis and peptidolysis [goid 0006508] [evidence IEA]
GI_34222243-S	-1.17407	7.46265	7.81801e-06	0.00136	4.06869	NM_175744.3	ARHC	GGAGTTGTTTTCGGCAGGGGCCTTGTCTCTCACTGCATTTGGTCAGGGGG	Homo sapiens ras homolog gene family, member C (ARHC), mRNA.	go_function: Rho small monomeric GTPase activity [goid 0003931] [evidence P]
GI_21361520-S	-1.17675	9.83706	4.44718e-07	0.000171915	6.88238	NM_015916.2	LOC51063	AGCAGTGCACCACTGGGAAGTGGCCTCCAGTGCAGCCTCTGGCCTTATTT	Homo sapiens hypothetical protein LOC51063 (LOC51063), mRNA.	0
GI_38044287-I	-1.18485	6.01213	6.22435e-05	0.00620854	1.98771	NM_198252.1	GSN	CAGCAGGTAGTGCTCATAGCTCTCTTTGTCCAGTGCTTCGGCCTTGGTCC	Homo sapiens gelsolin (amyloidosis, Finnish type) (GSN), transcript variant 2, mRNA.	go_component: extracellular [goid 0005576] [evidence IDA] [pmid 3020431]; go_component: cytosol [goid 0005829] [evidence IDA] [pmid 3020431]; go_component: actin cytoskeleton [goid 0015629] [evidence TAS] [pmid 1321812]; go_component: cytoplasm [goid 0005737] [evidence NR]; go_function: barbed-end actin capping/severing activity [goid 0003784] [evidence TAS] [pmid 1321812]; go_function: actin fil…
GI_32698727-S	-1.18588	6.42292	3.36253e-05	0.00399469	2.60779	NM_020223.1	FAM20C	CTCAAGGCCAAGCTCACCCCTCAAGTGCTCTCACACTCGGGACCTAATTC	Homo sapiens family with sequence similarity 20, member C (FAM20C), mRNA.	0
GI_4504008-S	-1.19063	7.14379	1.20514e-05	0.00177152	3.63681	NM_000169.1	GLA	CCGGCAGGAGATTGGTGGACCTCGCTCTTATACCATCGCAGTTGCTTCCC	Homo sapiens galactosidase, alpha (GLA), mRNA.	go_component: lysosome [goid 0005764] [evidence NR]; go_function: hydrolase activity, hydrolyzing O-glycosyl compounds [goid 0004553] [evidence IEA]; go_function: alpha-galactosidase activity [goid 0004557] [evidence IEA]; go_process: carbohydrate metabolism [goid 0005975] [evidence NR] [pmid 8543175]
GI_40548396-I	-1.19219	7.70766	5.65369e-06	0.00104311	4.39118	NM_199204.1	DHRS9	GTGGCACAACTCTTCCTTCCCCGTGCACAGCAGGAAAGCTGCCATCAGCT	Homo sapiens dehydrogenase/reductase (SDR family) member 9 (DHRS9), transcript variant 2, mRNA.	0
GI_5032082-S	-1.20242	7.90576	4.37283e-06	0.000887466	4.64612	NM_005625.1	SDCBP	GACTGTTACAGGCTTAGCTTTGTGTGAAAACCAGTCACCTTTCTCCTAGG	Homo sapiens syndecan binding protein (syntenin) (SDCBP), mRNA.	go_component: secretory vesicle [goid 0005803] [evidence E] [pmid 9391086]; go_component: membrane [goid 0016020] [evidence NAS] [pmid 9391086]; go_component: cytoskeleton [goid 0005856] [evidence NAS] [pmid 9391086]; go_component: endoplasmic reticulum [goid 0005783] [evidence IEA]; go_component: nucleus [goid 0005634] [evidence NAS] [pmid 11179419]; go_component: adherens junction [goid 0005912…
GI_29171757-S	-1.20248	6.20113	4.67524e-05	0.00492904	2.27609	NM_030788.2	DCSTAMP	GCAGCACCTGGTTATGCCTCCTTTCATCTCAAAGCCAAAGAGCTGCCAGG	Homo sapiens DC-specific transmembrane protein (DCSTAMP), mRNA.	go_component: integral to membrane [goid 0016021] [evidence IEA]; go_function: phospholipase A2 activity [goid 0004623] [evidence IEA]; go_function: calcium ion binding [goid 0005509] [evidence IEA]; go_process: lipid catabolism [goid 0016042] [evidence IEA]
GI_34222225-S	-1.21338	6.12729	5.22526e-05	0.00536945	2.16405	NM_174983.2	MGC20700	CTCTGGAGGATTTGGGGTGCCCCTCTCGGCAGGGAACAGGAAGTAGGAAT	Homo sapiens hypothetical protein MGC20700 (MGC20700), mRNA.	0
GI_19882253-S	-1.21437	7.19797	1.11871e-05	0.00169223	3.71118	NM_000099.2	CST3	ATCGTAGCTGGGGTGAACTACTTCTTGGACGTGGAGCTGGGCCGAACCAC	0	0
GI_34147501-S	-1.21441	5.62871	0.000112946	0.00951798	1.3865	NM_014397.3	NEK6	GGGCGGCTGCTGTTTCCACACGTGGACTCGGATCTGCTGTGACACCGTCA	Homo sapiens NIMA (never in mitosis gene a)-related kinase 6 (NEK6), mRNA.	go_function: protein-tyrosine kinase activity [goid 0004713] [evidence IEA]; go_function: ATP binding [goid 0005524] [evidence IEA]; go_function: protein serine/threonine kinase activity [goid 0004674] [evidence IEA]; go_function: transferase activity [goid 0016740] [evidence IEA]; go_process: protein amino acid phosphorylation [goid 0006468] [evidence IEA]
GI_21314757-S	-1.21503	6.99994	1.47105e-05	0.00208626	3.43737	NM_032782.2	HAVCR2	GACGGTATAGGCTTGATCTGTCTTGCTTATTGTTGCCCCCTGCGCCTAGC	Homo sapiens hepatitis A virus cellular receptor 2 (HAVCR2), mRNA.	0
GI_27894318-A	-1.21874	7.10405	1.27304e-05	0.00184545	3.58201	NM_173842.1	IL1RN	GCACCTAGCCTCGCTCTTGGCAGGTACTCAGCGAATGAATGCTGTATATG	Homo sapiens interleukin 1 receptor antagonist (IL1RN), transcript variant 1, mRNA.	go_component: extracellular space [goid 0005615] [evidence P] [pmid 1385987]; go_component: intracellular [goid 0005622] [evidence NR]; go_function: interleukin-1 receptor antagonist activity [goid 0005152] [evidence E] [pmid 2139180]; go_process: inflammatory response [goid 0006954] [evidence NR]
GI_17511212-S	-1.24574	5.86738	7.77574e-05	0.00725557	1.76328	NM_032812.6	PLXDC2	GCTGCTGTAGCCTGAAGAAGACAAGATTTCTGGACAAGCTCAGCCCAGGA	Homo sapiens plexin domain containing 2 (PLXDC2), mRNA.	0
GI_19923654-S	-1.25385	9.74168	4.93649e-07	0.000184959	6.78173	NM_001386.3	DPYSL2	CTGCAGGCTGTGTAAGCATGTTTACCTGTTGGCTTGCTTTGTGTGTCTGT	Homo sapiens dihydropyrimidinase-like 2 (DPYSL2), mRNA.	go_function: dihydropyrimidinase activity [goid 0004157] [evidence TAS] [pmid 8973361]; go_function: hydrolase activity [goid 0016787] [evidence IEA]; go_process: nucleobase, nucleoside, nucleotide and nucleic acid metabolism [goid 0006139] [evidence TAS] [pmid 8973361]; go_process: signal transduction [goid 0007165] [evidence TAS] [pmid 8973361]; go_process: neurogenesis [goid 0007399] [evidence…
GI_10835158-S	-1.26026	9.00216	1.14096e-06	0.000312212	5.96838	NM_000602.1	SERPINE1	GGGCTGCATGACCTACCAGGACAGAACTTTCCCCAATTACAGGGTGACTC	Homo sapiens serine (or cysteine) proteinase inhibitor, clade E (nexin, plasminogen activator inhibitor type 1), member 1 (SERPINE1), mRNA.	go_function: endopeptidase inhibitor activity [goid 0004866] [evidence NR]; go_function: serpin [goid 0004868] [evidence IEA]; go_function: plasminogen activator activity [goid 0008243] [evidence IEA]; go_function: serine protease inhibitor activity [goid 0004867] [evidence IEA]; go_process: blood coagulation [goid 0007596] [evidence TAS] [pmid 9207454]
GI_38201687-A	-1.26697	8.505	2.06522e-06	0.000483618	5.38688	NM_002933.3	RNASE1	CATACCGGACCAGCCCGAAGGAGAGACACATCATTGTGGCCTGTGAAGGG	Homo sapiens ribonuclease, RNase A family, 1 (pancreatic) (RNASE1), transcript variant 4, mRNA.	go_component: extracellular [goid 0005576] [evidence NR]; go_function: pancreatic ribonuclease activity [goid 0004522] [evidence TAS] [pmid 8049276]; go_function: RNA binding [goid 0003723] [evidence NR]; go_function: endonuclease activity [goid 0004519] [evidence IEA]; go_function: hydrolase activity [goid 0016787] [evidence IEA]
GI_27436979-S	-1.28154	8.20138	3.00532e-06	0.000671483	5.01717	NM_005472.2	KCNE3	CTTAAGGGATCTCCATGCGGTCCCTGGAAGTACCCATTGAAACATGCGTA	Homo sapiens potassium voltage-gated channel, Isk-related family, member 3 (KCNE3), mRNA.	go_component: voltage-gated potassium channel complex [goid 0008076] [evidence NR]; go_component: integral to membrane [goid 0016021] [evidence IEA]; go_function: voltage-gated potassium channel activity [goid 0005249] [evidence IEA]; go_process: potassium ion transport [goid 0006813] [evidence IEA]; go_process: ion transport [goid 0006811] [evidence IEA]
GI_22749278-S	-1.28996	6.54632	2.80723e-05	0.00349767	2.78924	NM_152625.1	ZNF366	GAGCAGGGATGTAGGTAATGGAAAGCCTTCTCAGGTCATTCACGGGGCCC	Homo sapiens zinc finger protein 366 (ZNF366), mRNA.	go_component: nucleus [goid 0005634] [evidence IEA]; go_function: DNA binding [goid 0003677] [evidence IEA]; go_process: regulation of transcription, DNA-dependent [goid 0006355] [evidence IEA]
GI_22209007-S	-1.29626	8.54967	1.95595e-06	0.000467011	5.44033	NM_005842.2	SPRY2	GCCCCTTTTATGAGGATGTGATAGTTGCTGCAAATGAGGGGTTACAGATG	Homo sapiens sprouty homolog 2 (Drosophila) (SPRY2), mRNA.	go_component: membrane [goid 0016020] [evidence IEA]; go_process: histogenesis and organogenesis [goid 0007397] [evidence TAS] [pmid 9458049]; go_process: signal transduction [goid 0007165] [evidence TAS] [pmid 9458049]; go_process: cell-cell signaling [goid 0007267] [evidence TAS] [pmid 9458049]; go_process: development [goid 0007275] [evidence IEA]; go_process: microtubule-based process [goid 0…
GI_4557554-S	-1.31117	7.84698	4.71698e-06	0.00092643	4.571	NM_000118.1	ENG	GCCCAGGAGACAGACCACTTGCCACGCTGTTGTAAAAACCCAAGTCCCTG	Homo sapiens endoglin (Osler-Rendu-Weber syndrome 1) (ENG), mRNA.	go_component: integral to plasma membrane [goid 0005887] [evidence TAS] [pmid 7894484]; go_function: protein binding [goid 0005515] [evidence TAS] [pmid 8194490]; go_function: cell adhesion molecule activity [goid 0005194] [evidence IEA]; go_process: circulation [goid 0008015] [evidence TAS] [pmid 7894484]; go_process: histogenesis and organogenesis [goid 0007397] [evidence TAS] [pmid 10348742]; …
GI_12225239-S	-1.32233	9.13878	9.73523e-07	0.000289115	6.12318	NM_015136.1	STAB1	GTGAACCCTTCGATGACTCACTGCTGGAGGAGGACTTCCCTGACACCCAG	Homo sapiens stabilin 1 (STAB1), mRNA.	go_function: hyaluronic acid binding [goid 0005540] [evidence IEA]; go_function: structural molecule activity [goid 0005198] [evidence IEA]; go_process: electron transport [goid 0006118] [evidence IEA]; go_process: cell adhesion [goid 0007155] [evidence IEA]
GI_32189356-S	-1.35488	7.87121	4.57172e-06	0.00091262	4.60202	NM_012219.2	MRAS	TGTGCGCCTGTGAGCGCCCAGCTTCTGTTTCATAGTCTTAACAGGTGGCC	Homo sapiens muscle RAS oncogene homolog (MRAS), mRNA.	go_component: plasma membrane [goid 0005886] [evidence TAS] [pmid 9395237]; go_function: RAS small monomeric GTPase activity [goid 0003930] [evidence TAS] [pmid 10446149]; go_function: GTP binding [goid 0005525] [evidence IEA]; go_process: actin cytoskeleton reorganization [goid 0007012] [evidence TAS] [pmid 9395237]; go_process: RAS protein signal transduction [goid 0007265] [evidence TAS] [pmid…
GI_4503250-S	-1.36661	8.14107	3.2417e-06	0.000704895	4.94237	NM_001343.1	DAB2	GAACACCTGCCTTCTACCCTCTGGTTGGGAGATGCAGCCACCACATCCCT	Homo sapiens disabled homolog 2, mitogen-responsive phosphoprotein (Drosophila) (DAB2), mRNA.	go_component: nucleus [goid 0005634] [evidence IEA]; go_function: tumor suppressor [goid 0008181] [evidence TAS] [pmid 9620555]; go_function: DNA binding [goid 0003677] [evidence IEA]; go_process: cell proliferation [goid 0008283] [evidence TAS] [pmid 9620555]; go_process: regulation of transcription, DNA-dependent [goid 0006355] [evidence IEA]
GI_38156696-A	-1.36765	9.17792	9.30569e-07	0.000283288	6.16713	NM_198158.1	MITF	TCCCGGGTGCAGAATTGTAACTCGGGGTTGGGCCTCTATATGGAGTGACC	Homo sapiens microphthalmia-associated transcription factor (MITF), transcript variant 5, mRNA.	go_component: nucleus [goid 0005634] [evidence NAS] [pmid 10578055]; go_function: DNA binding [goid 0003677] [evidence IEA]; go_function: transcriptional activator activity [goid 0016563] [evidence IDA] [pmid 10578055]; go_function: translation regulator activity [goid 0045182] [evidence IEA]; go_process: hearing [goid 0007605] [evidence IEA]; go_process: regulation of transcription, DNA-dependen…
GI_38708316-I	-1.37053	7.87417	4.55432e-06	0.00091262	4.6058	NM_198907.1	LOC253982	GAGAGGCTGGGGCAGGGCCTTATGTCTTCTCCTAGTACAACCAAACAGAT	Homo sapiens hypothetical protein LOC253982 (LOC253982), mRNA.	0
GI_21614524-S	-1.37531	7.37505	8.79399e-06	0.00145968	3.95143	NM_001448.2	GPC4	GTCCCAGGCCAAAGACTAACAACTGCCTTGGGAATCCCTTCCTTGTGTCC	Homo sapiens glypican 4 (GPC4), mRNA.	go_component: proteoglycan integral to plasma membrane [goid 0005888] [evidence TAS] [pmid 9931407]; go_component: extracellular matrix [goid 0005578] [evidence IEA]; go_component: membrane [goid 0016020] [evidence IEA]; go_component: integral to plasma membrane [goid 0005887] [evidence TAS]; go_function: glypican [goid 0015017] [evidence TAS] [pmid 9787072]; go_function: transmembrane receptor a…
GI_8923349-S	-1.3808	7.84835	4.70865e-06	0.00092643	4.57275	NM_017791.1	C14orf58	GTCCACGTTTTCGGCAGAAGTAGTGAGTCAGTGTGGAAGAGAGGTGAGGG	Homo sapiens chromosome 14 open reading frame 58 (C14orf58), mRNA.	0
GI_24308286-S	-1.38255	5.66499	0.000106661	0.00908258	1.44431	NM_022833.1	DKFZP434H0820	TCCCTCTTGTCCCGAAGATTTGCGCCTTTAGTGCCTTTTGAGGGGTTCCC	Homo sapiens hypothetical protein DKFZp434H0820 (DKFZP434H0820), mRNA.	0
GI_19718758-A	-1.3873	6.77538	2.01883e-05	0.00274674	3.1202	NM_133337.1	FER1L3	GCCATGTCACCGAGCCCCATTGATTCCCAGAGGGTCTTAGTCCTGGAAAG	Homo sapiens fer-1-like 3, myoferlin (C. elegans) (FER1L3), transcript variant 2, mRNA.	go_component: nuclear membrane [goid 0005635] [evidence TAS] [pmid 10607832]; go_component: integral to membrane [goid 0016021] [evidence IEA]; go_component: plasma membrane [goid 0005886] [evidence TAS] [pmid 10607832]; go_process: circulation [goid 0008015] [evidence TAS] [pmid 10607832]; go_process: muscle contraction [goid 0006936] [evidence TAS] [pmid 10607832]
GI_4504394-S	-1.38864	8.79178	1.46209e-06	0.000388174	5.72585	NM_002115.1	HK3	CCTTGCGCAGTTGACTCGTGTCTGAGGAAACCTCCAGGCTGAGGAGGTCT	Homo sapiens hexokinase 3 (white cell) (HK3), nuclear gene encoding mitochondrial protein, mRNA.	go_component: membrane [goid 0016020] [evidence NAS]; go_function: hexokinase activity [goid 0004396] [evidence NAS]; go_function: ATP binding [goid 0005524] [evidence NAS]; go_function: kinase activity [goid 0016301] [evidence IEA]; go_function: transferase activity [goid 0016740] [evidence IEA]; go_process: glycolysis [goid 0006096] [evidence NAS]
GI_9506670-S	-1.40279	6.55353	2.77794e-05	0.00349767	2.79977	NM_019027.1	FLJ20273	GAGTGACTCGACCAAATGTAATTCGGATCAGATCCTCATCCCCTGACTGT	Homo sapiens RNA-binding protein (FLJ20273), mRNA.	0
GI_34328936-S	-1.42205	7.30403	9.68076e-06	0.0015313	3.85559	NM_001780.3	CD63	GGAGGGCTGTGTGGAGAAGATTGGGGGCTGGCTGAGGAAAAATGTGCTGG	Homo sapiens CD63 antigen (melanoma 1 antigen) (CD63), mRNA.	go_component: lysosomal membrane [goid 0005765] [evidence TAS] [pmid 1993697]; go_component: lysosome [goid 0005764] [evidence NR]; go_component: integral to plasma membrane [goid 0005887] [evidence TAS] [pmid 1993697]; go_component: plasma membrane [goid 0005886] [evidence P]
GI_4502654-S	-1.4295	8.5543	1.94497e-06	0.000467011	5.44586	NM_001772.1	CD33	AGGACACCTCCACCGAATACTCAGAGGTCAGGACCCAGTGAGGAACCCTC	Homo sapiens CD33 antigen (gp67) (CD33), mRNA.	go_component: integral to plasma membrane [goid 0005887] [evidence TAS] [pmid 3139766]; go_component: plasma membrane [goid 0005886] [evidence E] [pmid 3139766]; go_function: receptor activity [goid 0004872] [evidence TAS] [pmid 10611343]; go_function: cell adhesion molecule activity [goid 0005194] [evidence IEA]; go_function: lectin [goid 0005530] [evidence IEA]; go_function: sugar binding [goid…
GI_20127597-S	-1.48029	10.2123	2.97222e-07	0.000124923	7.26934	NM_021209.2	CARD12	TTTGGCGGGAAATCGTGTGAGCAGTGATGGATGGCTTGCCTTCATGGGTG	Homo sapiens caspase recruitment domain family, member 12 (CARD12), mRNA.	0
GI_4557394-S	-1.4913	9.25266	8.54087e-07	0.000266672	6.2506	NM_000067.1	CA2	GACTAGACCAATTGTCATGCTTGACACAACTGCTGTGGCTGGTTGGTGCT	Homo sapiens carbonic anhydrase II (CA2), mRNA.	go_component: cytoplasm [goid 0005737] [evidence NR]; go_function: carbonate dehydratase activity [goid 0004089] [evidence TAS] [pmid 1928091]; go_function: zinc ion binding [goid 0008270] [evidence IEA]; go_function: lyase activity [goid 0016829] [evidence IEA]; go_process: one-carbon compound metabolism [goid 0006730] [evidence IEA]
GI_28872793-S	-1.50821	7.76906	5.21844e-06	0.0009965	4.47074	NM_004364.2	CEBPA	GTTTTGCTCGGATACTTGCCAAAATGAGACTCTCCGTCGGCAGCTGGGGG	Homo sapiens CCAAT/enhancer binding protein (C/EBP), alpha (CEBPA), mRNA.	go_component: nucleus [goid 0005634] [evidence NAS] [pmid 7575576]; go_function: transcription activating factor [goid 0003710] [evidence E]; go_function: DNA binding [goid 0003677] [evidence IEA]; go_function: transcription factor activity [goid 0003700] [evidence P] [pmid 9191024]; go_function: RNA polymerase II transcription factor activity, enhancer binding [goid 0003705] [evidence NAS] [pmid…
GI_34222339-S	-1.52581	6.30488	4.00389e-05	0.00451439	2.43216	NM_024954.3	FLJ11807	CTGGTGCTGCCAGCTGTGCTCACTCTGGTTTTCTGCTCAGGGTCTGAAGC	Homo sapiens hypothetical protein FLJ11807 (FLJ11807), mRNA.	0
GI_32698675-S	-1.53539	8.14466	3.22708e-06	0.000704895	4.94684	NM_005779.1	LHFPL2	GACTGTGGTGAAACTCCTTCCAAGGCTGAGGGGGTCAGTAGGTGCTCTGG	Homo sapiens lipoma HMGIC fusion partner-like 2 (LHFPL2), mRNA.	0
GI_42657467-S	-1.5495	9.52364	6.28619e-07	0.000212631	6.54808	XM_379434.1	LOC154092	CAGCAATCTGTGTCCCAACGCCTTCTTCAGCAACAGCATTTTCCCTGTGG	Homo sapiens hypothetical protein LOC154092 (LOC154092), mRNA.	0
GI_9845517-S	-1.55028	11.6831	6.82817e-08	4.15733e-05	8.65841	NM_014624.2	S100A6	AGGGAAGATGGAGACACCTCTGGGGGTCCTCTCTGAGTCAAATCCAGTGG	Homo sapiens S100 calcium binding protein A6 (calcyclin) (S100A6), mRNA.	go_component: nuclear membrane [goid 0005635] [evidence NAS]; go_function: calcium ion binding [goid 0005509] [evidence NAS]; go_function: growth factor activity [goid 0008083] [evidence IEA]; go_function: protein binding [goid 0005515] [evidence IPI]; go_process: cell cycle [goid 0007049] [evidence NR]; go_process: cell-cell signaling [goid 0007267] [evidence NR]; go_process: regulation of cell …
GI_27477119-S	-1.5533	7.80954	4.95117e-06	0.000964647	4.52293	NM_014325.2	CORO1C	AATGAATGGATGCCCAGCCAAGCTCAGAGTAGGCGCCCAAAGCATTGTGG	Homo sapiens coronin, actin binding protein, 1C (CORO1C), mRNA.	go_component: kinesin complex [goid 0005871] [evidence IEA]; go_component: actin cytoskeleton [goid 0015629] [evidence TAS] [pmid 9778037]; go_function: cell adhesion molecule activity [goid 0005194] [evidence P] [pmid 9778037]; go_function: actin binding [goid 0003779] [evidence IEA]; go_process: phagocytosis [goid 0006909] [evidence TAS] [pmid 9778037]; go_process: signal transduction [goid 000…
GI_5730074-S	-1.56808	6.36455	3.66482e-05	0.00425014	2.5212	NM_006682.1	FGL2	GCCTGGTGTAAGTGAGGCACACCCTGGTGGCTACAAGTCCTCCTTCAAAG	Homo sapiens fibrinogen-like 2 (FGL2), mRNA.	go_component: fibrinogen beta chain [goid 0005973] [evidence TAS] [pmid 7642106]; go_component: fibrinogen gamma chain [goid 0005974] [evidence TAS] [pmid 7642106]; go_component: extracellular [goid 0005576] [evidence TAS] [pmid 7642106]; go_component: fibrinogen complex [goid 0005577] [evidence TAS]
GI_4502508-S	-1.57687	5.82884	8.25443e-05	0.00758768	1.70301	NM_001736.1	C5R1	ACCCCAGCCGTGTCCCTAACCCCTGGCAACCAGGAATCCACTCTCCATTT	Homo sapiens complement component 5 receptor 1 (C5a ligand) (C5R1), mRNA.	go_component: integral to plasma membrane [goid 0005887] [evidence TAS] [pmid 2007135]; go_component: plasma membrane [goid 0005886] [evidence E] [pmid 2007135]; go_function: C5a anaphylatoxin receptor activity [goid 0004944] [evidence TAS] [pmid 10352266]; go_function: rhodopsin-like receptor activity [goid 0001584] [evidence IEA]; go_process: activation of MAPK [goid 0000187] [evidence TAS] [pm…
GI_27436944-A	-1.57947	6.63385	2.47292e-05	0.00320349	2.9166	NM_005572.2	LMNA	TACCGGTTCCCACCAAAGTTCACCCTGAAGGCTGGGCAGGTGGTGACGAT	Homo sapiens lamin A/C (LMNA), transcript variant 2, mRNA.	go_component: nuclear lamina [goid 0005652] [evidence P] [pmid 3453101]; go_component: lamin filament [goid 0005638] [evidence TAS] [pmid 10080180]; go_component: kinesin complex [goid 0005871] [evidence IEA]; go_component: nucleus [goid 0005634] [evidence IEA]; go_function: structural molecule activity [goid 0005198] [evidence TAS] [pmid 8344919]; go_process: muscle development [goid 0007517] [e…
GI_13435400-S	-1.58564	10.9696	1.36546e-07	7.07541e-05	8.00877	NM_002395.2	ME1	CCACAGTTTATCCTGAACCGCAAAACAAAGAAGCATTTGTCCGCTCCCAG	Homo sapiens malic enzyme 1, NADP(+)-dependent, cytosolic (ME1), mRNA.	go_component: cytosol [goid 0005829] [evidence NR]; go_function: malate dehydrogenase (oxaloacetate-decarboxylating) (NADP) activity [goid 0004473] [evidence TAS] [pmid 8187880]; go_function: electron transporter activity [goid 0005489] [evidence TAS] [pmid 7622060]; go_function: oxidoreductase activity [goid 0016491] [evidence IEA]; go_process: tricarboxylic acid cycle [goid 0006099] [evidence N…
GI_22749300-S	-1.60181	8.89603	1.2923e-06	0.000349696	5.84667	NM_152637.1	MGC17301	CCCATGCGTCTCTAGGAACTGGTCACAAAAGTCATGGTGCCTGCATCCCT	Homo sapiens hypothetical protein MGC17301 (MGC17301), mRNA.	go_function: S-adenosylmethionine-dependent methyltransferase activity [goid 0008757] [evidence IEA]
GI_4502638-S	-1.60529	8.55994	1.93171e-06	0.000467011	5.45258	NM_000579.1	CCR5	TCTCAGCCTCTGAATATGAACGGTGAGCATTGTGGCTGTCAGCAGGAAGC	Homo sapiens chemokine (C-C motif) receptor 5 (CCR5), mRNA.	go_component: endosome [goid 0005768] [evidence E]; go_component: cytoplasm [goid 0005737] [evidence E]; go_component: integral to plasma membrane [goid 0005887] [evidence P]; go_component: plasma membrane [goid 0005886] [evidence E]; go_function: chemokine receptor activity [goid 0004950] [evidence E]; go_function: coreceptor activity [goid 0015026] [evidence E]; go_process: phosphatidylinositol…
GI_13375757-S	-1.61099	13.3723	1.51414e-08	1.53647e-05	10.0359	NM_024579.1	FLJ23221	GAACGATGCCGTGTCCAGTTTGCGAAGTCCTATTCCCCTCCTCCTGTCGC	Homo sapiens hypothetical protein FLJ23221 (FLJ23221), mRNA.	0
GI_20336230-A	-1.63021	9.11816	9.97011e-07	0.000289115	6.09994	NM_005037.3	PPARG	CCTGAGCCACTGCCAACATTTCCCTTCTTCCAGTTGCACTATTCTGAGGG	Homo sapiens peroxisome proliferative activated receptor, gamma (PPARG), transcript variant 4, mRNA.	go_component: nucleus [goid 0005634] [evidence NR]; go_function: ligand-dependent nuclear receptor activity [goid 0004879] [evidence E]; go_function: receptor activity [goid 0004872] [evidence E]; go_function: transcription factor activity [goid 0003700] [evidence TAS] [pmid 10622252]; go_function: steroid hormone receptor activity [goid 0003707] [evidence IEA]; go_function: translation regulator…
GI_18426910-S	-1.63219	6.50552	2.97915e-05	0.00359179	2.7295	NM_080792.1	PTPNS1	GAACCCCAGGAAAAGGAAGAGGTCGAACCAACCCTGCGGAAGGAGCATGG	Homo sapiens protein tyrosine phosphatase, non-receptor type substrate 1 (PTPNS1), mRNA.	go_component: plasma membrane [goid 0005886] [evidence TAS] [pmid 9070220]; go_component: membrane [goid 0016020] [evidence P]; go_component: integral to membrane [goid 0016021] [evidence IEA]; go_function: receptor activity [goid 0004872] [evidence IEA]; go_process: cell adhesion [goid 0007155] [evidence TAS] [pmid 9070220]
GI_25777727-A	-1.6417	8.57681	1.8926e-06	0.000466067	5.47268	NM_170697.1	ALDH1A2	CCCTGACAGATGCCGTATTTCTGAGTGCTTCCATGTGAATGCTGCCCTCC	Homo sapiens aldehyde dehydrogenase 1 family, member A2 (ALDH1A2), transcript variant 3, mRNA.	go_function: aldehyde dehydrogenase activity [goid 0004028] [evidence E]; go_function: catalytic activity [goid 0003824] [evidence E] [pmid 8797830]; go_function: electron transporter activity [goid 0005489] [evidence E] [pmid 8797830]; go_process: vitamin A metabolism [goid 0006776] [evidence E]; go_process: oncogenesis [goid 0007048] [evidence P] [pmid 9819382]
GI_9845523-S	-1.6427	7.15583	1.18532e-05	0.0017602	3.65338	NM_000399.2	EGR2	GCATGCAATTGTGTTGGAAGTGTCCTTGGTCGCCTTGTGTGATGTAGACA	Homo sapiens early growth response 2 (Krox-20 homolog, Drosophila) (EGR2), mRNA.	go_component: nucleus [goid 0005634] [evidence IEA]; go_function: DNA binding [goid 0003677] [evidence IEA]; go_function: translation regulator activity [goid 0045182] [evidence IEA]; go_process: brain development [goid 0007420] [evidence TAS] [pmid 9537424]; go_process: peripheral nervous system development [goid 0007422] [evidence TAS] [pmid 9537424]; go_process: regulation of transcription, DN…
GI_13376231-S	-1.65544	9.05377	1.07434e-06	0.000297324	6.0271	NM_024829.1	FLJ22662	CAGTACACATCCTATGCCATAAGTGGTCCCACAGTACAAGGTGGCCTCCC	Homo sapiens hypothetical protein FLJ22662 (FLJ22662), mRNA.	0
GI_13540532-S	-1.65804	11.3988	8.96077e-08	5.07513e-05	8.40472	NM_030769.1	NPL	TCCATCTGTCTTTAGGAGCTCTCATTATCTCGGTCTCTGGTTCCTAATCC	Homo sapiens N-acetylneuraminate pyruvate lyase (dihydrodipicolinate synthase) (NPL), mRNA.	0
GI_9845515-A	-1.66072	9.78497	4.70761e-07	0.000179139	6.82752	NM_019554.1	S100A4	GCTGCCCAGCTTCTTGGGGAAAAGGACAGATGAAGCTGCTTTCCAGAAGC	Homo sapiens S100 calcium binding protein A4 (calcium protein, calvasculin, metastasin, murine placental homolog) (S100A4), transcript variant 2, mRNA.	go_function: calcium ion binding [goid 0005509] [evidence TAS] [pmid 8204608]; go_process: invasive growth [goid 0007125] [evidence NR]
GI_4503558-S	-1.66199	7.99689	3.89135e-06	0.000816982	4.76169	NM_001423.1	EMP1	CTAGGCTGAGGTTAGAGAGATTGGCCAGCAAAAACTGTGGGAAGATGAAC	Homo sapiens epithelial membrane protein 1 (EMP1), mRNA.	go_component: integral to membrane [goid 0016021] [evidence TAS] [pmid 8884260]; go_component: membrane fraction [goid 0005624] [evidence TAS] [pmid 8996089]; go_process: epidermal differentiation [goid 0008544] [evidence TAS] [pmid 7499420]; go_process: cell death [goid 0008219] [evidence NR]; go_process: oncogenesis [goid 0007048] [evidence TAS] [pmid 8996089]; go_process: development [goid 000…
GI_9955969-A	-1.67552	12.1089	4.5928e-08	3.1958e-05	9.02588	NM_003786.2	ABCC3	ACTAGTCCCCCGGTCTCCCGATTCCCAACTGAGTGTTATTTGCACACTGC	Homo sapiens ATP-binding cassette, sub-family C (CFTR/MRP), member 3 (ABCC3), transcript variant MRP3, mRNA.	go_component: membrane fraction [goid 0005624] [evidence TAS] [pmid 9813153]; go_component: integral to plasma membrane [goid 0005887] [evidence TAS] [pmid 9813153]; go_function: organic anion transporter activity [goid 0008514] [evidence TAS] [pmid 9738950]; go_function: ATP binding [goid 0005524] [evidence TAS] [pmid 9813153]; go_function: ATP-binding cassette (ABC) transporter activity [goid 0…
GI_5031672-S	-1.67896	7.51397	7.30057e-06	0.00130734	4.1369	NM_005849.1	IGSF6	TGTGCCGGAAGCGAGAGCTAAACAGACAGGAGGAGGGACCACACTGGTGG	Homo sapiens immunoglobulin superfamily, member 6 (IGSF6), mRNA.	go_component: integral to plasma membrane [goid 0005887] [evidence TAS] [pmid 9809579]; go_function: transmembrane receptor activity [goid 0004888] [evidence TAS] [pmid 9809579]; go_process: cell surface receptor linked signal transduction [goid 0007166] [evidence TAS] [pmid 9809579]; go_process: immune response [goid 0006955] [evidence TAS] [pmid 9809579]
GI_22035632-I	-1.67904	9.59214	5.82378e-07	0.000205554	6.62203	NM_020300.3	MGST1	AGTCCCTGCATTGCGCGCGACCCGGCGGCGGGACAGGCTTGCTGCTTCCT	Homo sapiens microsomal glutathione S-transferase 1 (MGST1), transcript variant 1b, mRNA.	go_component: microsome [goid 0005792] [evidence NR]; go_component: membrane [goid 0016020] [evidence IEA]; go_component: mitochondrion [goid 0005739] [evidence IEA]; go_function: glutathione transferase activity [goid 0004364] [evidence TAS] [pmid 3372534]; go_function: transferase activity [goid 0016740] [evidence IEA]
GI_37564256-S	-1.70481	11.7936	6.15333e-08	3.94363e-05	8.75515	XM_047214.6	KIAA0930	CCGGTGATGTGTTTAGGGATCTTCTCTGTGGGGGAAAAGGAAGAGGAGGG	Homo sapiens KIAA0930 protein (KIAA0930), mRNA.	0
GI_6006013-S	-1.72308	8.57595	1.89458e-06	0.000466067	5.47165	NM_000632.2	ITGAM	GGTTTCCTTCAGACAGATTCCAGGCGATGTGCAAGTGTATGCACGTGTGC	Homo sapiens integrin, alpha M (complement component receptor 3, alpha; also known as CD11b (p170), macrophage antigen alpha polypeptide) (ITGAM), mRNA.	go_component: integrin complex [goid 0008305] [evidence P] [pmid 2563162]; go_function: cell adhesion receptor activity [goid 0004895] [evidence P] [pmid 2563162]; go_process: cell adhesion [goid 0007155] [evidence P] [pmid 2563162]
GI_34147537-S	-1.73324	9.42207	7.04582e-07	0.000228792	6.43751	NM_138432.2	SDS-RS1	CTCCTGGACTGCTTCTTTTGGCTCTCCGACAACTCCGGCCAATAAACACT	Homo sapiens serine dehydratase related sequence 1 (SDS-RS1), mRNA.	go_function: lyase activity [goid 0016829] [evidence IEA]; go_process: amino acid metabolism [goid 0006520] [evidence IEA]
GI_13027793-A	-1.75568	7.42958	8.17214e-06	0.00140158	4.02455	NM_022792.1	MMP19	CTGGAGGTCAATGGTGGAGGGAGATGCCTGGGTCCTGTTCTTCCTACATA	Homo sapiens matrix metalloproteinase 19 (MMP19), transcript variant rasi-9, mRNA.	0
GI_29826337-S	-1.77056	7.56824	6.79284e-06	0.00122543	4.20865	NM_006332.3	IFI30	AGCTCCCTCAGGAGTGTTTGCTTCAAGTGATGGCCGGTGAGCTGCGGAGA	Homo sapiens interferon, gamma-inducible protein 30 (IFI30), mRNA.	go_component: lysosome [goid 0005764] [evidence TAS] [pmid 3136170]; go_component: extracellular [goid 0005576] [evidence TAS] [pmid 3136170]; go_function: oxidoreductase activity [goid 0016491] [evidence IEA]; go_process: immune response [goid 0006955] [evidence IEA]
GI_19923994-S	-1.78151	9.1968	9.10579e-07	0.000280712	6.18828	NM_138461.1	LOC116211	ATCTGTATGACCGTTCGCTCTGGAACTCCGTCTGCCTGGAGCCCTCTGCA	Homo sapiens hypothetical protein BC013113 (LOC116211), mRNA.	go_component: integral to membrane [goid 0016021] [evidence IEA]
GI_9845514-I	-1.79393	11.2546	1.03075e-07	5.57844e-05	8.27347	NM_002961.2	S100A4	TTCTTCCCCTCTCTACAACCCTCTCTCCTCAGCGCTTCTTCTTTCTTGGT	Homo sapiens S100 calcium binding protein A4 (calcium protein, calvasculin, metastasin, murine placental homolog) (S100A4), transcript variant 1, mRNA.	go_function: calcium ion binding [goid 0005509] [evidence TAS] [pmid 8204608]; go_process: invasive growth [goid 0007125] [evidence NR]
GI_4502630-S	-1.79661	6.70498	2.23244e-05	0.0029873	3.0193	NM_001295.1	CCR1	AGCCTTCTGGTTTTATGGGTCAGAGTTCCGACTGCCATCTTGGACTTGTC	Homo sapiens chemokine (C-C motif) receptor 1 (CCR1), mRNA.	go_component: integral to plasma membrane [goid 0005887] [evidence TAS] [pmid 7505609]; go_component: plasma membrane [goid 0005886] [evidence E] [pmid 7505609]; go_function: chemokine receptor activity [goid 0004950] [evidence E]; go_function: C-C chemokine receptor activity [goid 0016493] [evidence IEA]; go_function: rhodopsin-like receptor activity [goid 0001584] [evidence IEA]; go_process: cy…
GI_38455412-S	-1.79842	9.6076	5.72457e-07	0.000205024	6.63865	NM_002030.3	FPRL2	CATGTCTGGACCTCAGCCTATATCCTGAGACTAAGTGGAAGTGGGAAAAG	Homo sapiens formyl peptide receptor-like 2 (FPRL2), mRNA.	go_component: integral to membrane [goid 0016021] [evidence TAS] [pmid 8198572]; go_component: plasma membrane [goid 0005886] [evidence TAS] [pmid 8198572]; go_function: N-formyl peptide receptor activity [goid 0004982] [evidence TAS] [pmid 8198572]; go_function: rhodopsin-like receptor activity [goid 0001584] [evidence IEA]; go_process: cell motility [goid 0006928] [evidence TAS] [pmid 8198572];…
GI_27894333-A	-1.8042	8.01698	3.79302e-06	0.000803264	4.78702	NM_173343.1	IL1R2	CGGTGCAAACACAGAACTGGAAAAGCAGATGGTCTGACTGTGCTATGGCC	Homo sapiens interleukin 1 receptor, type II (IL1R2), transcript variant 2, mRNA.	go_component: integral to membrane [goid 0016021] [evidence IEA]; go_function: interleukin-1 receptor activity [goid 0004908] [evidence P] [pmid 10191101]; go_function: receptor activity [goid 0004872] [evidence IEA]; go_function: interleukin-1, Type II, blocking receptor activity [goid 0004910] [evidence IEA]; go_process: immune response [goid 0006955] [evidence TAS] [pmid 8898719]
GI_7110726-S	-1.81948	11.4846	8.24966e-08	4.88017e-05	8.48205	NM_012253.1	TKTL1	GGCAGCAGCGAAAGCTTGTTAGGATGTCCTGTGCTGCTTGTGATGAGAGC	Homo sapiens transketolase-like 1 (TKTL1), mRNA.	go_function: transketolase activity [goid 0004802] [evidence TAS] [pmid 8838793]; go_function: transferase activity [goid 0016740] [evidence IEA]; go_function: calcium ion binding [goid 0005509] [evidence IEA]; go_process: thiamin metabolism [goid 0006772] [evidence TAS] [pmid 8838793]; go_process: glucose catabolism [goid 0006007] [evidence TAS] [pmid 8838793]
GI_27436944-I	-1.82462	9.35658	7.58744e-07	0.000243138	6.36563	NM_005572.2	LMNA	TGAGTGGTAGCCGCCGCTGAGGCCGAGCCTGCACTGGGGCCACCCAGCCA	Homo sapiens lamin A/C (LMNA), transcript variant 2, mRNA.	go_component: nuclear lamina [goid 0005652] [evidence P] [pmid 3453101]; go_component: lamin filament [goid 0005638] [evidence TAS] [pmid 10080180]; go_component: kinesin complex [goid 0005871] [evidence IEA]; go_component: nucleus [goid 0005634] [evidence IEA]; go_function: structural molecule activity [goid 0005198] [evidence TAS] [pmid 8344919]; go_process: muscle development [goid 0007517] [e…
GI_4557624-S	-1.82721	11.1786	1.11034e-07	5.87854e-05	8.2036	NM_001498.1	GCLC	GGTCACCTTGCCCCAAGCTTTCCCCTCTGAATAAATACCCATTGAACTCT	Homo sapiens glutamate-cysteine ligase, catalytic subunit (GCLC), mRNA.	0
GI_4557418-S	-1.8422	9.45779	6.76799e-07	0.00022274	6.47652	NM_000072.1	CD36	CGTTCTTCCATCCAAGGCCTTTGCCTCTCCAGTTGAAAACCCAGACAACT	Homo sapiens CD36 antigen (collagen type I receptor, thrombospondin receptor) (CD36), mRNA.	go_component: membrane fraction [goid 0005624] [evidence TAS] [pmid 2468669]; go_component: integral to plasma membrane [goid 0005887] [evidence TAS] [pmid 2468669]; go_function: cell adhesion molecule activity [goid 0005194] [evidence IEA]; go_function: receptor activity [goid 0004872] [evidence IEA]; go_process: fatty acid metabolism [goid 0006631] [evidence NR]; go_process: blood coagulation […
GI_27262631-S	-1.87665	8.20824	2.97963e-06	0.000671483	5.02564	NM_006133.1	C11orf11	GGCCCCACAGACCCTCATGCACTCTCTTACGTGCCATTCTCCCCAGACTT	Homo sapiens chromosome 11 open reading frame 11 (C11orf11), mRNA.	go_function: triacylglycerol lipase activity [goid 0004806] [evidence IEA]; go_function: catalytic activity [goid 0003824] [evidence IEA]; go_process: lipid metabolism [goid 0006629] [evidence IEA]
GI_23238206-S	-1.89038	10.1842	3.06205e-07	0.000126395	7.24084	NM_014452.3	TNFRSF21	AAAGGTGGCGTGGACTCCCTTTGTGTGGGTGGGGTTTGTGGGTAGTGGTG	Homo sapiens tumor necrosis factor receptor superfamily, member 21 (TNFRSF21), mRNA.	0
GI_34222301-S	-1.90069	9.118	9.97195e-07	0.000289115	6.09976	NM_004172.3	SLC1A3	TATGGAAAGGTCCTGTGGGGAGCCCATCATCTCGCCAAGCCATCACAGGC	Homo sapiens solute carrier family 1 (glial high affinity glutamate transporter), member 3 (SLC1A3), mRNA.	go_component: integral to membrane [goid 0016021] [evidence IEA]; go_component: membrane fraction [goid 0005624] [evidence TAS] [pmid 7521911]; go_function: L-glutamate transporter activity [goid 0005313] [evidence E] [pmid 7521911]; go_function: glutamate/aspartate:sodium symporter activity [goid 0015372] [evidence TAS] [pmid 8647279]; go_function: sodium:dicarboxylate/tricarboxylate symporter a…
GI_4504436-S	-1.90416	10.4891	2.22481e-07	9.85144e-05	7.54589	NM_002133.1	HMOX1	GTTTTTATAGCAGGGTTGGGGTGGTTTTTGAGCCATGCGTGGGTGGGGAG	Homo sapiens heme oxygenase (decycling) 1 (HMOX1), mRNA.	go_component: microsome [goid 0005792] [evidence IEA]; go_component: membrane fraction [goid 0005624] [evidence TAS] [pmid 3345742]; go_component: endoplasmic reticulum [goid 0005783] [evidence TAS] [pmid 3345742]; go_function: heme oxygenase (decyclizing) activity [goid 0004392] [evidence TAS] [pmid 9884342]; go_function: oxidoreductase activity [goid 0016491] [evidence IEA]; go_process: heme ox…
GI_4504982-S	-1.90789	5.75046	9.32678e-05	0.0082598	1.57976	NM_002306.1	LGALS3	CGGAAAATGGCAGACAATTTTTCGCTCCATGATGCGTTATCTGGGTCTGG	Homo sapiens lectin, galactoside-binding, soluble, 3 (galectin 3) (LGALS3), mRNA.	go_component: nucleus [goid 0005634] [evidence IEA]; go_component: extracellular [goid 0005576] [evidence NR]; go_component: plasma membrane [goid 0005886] [evidence TAS] [pmid 9162064]; go_function: lectin [goid 0005530] [evidence TAS] [pmid 9162064]; go_function: galactose binding lectin [goid 0005531] [evidence IEA]; go_function: IgE binding [goid 0019863] [evidence IEA]; go_function: sugar bi…
GI_17511208-S	-1.94208	10.7071	1.77883e-07	8.79849e-05	7.75853	NM_022748.6	TENS1	GCGGAGAGTTCACGAACTGTGCCCAACGCATGTTATAGCCAGGGTCCTAC	Homo sapiens tensin-like SH2 domain-containing 1 (TENS1), mRNA.	go_function: protein-tyrosine-phosphatase activity [goid 0004725] [evidence IEA]; go_function: phosphoprotein phosphatase activity [goid 0004721] [evidence IEA]; go_process: intracellular signaling cascade [goid 0007242] [evidence IEA]; go_process: protein amino acid dephosphorylation [goid 0006470] [evidence IEA]
GI_22749220-S	-1.95198	9.66772	5.3557e-07	0.000197625	6.70303	NM_152594.1	SPRED1	GTTTAACCACTTTGCTGCTAAGATTTTGCCGTCCCATTCCCATTTTTTCC	Homo sapiens sprouty-related, EVH1 domain containing 1 (SPRED1), mRNA.	0
GI_22538429-A	-1.95968	11.9117	5.5104e-08	3.64378e-05	8.8575	NM_001908.2	CTSB	CAGGATGAAAGTTCCCCCATCAGTTCCCCCAGTACCTCCAAGCAAGTAGC	Homo sapiens cathepsin B (CTSB), transcript variant 1, mRNA.	go_component: lysosome [goid 0005764] [evidence NR]; go_component: intracellular [goid 0005622] [evidence TAS] [pmid 1645961]; go_function: cathepsin B activity [goid 0004213] [evidence TAS] [pmid 1645961]; go_function: hydrolase activity [goid 0016787] [evidence IEA]; go_process: proteolysis and peptidolysis [goid 0006508] [evidence TAS] [pmid 3463996]
GI_9257247-S	-1.97043	12.4793	3.28414e-08	2.758e-05	9.33407	NM_003255.2	TIMP2	GCCTCTGGATGGACTGGGTCACAGAGAAGAACATCAACGGGCACCAGGCC	Homo sapiens tissue inhibitor of metalloproteinase 2 (TIMP2), mRNA.	go_function: metalloendopeptidase inhibitor activity [goid 0008191] [evidence P] [pmid 8810321]
GI_38146097-S	-1.99383	14.4026	6.54758e-09	7.51164e-06	10.7792	NM_000582.2	SPP1	GTCAGCTGGATGACCAGAGTGCTGAAACCCACAGCCACAAGCAGTCCAGA	Homo sapiens secreted phosphoprotein 1 (osteopontin, bone sialoprotein I, early T-lymphocyte activation 1) (SPP1), mRNA.	go_component: extracellular matrix [goid 0005578] [evidence E]; go_process: ossification [goid 0001503] [evidence E]; go_process: skeletal development [goid 0001501] [evidence NR]
GI_21362091-S	-1.99745	10.6415	1.90185e-07	9.08189e-05	7.69506	NM_032717.2	MGC11324	GTGTGTGCGCATTTATATGTAGGCAGCTCGTAGACCACATTTTAACCAGC	Homo sapiens hypothetical protein MGC11324 (MGC11324), mRNA.	0
GI_22035637-A	-2.01928	10.5285	2.13601e-07	9.81516e-05	7.58467	NM_145792.1	MGST1	GGAGCACGGATCTACCACACCATTGCATATTTGACACCCCTTCCCCAGCC	Homo sapiens microsomal glutathione S-transferase 1 (MGST1), transcript variant 1a, mRNA.	go_component: microsome [goid 0005792] [evidence NR]; go_component: membrane [goid 0016020] [evidence IEA]; go_component: mitochondrion [goid 0005739] [evidence IEA]; go_function: glutathione transferase activity [goid 0004364] [evidence TAS] [pmid 3372534]; go_function: transferase activity [goid 0016740] [evidence IEA]
GI_31542730-S	-2.01982	8.45833	2.1864e-06	0.00050712	5.33078	NM_032219.2	FLJ22269	GGCTCCTTGCGGGCTCCGGGAGCGAATTACAAGCGCGCACCTGCAAAAAA	Homo sapiens hypothetical protein FLJ22269 (FLJ22269), mRNA.	0
GI_27894383-S	-2.04966	10.2114	2.97509e-07	0.000124923	7.26842	NM_013231.2	FLRT2	GGGGCTGAAAGATTCTGCATCACACATCCTCTGAGACCTACCATGTCGCA	Homo sapiens fibronectin leucine rich transmembrane protein 2 (FLRT2), mRNA.	go_component: integral to plasma membrane [goid 0005887] [evidence NAS] [pmid 10644439]; go_function: receptor signaling protein activity [goid 0005057] [evidence NAS] [pmid 10644439]; go_function: adhesive extracellular matrix constituent activity [goid 0030022] [evidence NAS] [pmid 10644439]; go_process: biological_process unknown [goid 0000004] [evidence ND]; go_process: cell adhesion [goid 00…
GI_38093648-S	-2.05572	9.0931	1.02637e-06	0.000294073	6.07165	NM_198277.1	SLC37A2	CCCGGATCACTCGCTGTTTTCTGGCTAGCTCTTGGCATCTCCATCTGAGC	Homo sapiens solute carrier family 37 (glycerol-3-phosphate transporter), member 2 (SLC37A2), mRNA.	0
GI_19923620-S	-2.06509	12.7323	2.62476e-08	2.28298e-05	9.53864	NM_025193.2	HSD3B7	TTACGCTGCTCTCCTGACAGCCACACGCGACCCTCGGTGCAGAGTGCAGA	Homo sapiens hydroxy-delta-5-steroid dehydrogenase, 3 beta- and steroid delta-isomerase 7 (HSD3B7), mRNA.	0
GI_4505226-S	-2.09023	9.31381	7.96529e-07	0.000251931	6.31842	NM_002432.1	MNDA	AGCTGAAACTGGTGTGTGGAAGTCACAGCTTCATCAAGGTCATCAAGGCC	Homo sapiens myeloid cell nuclear differentiation antigen (MNDA), mRNA.	go_component: nucleus [goid 0005634] [evidence NR]; go_function: DNA binding [goid 0003677] [evidence IEA]; go_function: translation regulator activity [goid 0045182] [evidence IEA]; go_process: cellular defense response [goid 0006968] [evidence TAS] [pmid 1644857]; go_process: regulation of transcription, DNA-dependent [goid 0006355] [evidence IEA]
GI_33598925-S	-2.17036	15.045	3.98777e-09	5.39545e-06	11.2101	NM_005506.2	SCARB2	GCTCGAGATATGAGTTCTGCAAAAGGTGGTCCGCATCCTTGGCCCTCTGG	Homo sapiens scavenger receptor class B, member 2 (SCARB2), mRNA.	go_component: lysosomal membrane [goid 0005765] [evidence NR]; go_component: membrane fraction [goid 0005624] [evidence TAS] [pmid 1374238]; go_component: integral to plasma membrane [goid 0005887] [evidence TAS] [pmid 1374238]; go_function: receptor activity [goid 0004872] [evidence IEA]; go_function: cell adhesion molecule activity [goid 0005194] [evidence IEA]; go_process: cell adhesion [goid …
GI_21536281-S	-2.26648	10.121	3.27471e-07	0.00013292	7.1765	NM_003656.3	CAMK1	TTCAATGCCACGGCTGTGGTGCGGCACATGAGGAAACTGCAGCTGGGCAC	Homo sapiens calcium/calmodulin-dependent protein kinase I (CAMK1), mRNA.	go_function: calcium/calmodulin-dependent protein kinase activity [goid 0004685] [evidence TAS] [pmid 9395448]; go_function: calmodulin-dependent protein kinase I activity [goid 0004684] [evidence IEA]; go_function: ATP binding [goid 0005524] [evidence IEA]; go_function: protein serine/threonine kinase activity [goid 0004674] [evidence IEA]; go_function: calmodulin binding [goid 0005516] [evidenc…
GI_9910341-S	-2.35845	12.9196	2.22887e-08	2.07991e-05	9.68715	NM_020125.1	BLAME	GCAGCTCTCCCTCCACAAGGTGACTCTTAGCAACCTCATTTCGACAGTGG	Homo sapiens B lymphocyte activator macrophage expressed (BLAME), mRNA.	0
GI_21237762-S	-2.44523	14.6895	5.23419e-09	6.70913e-06	10.9746	NM_001769.2	CD9	CCGCAGGAACCGCGAGATGGTCTAGAGTCAGCTTACATCCCTGAGCAGGA	Homo sapiens CD9 antigen (p24) (CD9), mRNA.	go_component: integral to plasma membrane [goid 0005887] [evidence TAS] [pmid 1840589]; go_component: plasma membrane [goid 0005886] [evidence NR]
GI_4557893-S	-2.50634	15.3704	3.1246e-09	4.47627e-06	11.4195	NM_000239.1	LYZ	CGCTGATGCTGTAGCTTGTGCAAAGAGGGTTGTCCGTGATCCACAAGGCA	Homo sapiens lysozyme (renal amyloidosis) (LYZ), mRNA.	0
GI_11119427-S	-2.60822	18.8395	3.00803e-10	7.32577e-07	13.3344	NM_021732.1	VIP32	CATGGTTCCAGCAGCCTGTTCCACACCCCCACACCATCAGGATAGCACAG	Homo sapiens vasopressin-induced transcript (VIP32), mRNA.	0
GI_5174774-S	-2.69569	7.26441	1.02165e-05	0.00157476	3.80182	NM_001645.2	APOC1	TGGAAACACACTGGAGGACAAGGCTCGGGAACTCATCAGCCGCATCAAAC	Homo sapiens apolipoprotein C-I (APOC1), mRNA.	go_component: extracellular [goid 0005576] [evidence IEA]; go_function: lipid transporter activity [goid 0005319] [evidence IEA]; go_process: lipid metabolism [goid 0006629] [evidence TAS] [pmid 2897845]; go_process: lipid transport [goid 0006869] [evidence IEA]; go_process: lipoprotein metabolism [goid 0042157] [evidence IEA]
GI_4557726-S	-2.76673	10.3061	2.6924e-07	0.000117091	7.3639	NM_000237.1	LPL	ACTTAAAAGATTCACTAAAGCAGCACATAGCACTGGGAACTCTGGCTCCG	Homo sapiens lipoprotein lipase (LPL), mRNA.	go_component: extracellular [goid 0005576] [evidence TAS] [pmid 1969408]; go_function: heparin binding [goid 0008201] [evidence TAS] [pmid 1969408]; go_function: lipoprotein lipase activity [goid 0004465] [evidence TAS] [pmid 1969408]; go_function: lipid transporter activity [goid 0005319] [evidence IEA]; go_function: hydrolase activity [goid 0016787] [evidence IEA]; go_process: fatty acid metabo…
GI_40548396-I	-2.88959	15.8169	2.25279e-09	3.91888e-06	11.6977	NM_199204.1	DHRS9	GTGGCACAACTCTTCCTTCCCCGTGCACAGCAGGAAAGCTGCCATCAGCT	Homo sapiens dehydrogenase/reductase (SDR family) member 9 (DHRS9), transcript variant 2, mRNA.	0
GI_4557324-S	-3.00679	8.63195	1.77056e-06	0.000453896	5.53814	NM_000041.1	APOE	TTCCAGGCCCGCCTCAAGAGCTGGTTCGAGCCCCTGGTGGAAGACATGCA	Homo sapiens apolipoprotein E (APOE), mRNA.	go_function: lipid transporter activity [goid 0005319] [evidence NR]; go_function: plasma protein [goid 0005209] [evidence NR]; go_function: receptor binding [goid 0005102] [evidence TAS] [pmid 9218423]; go_function: heparin binding [goid 0008201] [evidence IEA]; go_function: lipid binding [goid 0008289] [evidence IEA]; go_process: cholesterol metabolism [goid 0008203] [evidence TAS] [pmid 921842…
GI_27262658-S	-3.01959	9.05798	1.06908e-06	0.000297324	6.03188	NM_005211.2	CSF1R	GGCCACACCAAGCAGGAAGCACAAACTCCCCCAAGCTGACTCATCCTAAC	Homo sapiens colony stimulating factor 1 receptor, formerly McDonough feline sarcoma viral (v-fms) oncogene homolog (CSF1R), mRNA.	go_component: integral to plasma membrane [goid 0005887] [evidence TAS] [pmid 2421165]; go_component: plasma membrane [goid 0005886] [evidence P] [pmid 2421165]; go_function: macrophage colony stimulating factor receptor activity [goid 0005011] [evidence TAS] [pmid 8981357]; go_function: ATP binding [goid 0005524] [evidence IEA]; go_function: receptor activity [goid 0004872] [evidence IEA]; go_fu…
GI_38044287-A	-3.07769	15.4961	2.84721e-09	4.33382e-06	11.4989	NM_198252.1	GSN	GGGCTGGTTCCTTGGCTGGGATGATGATTACTGGTCTGTGGACCCCTTGG	Homo sapiens gelsolin (amyloidosis, Finnish type) (GSN), transcript variant 2, mRNA.	go_component: extracellular [goid 0005576] [evidence IDA] [pmid 3020431]; go_component: cytosol [goid 0005829] [evidence IDA] [pmid 3020431]; go_component: actin cytoskeleton [goid 0015629] [evidence TAS] [pmid 1321812]; go_component: cytoplasm [goid 0005737] [evidence NR]; go_function: barbed-end actin capping/severing activity [goid 0003784] [evidence TAS] [pmid 1321812]; go_function: actin fil…
GI_4505404-S	-3.15866	13.943	9.45259e-09	1.00091e-05	10.4558	NM_002510.1	GPNMB	CAATAACAGGCCCAAGCCTGTGGTATGATGTGCACACTTGCTAGACTCAG	Homo sapiens glycoprotein (transmembrane) nmb (GPNMB), mRNA.	go_component: integral to membrane [goid 0016021] [evidence TAS] [pmid 7814155]; go_process: negative regulation of cell proliferation [goid 0008285] [evidence TAS] [pmid 7814155]
GI_4507466-S	-3.33577	15.5591	2.71829e-09	4.33382e-06	11.5383	NM_000358.1	TGFBI	GTGTCTCACATCTACACGTGGCTTGGAGGCTTTTATGGGGCCCTGTCCAG	Homo sapiens transforming growth factor, beta-induced, 68kDa (TGFBI), mRNA.	go_component: extracellular matrix [goid 0005578] [evidence IEA]; go_component: extracellular space [goid 0005615] [evidence TAS] [pmid 1388724]; go_function: integrin binding [goid 0005178] [evidence TAS] [pmid 1388724]; go_function: tumor suppressor [goid 0008181] [evidence TAS] [pmid 8024701]; go_function: structural molecule activity [goid 0005198] [evidence IEA]; go_function: cell adhesion m…
GI_4557578-S	-5.71808	23.8927	1.88627e-11	9.18762e-08	15.3429	NM_001442.1	FABP4	CCACGAGAGTTTATGAGAGAGCATAAGCCAAGGGACGTTGACCTGGACTG	Homo sapiens fatty acid binding protein 4, adipocyte (FABP4), mRNA.	go_component: soluble fraction [goid 0005625] [evidence TAS] [pmid 2481498]; go_component: cytoplasm [goid 0005737] [evidence TAS] [pmid 2481498]; go_function: fatty acid binding [goid 0005504] [evidence TAS] [pmid 2481498]; go_function: transporter activity [goid 0005215] [evidence IEA]; go_process: transport [goid 0006810] [evidence IEA]
