# Supplementary material for: Transcriptional profiling of mycobacterial antigen-induced responses in infants vaccinated with BCG at birth
Source: BMC Med Genomics. 2009 Feb 24;2:10. doi: 10.1186/1755-8794-2-10 (PMC2654906; doi:10.1186/1755-8794-2-10)
Supplement: Additional File 3 — BCGvPPD venn lists. List of genes differentially expressed between BCG and PPD stimulation as determined by venn analysis. [file 1755-8794-2-10-S3.xls]

## Sheet: BCGvPPD venn lists
condition	ID	Accession	Symbol	Probe_Sequence	Definition	Ontology	Synonym
BCG	GI_10518499-S	NM_001993.2	F3	ATGTGTTAAGTGCAGGAGACATTGGTATTCTGGGCAGCTTCCTAATATGC	Homo sapiens coagulation factor III (thromboplastin, tissue factor) (F3), mRNA.	go_component: integral to membrane [goid 0016021] [evidence TAS] [pmid 3037536]; go_component: plasma membrane [goid 0005886] [evidence NR] [pmid 10896200]; go_function: blood coagulation factor activity [goid 0003801] [evidence TAS] [pmid 10896200]; go_function: transmembrane receptor activity [goid 0004888] [evidence NR]; go_function: receptor activity [goid 0004872] [evidence NR]; go_function:…	TF;TFA;CD142
BCG	GI_10863922-S	NM_021127.1	PMAIP1	GATGACCTGTGATTAGACTGGGCGGCTGGGGAGAAACAGTTCAGTGCATT	Homo sapiens phorbol-12-myristate-13-acetate-induced protein 1 (PMAIP1), mRNA.	go_process: oncogenesis [goid 0007048] [evidence TAS] [pmid 2398525]	APR;NOXA
BCG	GI_11345479-S	NM_021941.1	C21orf97	GGCCCTGCTTGTGCCATGTGGATGTTTGTGAGCCTCGGTCCTACAGCACT	Homo sapiens chromosome 21 open reading frame 97 (C21orf97), mRNA.	0	FLJ21324
BCG	GI_11545764-S	NM_022059.1	CXCL16	CCATACGGGTTGGTTTCACCTCCTCAGTCCCTTGCCTACCCCAGTGAGAG	Homo sapiens chemokine (C-X-C motif) ligand 16 (CXCL16), mRNA.	go_component: integral to membrane [goid 0016021] [evidence IEA]; go_component: extracellular [goid 0005576] [evidence IEA]; go_function: cytokine activity [goid 0005125] [evidence IEA]; go_function: chemokine activity [goid 0008009] [evidence IEA]; go_process: chemotaxis [goid 0006935] [evidence IEA]; go_process: immune response [goid 0006955] [evidence IEA]	SRPSOX;CXCLG16;SR-PSOX
BCG	GI_13325059-S	NM_000104.2	CYP1B1	CGTATGTAGGCCCAGTCGTCATCAGATGCTTGCGGCAAAAGAAAGCTGTG	Homo sapiens cytochrome P450, family 1, subfamily B, polypeptide 1 (CYP1B1), mRNA.	go_component: membrane [goid 0016020] [evidence IEA]; go_component: microsome [goid 0005792] [evidence IEA]; go_component: endoplasmic reticulum [goid 0005783] [evidence IEA]; go_function: cytochrome P450 activity [goid 0015034] [evidence TAS] [pmid 9097971]; go_function: electron transporter activity [goid 0005489] [evidence TAS] [pmid 8910454]; go_function: monooxygenase activity [goid 0004497]…	CP1B;GLC3A
BCG	GI_13376631-S	NM_025079.1	FLJ23231	CTCTATTCCTTATCCTGCTGCCCCTGTAGGGGTCAAGGGCCCTCCGTCTA	Homo sapiens hypothetical protein FLJ23231 (FLJ23231), mRNA.	0	0
BCG	GI_13470085-S	NM_015577.1	RAI14	TGTCACAGCACTTCAGAAAATACACAACAGCCCCTTCTGCCCCCGCACAG	Homo sapiens retinoic acid induced 14 (RAI14), mRNA.	0	RAI13;NORPEG;KIAA1334;DKFZp564G013
BCG	GI_13699838-I	NM_001061.2	TBXAS1	GTGCGTCTAGGGCTGCTTGAGGTCAAGTTGACACTGCTCCACGTGCTGCA	Homo sapiens thromboxane A synthase 1 (platelet, cytochrome P450, family 5, subfamily A) (TBXAS1), transcript variant TXS-I, mRNA.	go_process: blood coagulation [goid 0007596] [evidence NR]	TS;TXS;CYP5;THAS;TXAS;CYP5A1
BCG	GI_13699839-A	NM_030984.1	TBXAS1	TGGCCACCAACCCTGACTGCCAAGAGAAGCTTCTGAGAGAGGTAGACGTT	Homo sapiens thromboxane A synthase 1 (platelet, cytochrome P450, family 5, subfamily A) (TBXAS1), transcript variant TXS-II, mRNA.	go_process: blood coagulation [goid 0007596] [evidence NR]	TS;TXS;CYP5;THAS;TXAS;CYP5A1
BCG	GI_13904863-S	NM_000784.2	CYP27A1	TGCTGCCATGTCTCAGATGAGGAGGGAGAGAAGGAGGCCGCCAGACTCGA	Homo sapiens cytochrome P450, family 27, subfamily A, polypeptide 1 (CYP27A1), nuclear gene encoding mitochondrial protein, mRNA.	go_component: membrane [goid 0016020] [evidence IEA]; go_component: mitochondrion [goid 0005739] [evidence NR]; go_function: steroid hydroxylase activity [goid 0008395] [evidence TAS] [pmid 9790667]; go_process: electron transport [goid 0006118] [evidence IEA]	CTX;CP27;CYP27
BCG	GI_14043021-S	NM_004990.2	MARS	AGAAACAGTTGGCTGTAGCTGAGGGGAAACCCCCTGAAGCCCCTAAAGGC	Homo sapiens methionine-tRNA synthetase (MARS), mRNA.	go_component: soluble fraction [goid 0005625] [evidence NR]; go_component: cytoplasm [goid 0005737] [evidence NR]; go_function: methionine-tRNA ligase activity [goid 0004825] [evidence P] [pmid 8921912]; go_process: protein biosynthesis [goid 0006412] [evidence NR]	METRS;MTRNS
BCG	GI_14149929-S	NM_032227.1	FLJ22679	TTTGTCAGGCTGGTTCTTGCGTGCTCTGTGCCCCCACCAGTTTGCTCACC	Homo sapiens hypothetical protein FLJ22679 (FLJ22679), mRNA.	0	FLJ20173
BCG	GI_14149998-S	NM_032265.1	ZMYND15	CCGGCGGAAATGAATGCTGATACCCTAGTAGTCCCCAGCTCCCAAACACT	Homo sapiens zinc finger, MYND domain containing 15 (ZMYND15), mRNA.	0	DKFZp434N127
BCG	GI_14574565-A	NM_032955.1	AIF1	TAATTGGAGAGGTGTCCAGTGGCTCCGGGGAGACGTTCAGCTACCCTGAC	Homo sapiens allograft inflammatory factor 1 (AIF1), transcript variant 1, mRNA.	go_component: nucleus [goid 0005634] [evidence P] [pmid 9614071]; go_process: cell cycle arrest [goid 0007050] [evidence E] [pmid 9614071]; go_process: negative regulation of cell proliferation [goid 0008285] [evidence E] [pmid 9614071]; go_process: response to stress [goid 0006950] [evidence E] [pmid 9614071]; go_process: inflammatory response [goid 0006954] [evidence E] [pmid 8912632]	IBA1;AIF-1;IRT-1
BCG	GI_15147247-S	NM_033255.1	EPSTI1	GGGAGTCACTTGATGCTTTCAGGTTAATCAGAGCTATGGGTGCTACAGGC	Homo sapiens epithelial stromal interaction 1 (breast) (EPSTI1), mRNA.	0	BRESI1
BCG	GI_15208661-S	NM_006074.2	TRIM22	CACTAAGTAATGTATCCTTCAGAATGTGTTGGTTTACCAGTGACACCCCA	Homo sapiens tripartite motif-containing 22 (TRIM22), mRNA.	go_component: nucleus [goid 0005634] [evidence TAS] [pmid 7797467]; go_component: intracellular [goid 0005622] [evidence IEA]; go_function: transcription co-repressor activity [goid 0003714] [evidence TAS] [pmid 7797467]; go_function: antiviral response protein activity [goid 0003800] [evidence TAS] [pmid 7797467]; go_function: transcription factor activity [goid 0003700] [evidence TAS] [pmid 779…	RNF94;STAF50;GPSTAF50
BCG	GI_15619005-S	NM_004624.2	VIPR1	CACTCAGCTTCCTACCCACACCTCTGCCAGAAGATCCCCTCAGGACTGCA	Homo sapiens vasoactive intestinal peptide receptor 1 (VIPR1), mRNA.	go_component: integral to plasma membrane [goid 0005887] [evidence TAS] [pmid 8179610]; go_function: vasoactive intestinal polypeptide receptor activity [goid 0004999] [evidence TAS] [pmid 8179610]; go_function: G-protein coupled receptor activity [goid 0004930] [evidence IEA]; go_process: positive regulation of cell proliferation [goid 0008284] [evidence TAS] [pmid 8389448]; go_process: G-protei…	II;HVR1;RCD1;RDC1;VIPR;VIRG;VPAC1;PACAP-R-2
BCG	GI_16159362-S	XM_038999.2	NEDL2	GAACTGATTGCTCTCCTGTGAGTTAAGCTATGTTTACTACTGGGACCCTC	Homo sapiens NEDD4-related E3 ubiquitin ligase NEDL2 (NEDL2), mRNA.	0	0
BCG	GI_18490989-S	NM_002462.2	MX1	TCAGCCCTCAGAATCGCTCCACCTTGCAGCTCTCCCCTTCTCTGTATTCC	Homo sapiens myxovirus (influenza virus) resistance 1, interferon-inducible protein p78 (mouse) (MX1), mRNA.	go_component: cytoplasm [goid 0005737] [evidence NR]; go_function: GTPase activity [goid 0003924] [evidence NR]; go_function: GTP binding [goid 0005525] [evidence TAS] [pmid 2154602]; go_function: antiviral response protein activity [goid 0003800] [evidence NR]; go_process: induction of apoptosis [goid 0006917] [evidence TAS]; go_process: pathogenesis [goid 0009405] [evidence TAS]; go_process: de…	MX;MxA;IFI78;IFI-78K
BCG	GI_18644884-S	NM_003681.2	PDXK	CTCCTGGCGTGGACACACAAGCACCCCAATAACCTCAAGGTGGCCTGTGA	Homo sapiens pyridoxal (pyridoxine, vitamin B6) kinase (PDXK), mRNA.	go_function: pyridoxal kinase activity [goid 0008478] [evidence TAS] [pmid 9099727]; go_function: transferase activity [goid 0016740] [evidence IEA]	PKH;PNK
BCG	GI_19718771-A	NM_001673.2	ASNS	CCGCGCAGATCGAACTACTGCTGCCCATGGTCTTGAACTGAGAGTCCCAT	Homo sapiens asparagine synthetase (ASNS), transcript variant 2, mRNA.	go_component: soluble fraction [goid 0005625] [evidence IDA] [pmid 2564390]; go_function: asparagine synthase (glutamine-hydrolyzing) activity [goid 0004066] [evidence IDA] [pmid 2886907]; go_function: ligase activity [goid 0016874] [evidence IEA]; go_process: metabolism [goid 0008152] [evidence IEA]; go_process: asparagine biosynthesis [goid 0006529] [evidence NAS]; go_process: glutamine metabol…	TS11
BCG	GI_19913391-A	NM_134427.1	RGS3	CTTTGGGAAAGCATGGCACCCTCAGACCACACAGTAGCCAAGTTCTGGAG	Homo sapiens regulator of G-protein signalling 3 (RGS3), transcript variant 4, mRNA.	go_component: cytosol [goid 0005829] [evidence E]; go_component: peripheral plasma membrane protein [goid 0000157] [evidence E]; go_function: GTPase activator activity [goid 0005096] [evidence E]; go_process: regulation of G-protein coupled receptor protein signaling pathway [goid 0008277] [evidence E]; go_process: inactivation of MAPK [goid 0000188] [evidence E] [pmid 8602223]	C2PA;RGP3;FLJ20370;PDZ-RGS3
BCG	GI_19920322-A	NM_022109.2	CTL1	CAGGACTACACAGTATGGGTGCTGCCTCTGATCATCGTCTGCCTCTTTGC	Homo sapiens choline transporter-like protein 1 (CTL1), mRNA.	0	0
BCG	GI_19923257-S	NM_004567.2	PFKFB4	GCTGGCGTGCCCATGTTGCAGATATTTTCCCGAGTTCCCCAGAATGGATG	Homo sapiens 6-phosphofructo-2-kinase/fructose-2,6-biphosphatase 4 (PFKFB4), mRNA.	go_component: cellular_component unknown [goid 0008372] [evidence ND]; go_function: fructose-2,6-bisphosphate 2-phosphatase activity [goid 0004331] [evidence IEA]; go_function: 6-phosphofructo-2-kinase activity [goid 0003873] [evidence NAS] [pmid 10095107]; go_function: ATP binding [goid 0005524] [evidence IEA]; go_function: kinase activity [goid 0016301] [evidence IEA]; go_function: transferase …	0
BCG	GI_19923320-S	NM_005550.2	KIFC3	GGGATTCTGCTGCTCGCTCACCTGCCTGGCTCGCTGGTCTCTCGAATTTT	Homo sapiens kinesin family member C3 (KIFC3), mRNA.	go_component: kinesin complex [goid 0005871] [evidence IEA] [pmid 9782090]; go_component: microtubule associated complex [goid 0005875] [evidence IEA]; go_function: microtubule motor activity [goid 0003777] [evidence P] [pmid 9782090]; go_function: ATP binding [goid 0005524] [evidence IEA]; go_function: motor activity [goid 0003774] [evidence IEA]; go_process: vision [goid 0007601] [evidence P] […	0
BCG	GI_20070355-S	NM_003744.3	NUMB	CATCCCCTTGACAGTTGCAGCCTCTTGACCTCGGATAACAATAAGAGAGC	Homo sapiens numb homolog (Drosophila) (NUMB), mRNA.	go_component: integral to plasma membrane [goid 0005887] [evidence P] [pmid 7596406]	S171
BCG	GI_20127535-S	NM_015149.2	RGL	GTTTCCTGGTGGACAGCCGGGTAATGCTTTTAGCTGCTCGCATGCTTGTC	Homo sapiens RalGDS-like gene (RGL), mRNA.	go_component: cellular_component unknown [goid 0008372] [evidence ND]; go_function: Ral guanyl-nucleotide exchange factor activity [goid 0008321] [evidence NAS] [pmid 10760592]; go_function: guanyl-nucleotide release factor activity [goid 0019839] [evidence IEA]; go_process: small GTPase mediated signal transduction [goid 0007264] [evidence NAS] [pmid 10760592]; go_process: neuropeptide signaling…	0
BCG	GI_20149554-S	NM_030666.2	SERPINB1	CGCCTAGGTGTGCAGGATCTCTTTAACAGTAGCAAGGCTGATCTGTCTGG	Homo sapiens serine (or cysteine) proteinase inhibitor, clade B (ovalbumin), member 1 (SERPINB1), mRNA.	go_component: cytoplasm [goid 0005737] [evidence NAS]; go_function: serpin [goid 0004868] [evidence NAS] [pmid 9630619]; go_function: enzyme regulator activity [goid 0030234] [evidence NAS]; go_function: serine protease inhibitor activity [goid 0004867] [evidence NAS] [pmid 1376927]	EI;LEI;PI2;MNEI;M/NEI;ELANH2
BCG	GI_20336760-S	NM_015987.2	HEBP1	CAAGAACTTACTGGAAGTGTGCCTCTGTGTCTCCTTCCTCGGGGGTAAGG	Homo sapiens heme binding protein 1 (HEBP1), mRNA.	go_function: binding [goid 0005488] [evidence P] [pmid 10640688]; go_process: circadian rhythm [goid 0007623] [evidence P] [pmid 10640688]	HBP;HEBP
BCG	GI_21264336-S	NM_022481.4	ARAP3	CATTCTGGGACTACCGTGAAGCCTGGAGTAGGGAGAGCGAGTTTGGGAGC	Homo sapiens ARF-GAP, RHO-GAP, ankyrin repeat and plekstrin homology domains-containing protein 3 (ARAP3), mRNA.	go_component: nucleus [goid 0005634] [evidence IEA]; go_function: DNA binding [goid 0003677] [evidence IEA]; go_process: neuropeptide signaling pathway [goid 0007218] [evidence IEA]	FLJ21065
BCG	GI_21314629-S	NM_004054.2	C3AR1	CTGTGTGAAAATGTGGAGCAGCCAACAAGCAGGGGCTCTTAGGCAATCAC	Homo sapiens complement component 3a receptor 1 (C3AR1), mRNA.	go_component: integral to plasma membrane [goid 0005887] [evidence TAS] [pmid 8702752]; go_component: plasma membrane [goid 0005886] [evidence E] [pmid 8702752]; go_function: complement component C3a receptor activity [goid 0004876] [evidence TAS] [pmid 8765043]; go_function: C3a anaphylatoxin receptor activity [goid 0004943] [evidence TAS] [pmid 8702752]; go_function: G-protein coupled receptor …	AZ3B;C3AR;HNFAG09
BCG	GI_21314647-S	NM_006678.2	CMRF35	GGGTCCAGGAGTGTAGAATATGCGGCTGCTTCCATTTGCTGAGTGTGTCG	Homo sapiens CMRF35 leukocyte immunoglobulin-like receptor (CMRF35), mRNA.	go_component: integral to plasma membrane [goid 0005887] [evidence TAS] [pmid 1349532]; go_function: lymphocyte antigen [goid 0005557] [evidence NR]; go_function: transmembrane receptor activity [goid 0004888] [evidence TAS] [pmid 1349532]; go_process: cellular defense response [goid 0006968] [evidence TAS] [pmid 1349532]	LIR;CMRF35A;CMRF-35A;CMRF35A1
BCG	GI_21314657-S	NM_016134.2	PGCP	GCTTCTGGCCAGGAATCCTGGGTCTGCAACTTTGGAAAACTCCTCTTCAC	Homo sapiens plasma glutamate carboxypeptidase (PGCP), mRNA.	go_component: extracellular space [goid 0005615] [evidence E] [pmid 10206990]; go_component: cytoplasm [goid 0005737] [evidence E] [pmid 10206990]; go_function: metallocarboxypeptidase activity [goid 0004181] [evidence P] [pmid 10206990]; go_process: peptide metabolism [goid 0006518] [evidence P] [pmid 10206990]; go_process: proteolysis and peptidolysis [goid 0006508] [evidence P] [pmid 10206990]	0
BCG	GI_21359902-S	NM_016073.2	HDGFRP3	CCTGTTAATGCTTGTCCTTGGAACATCTTTCGCGTATTCACGGTTTGTAG	Homo sapiens hepatoma-derived growth factor, related protein 3 (HDGFRP3), mRNA.	go_component: nucleus [goid 0005634] [evidence TAS] [pmid 10581169]; go_process: cell proliferation [goid 0008283] [evidence TAS] [pmid 10581169]	HDGF2;CGI-142
BCG	GI_21361092-S	NM_003596.2	TPST1	GCTCTTGATCCCGATTTCATGCACAGCCCTGCAGTAAGGAGCCCAGAAGG	Homo sapiens tyrosylprotein sulfotransferase 1 (TPST1), mRNA.	go_component: Golgi apparatus [goid 0005794] [evidence NR]; go_component: integral to membrane [goid 0016021] [evidence IEA]; go_component: membrane fraction [goid 0005624] [evidence TAS] [pmid 9501187]; go_function: protein-tyrosine sulfotransferase activity [goid 0008476] [evidence TAS] [pmid 9733778]; go_function: transferase activity [goid 0016740] [evidence IEA]; go_process: peptidyl-tyrosin…	0
BCG	GI_21361767-S	NM_002065.3	GLUL	TCATCTACCATTTTCTGGTTCTTGTGTTGGCTGTGGCAGGCCAGCTGTGG	Homo sapiens glutamate-ammonia ligase (glutamine synthase) (GLUL), mRNA.	go_function: glutamate-ammonia ligase activity [goid 0004356] [evidence IEA]; go_function: ligase activity [goid 0016874] [evidence IEA]; go_process: glutamine biosynthesis [goid 0006542] [evidence NR]; go_process: regulation of neurotransmitter levels [goid 0001505] [evidence NR]; go_process: nitrogen fixation [goid 0009399] [evidence IEA]	GLNS
BCG	GI_21389470-S	NM_144641.1	FLJ32332	GGTCTGATGCCCCAACACTGCCCTTGCTTTGTTTTCCCTGTCACCTCCCT	Homo sapiens hypothetical protein FLJ32332 (FLJ32332), mRNA.	0	PP2C{eta}
BCG	GI_21536299-I	NM_007315.2	STAT1	GCACACAGTGCTTTCCGTGGCACTGCATACAATCTGAGGCCTCCTCTCTC	Homo sapiens signal transducer and activator of transcription 1, 91kDa (STAT1), transcript variant alpha, mRNA.	go_component: cytoplasm [goid 0005737] [evidence TAS]; go_component: nucleus [goid 0005634] [evidence TAS]; go_function: hematopoietin/interferon-class (D200-domain) cytokine receptor signal transducer activity [goid 0005062] [evidence TAS]; go_function: transcription activating factor [goid 0003710] [evidence E]; go_function: DNA binding [goid 0003677] [evidence E]; go_function: transcription fa…	ISGF-3;STAT91
BCG	GI_21536300-A	NM_139266.1	STAT1	CCCAGAACGGAGGCGAACCTGACTTCCATGCGGTTGAACCCTACACGAAG	Homo sapiens signal transducer and activator of transcription 1, 91kDa (STAT1), transcript variant beta, mRNA.	go_component: cytoplasm [goid 0005737] [evidence TAS]; go_component: nucleus [goid 0005634] [evidence TAS]; go_function: hematopoietin/interferon-class (D200-domain) cytokine receptor signal transducer activity [goid 0005062] [evidence TAS]; go_function: transcription activating factor [goid 0003710] [evidence E]; go_function: DNA binding [goid 0003677] [evidence E]; go_function: transcription fa…	ISGF-3;STAT91
BCG	GI_21536300-I	NM_139266.1	STAT1	TCGCCATCACAGCTGAACTTGTTGAGATCCCCGTGTTACTGCCTATCAGC	Homo sapiens signal transducer and activator of transcription 1, 91kDa (STAT1), transcript variant beta, mRNA.	go_component: cytoplasm [goid 0005737] [evidence TAS]; go_component: nucleus [goid 0005634] [evidence TAS]; go_function: hematopoietin/interferon-class (D200-domain) cytokine receptor signal transducer activity [goid 0005062] [evidence TAS]; go_function: transcription activating factor [goid 0003710] [evidence E]; go_function: DNA binding [goid 0003677] [evidence E]; go_function: transcription fa…	ISGF-3;STAT91
BCG	GI_21536318-S	NM_002957.3	RXRA	TCGTGGCCTCAGGTGCCAGGGTTTGATGGACAGTAGCATTAGAATTGTGG	Homo sapiens retinoid X receptor, alpha (RXRA), mRNA.	go_component: nucleus [goid 0005634] [evidence NR]; go_function: retinoid-X receptor activity [goid 0004886] [evidence E]; go_function: retinoic acid receptor activity [goid 0003708] [evidence NR]; go_function: DNA binding [goid 0003677] [evidence E]; go_function: transcription co-activator activity [goid 0003713] [evidence E]; go_process: vitamin metabolism [goid 0006766] [evidence P]; go_proces…	NR2B1
BCG	GI_21536375-S	NM_005502.2	ABCA1	GTGCTCTTTGTTCATCATTGGCCCTCATTCCAAGCACTTTACGCTGTCTG	Homo sapiens ATP-binding cassette, sub-family A (ABC1), member 1 (ABCA1), mRNA.	go_component: membrane fraction [goid 0005624] [evidence P] [pmid 10431236]; go_component: integral to plasma membrane [goid 0005887] [evidence P] [pmid 10431236]; go_function: anion transporter activity [goid 0008509] [evidence E]; go_function: sterol transporter activity [goid 0015248] [evidence P] [pmid 10431236]; go_function: ATP-binding cassette (ABC) transporter activity [goid 0004009] [evi…	TGD;ABC1;CERP;HDLDT1
BCG	GI_21735617-A	NM_145344.1	APOL1	AGCGGCTCCACTACAGACCCAGCCCCAGGTTCAATGTCCTCCGAAGAATG	Homo sapiens apolipoprotein L, 1 (APOL1), transcript variant 3, mRNA.	go_component: extracellular space [goid 0005615] [evidence TAS] [pmid 9325276]; go_function: high-density lipoprotein [goid 0005321] [evidence TAS] [pmid 9325276]; go_function: lipid transporter activity [goid 0005319] [evidence TAS]; go_process: lipid metabolism [goid 0006629] [evidence TAS] [pmid 9325276]; go_process: lipid transport [goid 0006869] [evidence IEA]; go_process: cholesterol metabo…	APOL;APO-L;APOL-I
BCG	GI_22001414-S	NM_015444.1	RIS1	GAACCTTTTCCAAGTTGATCTATCCAGTGACGTGGCCTGGTGGGCGTTTC	Homo sapiens Ras-induced senescence 1 (RIS1), mRNA.	0	p40BBP;DKFZp586E1621
BCG	GI_22035645-A	NM_145640.1	APOL3	ATGATGGCGGTGGAGGTGGTGGTTGTAGTGTGATGGATCCCCTTTAGGTT	Homo sapiens apolipoprotein L, 3 (APOL3), transcript variant alpha/d, mRNA.	go_function: apolipoprotein [goid 0005320] [evidence TAS] [pmid 10233894]; go_function: lipid transporter activity [goid 0005319] [evidence TAS]; go_process: inflammatory response [goid 0006954] [evidence TAS] [pmid 10233894]; go_process: lipid transport [goid 0006869] [evidence IEA]	CG12-1;APOLIII
BCG	GI_22129777-S	NM_080725.1	C20orf139	AGGGAGAGTGTCTTCAGTGCAATGTGGCATCCTGGATTGGGTCTTGGAAC	Homo sapiens chromosome 20 open reading frame 139 (C20orf139), mRNA.	go_component: extrachromosomal circular DNA [goid 0005727] [evidence IEA]; go_function: DNA binding [goid 0003677] [evidence IEA]	dJ850E9.2
BCG	GI_22749458-S	NM_152742.1	GPC2	GGACTGAGGGTGCTTGAGTAGGATGTGAGACTTCATGGGCCTGGGTTCTG	Homo sapiens glypican 2 (cerebroglycan) (GPC2), mRNA.	go_component: extracellular matrix [goid 0005578] [evidence IEA]	DKFZp547M109
BCG	GI_23097237-S	NM_152889.1	CHST13	GCCCCTGGTGCAATGCGGTCACAGGTTTTATGGGACTTTGGTGAGCTGGG	Homo sapiens carbohydrate (chondroitin 4) sulfotransferase 13 (CHST13), mRNA.	go_function: transferase activity [goid 0016740] [evidence IEA]	C4ST3
BCG	GI_23110931-A	NM_148954.1	PSMB9	GAGCCGGGATGGCTCAAGCGGGGGTGTCATCTACCTGGTCACTATTACAG	Homo sapiens proteasome (prosome, macropain) subunit, beta type, 9 (large multifunctional protease 2) (PSMB9), transcript variant 2, mRNA.	go_component: 26S proteasome [goid 0005837] [evidence TAS] [pmid 8666937]; go_component: proteasome core complex (sensu Eukarya) [goid 0005839] [evidence IEA]; go_component: cytosol [goid 0005829] [evidence IEA]; go_function: peptidase activity [goid 0008233] [evidence IEA]; go_function: proteasome endopeptidase activity [goid 0004299] [evidence IEA]; go_function: endopeptidase activity [goid 000…	LMP2;RING12
BCG	GI_23238207-S	NM_014339.3	IL17R	GCCCCAGCCATGAAGGAACTTAACCGCTAGTGCCGAGGACACGTTAAACG	Homo sapiens interleukin 17 receptor (IL17R), mRNA.	go_component: integral to plasma membrane [goid 0005887] [evidence NAS] [pmid 9367539]; go_component: nucleus [goid 0005634] [evidence IEA]; go_function: receptor activity [goid 0004872] [evidence IEA]; go_function: interleukin-17 receptor activity [goid 0030368] [evidence NAS] [pmid 9367539]; go_function: DNA binding [goid 0003677] [evidence IEA]; go_process: cell surface receptor linked signal …	IL17RA;IL-17RA;hIL-17R;MGC10262
BCG	GI_23510408-I	NM_003057.2	SLC22A1	CCTCGGAGTGATGGTGTGTTCCTCCCTGTGTGACATAGGTGGGATAATCA	Homo sapiens solute carrier family 22 (organic cation transporter), member 1 (SLC22A1), transcript variant 1, mRNA.	go_component: membrane fraction [goid 0005624] [evidence P] [pmid 9187257]; go_component: integral to plasma membrane [goid 0005887] [evidence P] [pmid 9187257]; go_component: integral to membrane [goid 0016021] [evidence IEA]; go_function: organic cation transporter activity [goid 0015101] [evidence P] [pmid 9187257]; go_function: ion transporter activity [goid 0015075] [evidence IEA]; go_proces…	OCT1;HOCT1
BCG	GI_23510446-S	NM_003326.2	TNFSF4	CTGGACAAGCTTACATCTTCCTCAGCCATCTTTGTGAGTCCTTCAAGAGC	Homo sapiens tumor necrosis factor (ligand) superfamily, member 4 (tax-transcriptionally activated glycoprotein 1, 34kDa) (TNFSF4), mRNA.	go_component: integral to plasma membrane [goid 0005887] [evidence TAS] [pmid 7913952]; go_function: receptor binding [goid 0005102] [evidence P] [pmid 7913952]; go_function: tumor necrosis factor receptor binding [goid 0005164] [evidence IEA]; go_process: positive regulation of cell proliferation [goid 0008284] [evidence TAS] [pmid 7913952]; go_process: signal transduction [goid 0007165] [eviden…	GP34;OX4OL;TXGP1;CD134L;OX-40L
BCG	GI_23943855-S	NM_014441.1	SIGLEC9	TTCCAGATGGTGAAGCCTTGGGACTCGCGGGGACAGGAGGCCACTGACAC	Homo sapiens sialic acid binding Ig-like lectin 9 (SIGLEC9), mRNA.	go_component: integral to plasma membrane [goid 0005887] [evidence NAS] [pmid 10801860]; go_function: serine-type endopeptidase activity [goid 0004252] [evidence P]; go_function: tumor antigen [goid 0008222] [evidence P]; go_function: lectin [goid 0005530] [evidence NAS] [pmid 10801860]; go_function: sugar binding [goid 0005529] [evidence NAS] [pmid 10801860]; go_function: cell adhesion molecule …	OBBP-LIKE
BCG	GI_24497437-S	NM_002187.2	IL12B	CCTCACCCCCACCTCTCTAAAAGACACAGGAGGATGACACAGAAACACCG	Homo sapiens interleukin 12B (natural killer cell stimulatory factor 2, cytotoxic lymphocyte maturation factor 2, p40) (IL12B), mRNA.	go_component: membrane [goid 0016020] [evidence IEA]; go_component: extracellular space [goid 0005615] [evidence TAS] [pmid 1673147]; go_function: interleukin-12 receptor binding [goid 0005143] [evidence TAS] [pmid 1674604]; go_function: cytokine activity [goid 0005125] [evidence TAS] [pmid 1673147]; go_function: defense/immunity protein activity [goid 0003793] [evidence TAS] [pmid 10320373]; go_…	CLMF;NKSF;CLMF2;NKSF2;IL-12B
BCG	GI_25282406-S	NM_006084.3	ISGF3G	AATTCCAAATGGTGTGAACCCAGGGGGCCTTTCCCTCTTCCCTGACCTCC	Homo sapiens interferon-stimulated transcription factor 3, gamma 48kDa (ISGF3G), mRNA.	go_component: cytoplasm [goid 0005737] [evidence TAS] [pmid 1630447]; go_component: nucleus [goid 0005634] [evidence TAS] [pmid 1630447]; go_function: transcription factor activity [goid 0003700] [evidence TAS] [pmid 1630447]; go_function: translation regulator activity [goid 0045182] [evidence IEA]; go_process: cell surface receptor linked signal transduction [goid 0007166] [evidence TAS] [pmid …	p48;IRF9;IRF-9;ISGF3
BCG	GI_25777651-S	NM_002250.2	KCNN4	GTGGCGCCCCCTGGTGGGACAACAAAGAGGACACCATTTTTCCAGAGCTG	Homo sapiens potassium intermediate/small conductance calcium-activated channel, subfamily N, member 4 (KCNN4), mRNA.	go_component: voltage-gated potassium channel complex [goid 0008076] [evidence TAS] [pmid 9380751]; go_component: integral to membrane [goid 0016021] [evidence IEA]; go_component: membrane fraction [goid 0005624] [evidence NR]; go_function: calcium-activated potassium channel activity [goid 0015269] [evidence E] [pmid 9380751]; go_function: ion channel activity [goid 0005216] [evidence IEA]; go_f…	IK1;SK4;KCA4;hSK4;IKCA1;hKCa4;KCa3.1;hIKCa1
BCG	GI_27734747-S	NM_173626.1	SLC26A11	TTCCAGACCCCTCCCCAAACATGCATATGTACCTGTCCGTCAGTGTGTGG	Homo sapiens solute carrier family 26, member 11 (SLC26A11), mRNA.	go_component: membrane [goid 0016020] [evidence IEA]; go_function: sulfate porter activity [goid 0008271] [evidence IEA]; go_process: sulfate transport [goid 0008272] [evidence IEA]	MGC46523
BCG	GI_27886567-S	NM_022168.2	MDA5	TCATCTGCAAATGTGGCCAGGCTTGGGGAACAATGATGGTGCACAAAGGC	Homo sapiens melanoma differentiation associated protein-5 (MDA5), mRNA.	0	0
BCG	GI_28416950-S	NM_002183.2	IL3RA	CCCGCATCCCTCACATGAAAGACCCCATCGGTGACAGCTTCCAAAACGAC	Homo sapiens interleukin 3 receptor, alpha (low affinity) (IL3RA), mRNA.	go_component: integral to membrane [goid 0016021] [evidence IEA]; go_function: interleukin-3 receptor activity [goid 0004912] [evidence TAS] [pmid 1833064]; go_function: receptor signaling protein activity [goid 0005057] [evidence NR]; go_function: receptor activity [goid 0004872] [evidence IEA]; go_function: hematopoietin/interferon-class (D200-domain) cytokine receptor activity [goid 0004896] […	IL3R;CD123;IL3RX;IL3RY;IL3RAY;hIL-3Ra;MGC34174
BCG	GI_28461132-S	NM_174892.1	TREM5	GCCCGGCTAAGATCCCCTGAGTCATTCTGTGAGGGACCAAGACCCACAGT	Homo sapiens triggering receptor expressed on myeloid cells 5 (TREM5), mRNA.	go_function: receptor activity [goid 0004872] [evidence IEA]	0
BCG	GI_28872795-S	NM_005194.2	CEBPB	GACTGACGCAACCCACGTGTAACTGTCAGCCGGGCCCTGAGTAATCGCTT	Homo sapiens CCAAT/enhancer binding protein (C/EBP), beta (CEBPB), mRNA.	go_component: nucleus [goid 0005634] [evidence TAS] [pmid 10821850]; go_function: transcription activating factor [goid 0003710] [evidence E]; go_function: DNA binding [goid 0003677] [evidence E]; go_function: transcription factor activity [goid 0003700] [evidence NR] [pmid 10821850]; go_function: translation regulator activity [goid 0045182] [evidence IEA]; go_process: acute-phase response [goid…	LAP;CRP2;TCF5;IL6DBP;NF-IL6;MGC32080;C/EBP-beta
BCG	GI_29171756-S	NM_006432.3	NPC2	AGCTCCGGGTGGCTGGTTCTCAGTGGTTGTCTCATGTCTCTTTTTCTGTC	Homo sapiens Niemann-Pick disease, type C2 (NPC2), mRNA.	go_component: cellular_component unknown [goid 0008372] [evidence ND]; go_function: molecular_function unknown [goid 0005554] [evidence ND]; go_process: biological_process unknown [goid 0000004] [evidence ND]	HE1;NP-C2;MGC1333
BCG	GI_29648312-S	NM_020437.3	LOC57168	TGCTTCAGAGACTCCTTTCTGGCCTAACAGCGCATTCCTTTGATTGGTCC	Homo sapiens similar to aspartate beta hydroxylase (ASPH) (LOC57168), mRNA.	go_function: peptide-aspartate beta-dioxygenase activity [goid 0004597] [evidence IEA]	0
BCG	GI_29746633-S	XM_290973.1	LOC339665	CTGTGGCCTCACCCCTGGGCCCCCCAATTTTGGGTCATCCATCCTCAAAT	Homo sapiens similar to RIKEN cDNA A330108F03 (LOC339665), mRNA.	0	0
BCG	GI_29789005-S	NM_006832.1	PLEKHC1	TTCCTAGCTCACATAGCCCAAAAGGGTGCGAGGGAGAGGTGGATTACCAG	Homo sapiens pleckstrin homology domain containing, family C (with FERM domain) member 1 (PLEKHC1), mRNA.	go_component: cytoskeleton [goid 0005856] [evidence IEA]; go_component: cellular_component unknown [goid 0008372] [evidence ND]; go_function: cell adhesion molecule activity [goid 0005194] [evidence IEA]; go_process: regulation of cell cycle [goid 0000074] [evidence P] [pmid 8175911]; go_process: cell proliferation [goid 0008283] [evidence P] [pmid 8175911]; go_process: cell growth [goid 0016049]…	MIG2;KIND2;mig-2;UNC112
BCG	GI_30410791-S	NM_002818.2	PSME2	AGCGACTGAAGCAGCATGGCCAAGCCGTGTGGGGTGCGCCTGAGCGGGGA	Homo sapiens proteasome (prosome, macropain) activator subunit 2 (PA28 beta) (PSME2), mRNA.	go_component: 26S proteasome [goid 0005837] [evidence E] [pmid 8811196]; go_component: cytosol [goid 0005829] [evidence IEA]; go_component: proteasome activator complex [goid 0008537] [evidence IEA]; go_function: proteasome activator activity [goid 0008538] [evidence IEA]; go_process: immune response [goid 0006955] [evidence IEA]	PA28B;REGbeta;PA28beta
BCG	GI_30474872-A	NM_178145.1	RASSF4	GCTTGGAAGCCACCATGCTGTGCGGAACTGCGTCAGGGCAAATGTCACAG	Homo sapiens Ras association (RalGDS/AF-6) domain family 4 (RASSF4), transcript variant 2, mRNA.	go_process: neuropeptide signaling pathway [goid 0007218] [evidence IEA]	AD037;MGC44914
BCG	GI_31542979-S	NM_001549.2	IFIT4	GCCCCAACCTGGGATTGCTGAGCAGGGAAGCTTTGCATGTTGCTCTAAGG	Homo sapiens interferon-induced protein with tetratricopeptide repeats 4 (IFIT4), mRNA.	go_component: cellular_component unknown [goid 0008372] [evidence ND]; go_function: molecular_function unknown [goid 0005554] [evidence ND]; go_process: immune response [goid 0006955] [evidence IEA]; go_process: biological_process unknown [goid 0000004] [evidence ND]	IFI60;ISG60;RIG-G;CIG-49
BCG	GI_31543409-S	NM_005084.2	PLA2G7	GGATGTTTCCACTGGGTGATGAAGTATATTCCAGAATTCCTCAGCCCCTC	Homo sapiens phospholipase A2, group VII (platelet-activating factor acetylhydrolase, plasma) (PLA2G7), mRNA.	go_component: 2-acetyl-1-alkylglycerophosphocholine esterase complex [goid 0008247] [evidence IEA]; go_component: extracellular [goid 0005576] [evidence TAS] [pmid 8675689]; go_function: phospholipid binding [goid 0005543] [evidence TAS] [pmid 8675689]; go_function: 1-alkyl-2-acetylglycerophosphocholine esterase activity [goid 0003847] [evidence IEA]; go_function: hydrolase activity [goid 0016787…	PAFAH;LDL-PLA2
BCG	GI_31543658-S	NM_014725.2	STARD8	TGAGGGGCACTTCAGATGAGAATGGAGAGGTAGGGAGCCAGGTGCAGCAG	Homo sapiens START domain containing 8 (STARD8), mRNA.	go_function: GTPase activator activity [goid 0005096] [evidence IEA]	KIAA0189
BCG	GI_31747574-S	NM_013252.2	CLECSF5	CTAGGTCAGCCAACCCCCATCCAACCCTTAGACTCACGAACAAATCCACC	Homo sapiens C-type (calcium dependent, carbohydrate-recognition domain) lectin, superfamily member 5 (CLECSF5), mRNA.	go_component: integral to plasma membrane [goid 0005887] [evidence P] [pmid 10449773]; go_function: binding [goid 0005488] [evidence P] [pmid 10449773]; go_function: receptor activity [goid 0004872] [evidence NR]; go_function: lectin [goid 0005530] [evidence IEA]; go_function: sugar binding [goid 0005529] [evidence IEA]; go_process: cellular defense response [goid 0006968] [evidence P] [pmid 1044…	MDL1;MDL-1
BCG	GI_32528285-A	NM_181866.1	BACH	CCGAGCACGCTGTAGGGTATGGGAAGAACCCAGCACCACTAATAAAGCTG	Homo sapiens brain acyl-CoA hydrolase (BACH), transcript variant hBACHd, mRNA.	go_component: cytoplasm [goid 0005737] [evidence TAS] [pmid 10578051]; go_function: acyl-CoA binding [goid 0000062] [evidence TAS] [pmid 10578051]; go_function: catalytic activity [goid 0003824] [evidence E] [pmid 10578051]; go_function: serine esterase activity [goid 0004759] [evidence IEA]; go_function: hydrolase activity [goid 0016787] [evidence IEA]; go_function: palmitoyl-CoA hydrolase activ…	ACT;ACH1;LACH1;hBACH;CTE-II;MGC1126
BCG	GI_33286417-A	NM_002654.3	PKM2	AGGCCTCTCCAGTTTGCACCTGTCCCCACCCTCCACTCAGCTGTCCTGCA	Homo sapiens pyruvate kinase, muscle (PKM2), transcript variant 1, mRNA.	0	PK3;PKM;TCB;OIP3;CTHBP;THBP1;MGC3932
BCG	GI_33457315-S	NM_025201.3	pp9099	GCTATTAATTTCCATCCTTTAGCAGGCTGGGCCCTAGGCAGGAAGCTGGC	Homo sapiens PH domain-containing protein (pp9099), mRNA.	0	PP1628;DKFZp761K2312
BCG	GI_33695096-S	NM_005301.2	GPR35	TCTTGGGAAGAGAGAGGGACAGGGACAAGGGCAAGAGGACTGAGGCCAGA	Homo sapiens G protein-coupled receptor 35 (GPR35), mRNA.	go_component: integral to membrane [goid 0016021] [evidence IEA]; go_component: integral to plasma membrane [goid 0005887] [evidence P] [pmid 9479505]; go_function: G-protein coupled receptor activity [goid 0004930] [evidence P] [pmid 9479505]; go_function: rhodopsin-like receptor activity [goid 0001584] [evidence IEA]; go_process: G-protein coupled receptor protein signaling pathway [goid 000718…	0
BCG	GI_34147631-S	NM_003461.3	ZYX	TGGGAGACCCTCCAGGACATTCCCACCCTCCCCCATGCTGCCAAGTTGTA	Homo sapiens zyxin (ZYX), mRNA.	go_component: focal adhesion [goid 0008357] [evidence E] [pmid 8940160]; go_component: integral to plasma membrane [goid 0005887] [evidence TAS] [pmid 8940160]; go_component: plasma membrane [goid 0005886] [evidence E] [pmid 8940160]; go_function: cell adhesion molecule activity [goid 0005194] [evidence IEA] [pmid 8940160]; go_process: cell adhesion [goid 0007155] [evidence TAS] [pmid 8940160]; g…	0
BCG	GI_34222094-S	NM_012212.2	LTB4DH	TTCGCATGGAAGCTTTTGTCGTCTACCGCTGGCAAGGAGATGCCCGCCAA	Homo sapiens leukotriene B4 12-hydroxydehydrogenase (LTB4DH), mRNA.	go_component: cytoplasm [goid 0005737] [evidence NAS]; go_function: catalytic activity [goid 0003824] [evidence E] [pmid 8576264]; go_function: alcohol dehydrogenase activity, zinc-dependent [goid 0004024] [evidence IEA]; go_function: zinc ion binding [goid 0008270] [evidence IEA]; go_function: oxidoreductase activity [goid 0016491] [evidence IEA]; go_process: leukotriene metabolism [goid 0006691…	MGC34943
BCG	GI_34304343-A	NM_021154.3	PSAT1	GCATTCCATTAGCAAGAGTTGTACCCCCTCCCCAGTCTTCGCCTTCCTCT	Homo sapiens phosphoserine aminotransferase 1 (PSAT1), transcript variant 2, mRNA.	go_function: phosphoserine aminotransferase activity [goid 0004646] [evidence IEA]; go_function: transferase activity [goid 0016740] [evidence IEA]; go_function: phosphoserine transaminase activity [goid 0004648] [evidence NAS] [pmid 10637769]; go_process: L-serine biosynthesis [goid 0006564] [evidence NAS] [pmid 10637769]; go_process: amino acid metabolism [goid 0006520] [evidence IEA]; go_proce…	PSA
BCG	GI_34328901-A	NM_080548.2	PTPN6	GGAGAAGAGCAAGGGTTCCCTCAAGAGGAAGTGAGCGGTGCTGTCCTCAG	Homo sapiens protein tyrosine phosphatase, non-receptor type 6 (PTPN6), transcript variant 2, mRNA.	go_component: membrane [goid 0016020] [evidence E]; go_component: cytoskeleton [goid 0005856] [evidence NR]; go_function: protein tyrosine phosphatase activity [goid 0004725] [evidence E] [pmid 1732748]; go_process: G-protein coupled receptor protein signaling pathway [goid 0007186] [evidence P]; go_process: signal transduction [goid 0007165] [evidence E]; go_process: apoptosis [goid 0006915] [ev…	HCP;HCPH;SHP-1;HPTP1C;PTP-1C;SHP-1L;SH-PTP1
BCG	GI_34335241-S	NM_004635.3	MAPKAPK3	CCTAGTTCCTTCCTGGCCCCTCTCTCACTGGCTGGGAAACCCTAGACCAT	Homo sapiens mitogen-activated protein kinase-activated protein kinase 3 (MAPKAPK3), mRNA.	go_component: nucleus [goid 0005634] [evidence TAS] [pmid 10781029]; go_function: MAP kinase kinase activity [goid 0004708] [evidence TAS] [pmid 10781029]; go_function: ATP binding [goid 0005524] [evidence IEA]; go_function: protein serine/threonine kinase activity [goid 0004674] [evidence IEA]; go_function: transferase activity [goid 0016740] [evidence IEA]; go_process: response to stress [goid …	3PK;MAPKAP3
BCG	GI_34452172-S	NM_000887.3	ITGAX	TCAGCTCAGGGCTTCATCGTGGGGCTCTCAGTTCCGATTTCCCAGGCTGA	Homo sapiens integrin, alpha X (antigen CD11C (p150), alpha polypeptide) (ITGAX), mRNA.	go_component: integrin complex [goid 0008305] [evidence TAS] [pmid 2303426]; go_component: integral to membrane [goid 0016021] [evidence IEA]; go_function: cell adhesion receptor activity [goid 0004895] [evidence TAS] [pmid 3327687]; go_function: receptor activity [goid 0004872] [evidence TAS] [pmid 2303426]; go_function: magnesium ion binding [goid 0000287] [evidence IEA]; go_process: histogenes…	CD11C
BCG	GI_34577121-S	NM_003998.2	NFKB1	GGTATCACGGTCGCCACCTGGCATTCCTTCTGACCACAGCATCATTTTGC	Homo sapiens nuclear factor of kappa light polypeptide gene enhancer in B-cells 1 (p105) (NFKB1), mRNA.	go_component: cytoplasm [goid 0005737] [evidence NR]; go_component: nucleus [goid 0005634] [evidence TAS] [pmid 1992489]; go_function: transcription activating factor [goid 0003710] [evidence E]; go_function: transcription factor activity [goid 0003700] [evidence TAS] [pmid 10928981]; go_function: translation regulator activity [goid 0045182] [evidence IEA]; go_process: response to pathogenic bac…	KBF1;EBP-1;MGC54151;NFKB-p50;NFKB-p105;NF-kappa-B
BCG	GI_34916005-S	NM_194284.1	LOC137075	GCGGTGAAAGTCGAGGGCATGCAAGAGTTTCTCTTCCAGAAGCCAAGAGG	Homo sapiens hypothetical protein LOC137075 (LOC137075), mRNA.	go_component: tight junction [goid 0005923] [evidence IEA]; go_component: nucleus [goid 0005634] [evidence IEA]; go_function: structural molecule activity [goid 0005198] [evidence IEA]; go_function: DNA binding [goid 0003677] [evidence IEA]; go_process: regulation of transcription, DNA-dependent [goid 0006355] [evidence IEA]	0
BCG	GI_37540022-S	XM_351827.1	LOC375731	GTGCCAAGTGACTTCATCTTACCTATCAGTGATGTCCGGGCCAGCATAGG	Homo sapiens similar to DKFZP586G1517 protein (LOC375731), mRNA.	0	0
BCG	GI_37541554-S	XM_351083.1	SNAI3	GGAGATGGGGCAGGACTGGGAGAGCCCACGATTGGTGATTTGGGTGTGTT	Homo sapiens snail homolog 3 (Drosophila) (SNAI3), mRNA.	0	0
BCG	GI_37549959-S	XM_351625.1	LOC375459	CGTCCCTAAGTGTGGATTTCTCCCTGGGAATGAGAAAGTCCTGTCCCTCT	Homo sapiens similar to Proteasome activator complex subunit 2 (Proteasome activator 28-beta subunit) (PA28beta) (PA28b) (Activator of multicatalytic protease subunit 2) (11S regulator complex beta subunit) (REG-beta) (LOC375459), mRNA.	0	0
BCG	GI_37552401-S	XM_351780.1	LOC375662	ATTACTGGGTGCCCAAGTGGATCGATGCCACTGACCCTTCTGCCCACACA	Homo sapiens similar to asparagine synthetase; glutamine-dependent asparagine synthetase; TS11 cell cycle control protein (LOC375662), mRNA.	0	0
BCG	GI_37577116-A	NM_194448.1	CLECSF6	GAGCATTTTTTCATGTGCCAGAGCCTGTACTGGAGGCCCCCATTGTGCAC	Homo sapiens C-type (calcium dependent, carbohydrate-recognition domain) lectin, superfamily member 6 (CLECSF6), transcript variant 4, mRNA.	go_component: integral to plasma membrane [goid 0005887] [evidence P] [pmid 10438934]; go_function: transmembrane receptor activity [goid 0004888] [evidence P] [pmid 10438934]; go_function: sugar binding [goid 0005529] [evidence IEA]; go_process: cell adhesion [goid 0007155] [evidence P] [pmid 10438934]; go_process: cell surface receptor linked signal transduction [goid 0007166] [evidence P] [pmi…	DCIR;LLIR;DDB27;HDCGC13P
BCG	GI_37693523-S	NM_014795.2	ZFHX1B	CACCAGCTTCAGTGTTAAGCTCACCCTGTTCTTTGAAGCACCCATGTCAG	Homo sapiens zinc finger homeobox 1b (ZFHX1B), mRNA.	go_component: nucleus [goid 0005634] [evidence IC] [pmid 9853615]; go_function: transcriptional repressor activity [goid 0016564] [evidence ISS] [pmid 11592033]; go_function: phosphatase regulator activity [goid 0019208] [evidence NAS] [pmid 11477103]; go_function: SMAD binding [goid 0046332] [evidence NAS]; go_function: transcription factor activity [goid 0003700] [evidence IEA]; go_process: reg…	SIP1;SIP-1;SMADIP1;KIAA0569
BCG	GI_38045930-S	NM_024787.2	RNF122	CCAGAATGGAAGGGGGTGGGGATTTTCTGTTCCTCCCTGGAGTGGGTGAG	Homo sapiens ring finger protein 122 (RNF122), mRNA.	0	FLJ12526
BCG	GI_38157980-A	NM_004223.3	UBE2L6	TGAGGGCCTGGGGACAGTGGAGCATATGGGTGGGAGACAGATGGAGGGTA	Homo sapiens ubiquitin-conjugating enzyme E2L 6 (UBE2L6), transcript variant 1, mRNA.	go_function: ubiquitin conjugating enzyme activity [goid 0004840] [evidence TAS] [pmid 9153201]; go_function: ubiquitin-protein ligase activity [goid 0004842] [evidence TAS] [pmid 9153201]; go_function: ligase activity [goid 0016874] [evidence IEA]; go_process: protein modification [goid 0006464] [evidence TAS] [pmid 9153201]; go_process: ubiquitin cycle [goid 0006512] [evidence IEA]	RIG-B;UBCH8;MGC40331
BCG	GI_38157980-I	NM_004223.3	UBE2L6	GGGTGCCACACACTCGGTCCCGACATGATGGCGAGCATGCGAGTGGTGAA	Homo sapiens ubiquitin-conjugating enzyme E2L 6 (UBE2L6), transcript variant 1, mRNA.	go_function: ubiquitin conjugating enzyme activity [goid 0004840] [evidence TAS] [pmid 9153201]; go_function: ubiquitin-protein ligase activity [goid 0004842] [evidence TAS] [pmid 9153201]; go_function: ligase activity [goid 0016874] [evidence IEA]; go_process: protein modification [goid 0006464] [evidence TAS] [pmid 9153201]; go_process: ubiquitin cycle [goid 0006512] [evidence IEA]	RIG-B;UBCH8;MGC40331
BCG	GI_38158004-A	NM_198125.1	TYROBP	ATGGGAGACCTGGTGCTGACAGTGCTCATTGCCCTGGCCGTGTACTTCCT	Homo sapiens TYRO protein tyrosine kinase binding protein (TYROBP), transcript variant 2, mRNA.	go_component: integral to plasma membrane [goid 0005887] [evidence TAS] [pmid 9490415]; go_function: receptor signaling protein activity [goid 0005057] [evidence TAS] [pmid 9490415]; go_process: cellular defense response [goid 0006968] [evidence TAS] [pmid 9490415]; go_process: signal transduction [goid 0007165] [evidence E] [pmid 9490415]; go_process: intracellular signaling cascade [goid 000724…	DAP12;KARAP;PLOSL
BCG	GI_38454325-S	NM_001775.2	CD38	GAGGGTCCTCCACAATAAGGTCAATGCCAGAGACGGAAGCCTTTTTCCCC	Homo sapiens CD38 antigen (p45) (CD38), mRNA.	go_component: integral to membrane [goid 0016021] [evidence IEA]; go_component: membrane fraction [goid 0005624] [evidence TAS] [pmid 8253715]; go_component: plasma membrane [goid 0005886] [evidence TAS] [pmid 8253715]; go_function: catalytic activity [goid 0003824] [evidence NR]; go_function: NAD nucleosidase activity [goid 0003953] [evidence IEA]; go_function: hydrolase activity [goid 0016787] …	0
BCG	GI_38455425-S	NM_133467.2	CITED4	GTACAGCCCGAACCCGTGGAGCAATGCCCTGTCTGGCCTCCAAAACCAAA	Homo sapiens Cbp/p300-interacting transactivator, with Glu/Asp-rich carboxy-terminal domain, 4 (CITED4), mRNA.	go_component: nucleus [goid 0005634] [evidence IEA]; go_function: DNA binding [goid 0003677] [evidence IEA]; go_process: regulation of transcription, DNA-dependent [goid 0006355] [evidence IEA]	0
BCG	GI_38569448-S	NM_003175.1	XCL2	ACGTGGGTGAGAGACGTGGTCAGGAGCATGGACAGGAAATCCAACACCAG	Homo sapiens chemokine (C motif) ligand 2 (XCL2), mRNA.	0	SCM1B;SCYC2;SCM-1b
BCG	GI_39725643-A	NM_022572.1	MR-1	TCCCCTCCAGGCTACCTCTGCACTTTGTCAATGCTTCTCTTGTGGCACTT	Homo sapiens myofibrillogenesis regulator 1 (MR-1), mRNA.	0	BRP17;FKSG19;TAHCCP2;KIAA1184;MGC31943;DKFZp564N1362
BCG	GI_39932588-S	NM_033515.1	ARHGAP18	CACAGAACCGTATCAGCGACCAAGAAAATAGGACTGTCAGAAGCTGCCAG	Homo sapiens Rho GTPase activating protein 18 (ARHGAP18), mRNA.	0	MacGAP;bA307O14.2
BCG	GI_40068511-S	NM_032020.2	FUCA2	GGGGGCAACAGAGGTGAAACTACTGGGCCATGGACAGCCACTTAACTGGA	Homo sapiens fucosidase, alpha-L- 2, plasma (FUCA2), mRNA.	0	MGC1314;dJ20N2.5
BCG	GI_40255011-S	NM_138444.1	LOC115207	GTGAAGGGAAATAAACCTCGTCATGCTCCATGCTGTGAGGTGTCCTTTGG	Homo sapiens hypothetical protein BC013764 (LOC115207), mRNA.	0	0
BCG	GI_40255138-S	NM_152783.1	MGC25181	GTGCTCTGAGTTTCGGGTTCTGCTCCTACAAAGAACGTGCGGTGCTGCGG	Homo sapiens hypothetical protein MGC25181 (MGC25181), mRNA.	0	0
BCG	GI_40805848-A	NM_130435.1	PTPRE	GCAGTGCCGGAGCTGGGCGAACAGGTACATTCATAGCCCTCAGCAACATT	Homo sapiens protein tyrosine phosphatase, receptor type, E (PTPRE), transcript variant 2, mRNA.	0	PTPE;HPTPE;R-PTP-EPSILON
BCG	GI_40805848-I	NM_130435.1	PTPRE	GCAGTGCCGGAGCTGGGCGAACAGGTACATTCATAGCCCTCAGCAACATT	Homo sapiens protein tyrosine phosphatase, receptor type, E (PTPRE), transcript variant 2, mRNA.	0	PTPE;HPTPE;R-PTP-EPSILON
BCG	GI_41222114-S	XM_371897.1	DKFZp761I2123	CTAGGAGACTGGGACAAGCAAAAGGCTGCAAACAACCCAGAAGCCCATCC	Homo sapiens hypothetical protein DKFZp761I2123 (DKFZp761I2123), mRNA.	0	0
BCG	GI_42476331-S	NM_031286.1	SH3BGRL3	CCAAAGGCCCCGCAGTCCCTCTCCCAGGAGGACCCTAGAGGCAATTAAAT	Homo sapiens SH3 domain binding glutamic acid-rich protein like 3 (SH3BGRL3), mRNA.	0	0
BCG	GI_42490739-S	NM_201625.1	MICL	GCCCACAAGGAGGACTTACAATGTGGAACTTAGTCTCTTTCCCTCACTCC	Homo sapiens myeloid inhibitory C-type lectin-like receptor (MICL), transcript variant 3, mRNA.	go_function: lectin [goid 0005530] [evidence IEA]; go_function: sugar binding [goid 0005529] [evidence IEA]; go_process: heterophilic cell adhesion [goid 0007157] [evidence IEA]	CLL-1
BCG	GI_42741673-S	NM_005451.2	ENIGMA	GGCCACACCAGCCCCCTTTCACCTCCAGTGCCACAATAAACCTGTACCCA	Homo sapiens enigma (LIM domain protein) (ENIGMA), mRNA.	0	0
BCG	GI_44955928-S	NM_203459.1	KIAA1078	GGACACTGTTGAGCAATGTACAGTGTATGGTGTGCTTACCTGTCCACTCT	Homo sapiens KIAA1078 protein (KIAA1078), mRNA.	0	0
BCG	GI_45007006-S	NM_006187.1	OAS3	GAGCCAGAGGGCCTCCTTGGTGGTAAAAGAGGGTTGCATTTCTTGCAGCC	Homo sapiens 2'-5'-oligoadenylate synthetase 3, 100kDa (OAS3), mRNA.	0	p100
BCG	GI_4501840-S	NM_001605.1	AARS	AGATAACGGCTCTCCAGACCTGAGCTTTCCGCGTCAGCAAGTAGGAATCG	Homo sapiens alanyl-tRNA synthetase (AARS), mRNA.	go_component: soluble fraction [goid 0005625] [evidence TAS] [pmid 7654687]; go_component: cytoplasm [goid 0005737] [evidence TAS] [pmid 7654687]; go_function: tRNA binding [goid 0000049] [evidence TAS] [pmid 7654687]; go_function: nucleic acid binding [goid 0003676] [evidence IEA]; go_function: ATP binding [goid 0005524] [evidence IEA]; go_function: alanine-tRNA ligase activity [goid 0004813] [e…	0
BCG	GI_4502560-S	NM_001747.1	CAPG	AGGGCTTCATCTCGCGCATGCAGTACGCCCCGAACACTCAGGTGGAGATT	Homo sapiens capping protein (actin filament), gelsolin-like (CAPG), mRNA.	go_component: F-actin capping protein complex [goid 0008290] [evidence TAS] [pmid 1322908]; go_component: nucleus [goid 0005634] [evidence IEA]; go_component: actin cytoskeleton [goid 0015629] [evidence NR]; go_function: barbed-end actin capping activity [goid 0003783] [evidence TAS] [pmid 1322908]; go_function: actin binding [goid 0003779] [evidence IEA]; go_process: response to pest/pathogen/pa…	MCP;AFCP
BCG	GI_4502686-S	NM_003874.1	CD84	TCACAGTCCCTTGCCTATGTGTGGCAGAGTGTCCCAGCCAGATGTGTGCC	Homo sapiens CD84 antigen (leukocyte antigen) (CD84), mRNA.	go_component: integral to plasma membrane [goid 0005887] [evidence P] [pmid 9310491]; go_component: plasma membrane [goid 0005886] [evidence E] [pmid 9310491]; go_function: lymphocyte antigen [goid 0005557] [evidence E] [pmid 9310491]; go_process: homophilic cell adhesion [goid 0007156] [evidence P] [pmid 7797269]; go_process: defense response [goid 0006952] [evidence P] [pmid 9310491]	LY9B;hCD84;mCD84;SLAMF5
BCG	GI_4503036-S	NM_003851.1	CREG	CCAGCTTCAGCCAGGGACAAAATCCCCTCCCAAACCACTCTCCACAGCTT	Homo sapiens cellular repressor of E1A-stimulated genes (CREG), mRNA.	go_function: transcription corepressor activity [goid 0003714] [evidence TAS] [pmid 9710587]; go_function: RNA polymerase II transcription factor activity [goid 0003702] [evidence TAS] [pmid 9710587]; go_process: regulation of transcription from Pol II promoter [goid 0006357] [evidence TAS] [pmid 9710587]; go_process: development [goid 0007275] [evidence TAS] [pmid 9710587]; go_process: cell prol…	CREG1
BCG	GI_4504700-S	NM_001565.1	CXCL10	GACTTCCACTGCCATCCTCCCAAGGGGCCCAAATTCTTTCAGTGGCTACC	Homo sapiens chemokine (C-X-C motif) ligand 10 (CXCL10), mRNA.	go_component: soluble fraction [goid 0005625] [evidence NR]; go_component: extracellular [goid 0005576] [evidence NR]; go_function: chemokine activity [goid 0008009] [evidence TAS] [pmid 10903763]; go_function: cAMP-dependent protein kinase, intrinsic regulator activity [goid 0008603] [evidence TAS] [pmid 10903763]; go_function: receptor binding [goid 0005102] [evidence P]; go_process: positive r…	C7;IFI10;INP10;IP-10;crg-2;mob-1;SCYB10;gIP-10
BCG	GI_4504720-S	NM_002198.1	IRF1	CCTCAACAGGCCCAGGGAGGGAAGTGTGAGCGCCTTGGTATGACTTAAAA	Homo sapiens interferon regulatory factor 1 (IRF1), mRNA.	go_component: nucleus [goid 0005634] [evidence IEA]; go_function: transcription activating factor [goid 0003710] [evidence E] [pmid 7507207]; go_function: transcription factor activity [goid 0003700] [evidence IEA]; go_function: translation regulator activity [goid 0045182] [evidence IEA]; go_process: oncogenesis [goid 0007048] [evidence TAS] [pmid 7507207]; go_process: transcription from Pol II …	MAR;IRF-1
BCG	GI_4505038-S	NM_002342.1	LTBR	GTCACCTGCAAGGACGTCACGGGCCCCTCTAAAGGATTCGTGGTGCTCAT	Homo sapiens lymphotoxin beta receptor (TNFR superfamily, member 3) (LTBR), mRNA.	go_component: integral to membrane [goid 0016021] [evidence IEA]; go_function: receptor activity [goid 0004872] [evidence NR]; go_function: transmembrane receptor activity [goid 0004888] [evidence IEA]; go_process: signal transduction [goid 0007165] [evidence TAS] [pmid 8171323]; go_process: apoptosis [goid 0006915] [evidence IEA]; go_process: immune response [goid 0006955] [evidence IEA]	CD18;TNFCR;TNFR-RP;TNFRSF3;TNFR2-RP;LT-BETA-R;TNF-R-III
BCG	GI_4505286-S	NM_002460.1	IRF4	CCCGTGTTGCTTCAAACTGAGACAGATGGGACTTAACAGGCAATGGGGTC	Homo sapiens interferon regulatory factor 4 (IRF4), mRNA.	go_component: nucleus [goid 0005634] [evidence IEA]; go_function: RNA polymerase II transcription factor activity [goid 0003702] [evidence TAS] [pmid 8921401]; go_function: translation regulator activity [goid 0045182] [evidence IEA]; go_function: transcription factor activity [goid 0003700] [evidence IEA]; go_process: oncogenesis [goid 0007048] [evidence TAS] [pmid 9326949]; go_process: regulati…	MUM1;LSIRF
BCG	GI_4505408-S	NM_002512.1	NME2	GGGCCTCTGAAGAACACCTGAAGCAGCACTACATTGACCTGAAAGACCGA	Homo sapiens non-metastatic cells 2, protein (NM23B) expressed in (NME2), mRNA.	go_component: nucleus [goid 0005634] [evidence NAS]; go_function: nucleoside-diphosphate kinase activity [goid 0004550] [evidence TAS]; go_function: ATP binding [goid 0005524] [evidence NAS]; go_function: transcription factor activity [goid 0003700] [evidence TAS] [pmid 8392752]; go_function: kinase activity [goid 0016301] [evidence IEA]; go_function: transferase activity [goid 0016740] [evidence…	puf;NDPKB;NM23B;NM23-H2
BCG	GI_4505466-S	NM_002526.1	NT5E	TAAGCCCAGATATGAGAACTTCTGCTGGAAAGTGGGACCCTCTGAGTGGG	Homo sapiens 5'-nucleotidase, ecto (CD73) (NT5E), mRNA.	go_component: membrane fraction [goid 0005624] [evidence TAS] [pmid 2129526]; go_function: 5'-nucleotidase activity [goid 0008253] [evidence TAS] [pmid 2129526]; go_function: hydrolase activity, acting on ester bonds [goid 0016788] [evidence IEA]; go_function: IMP-GMP specific 5'-nucleotidase activity [goid 0017175] [evidence IEA]; go_process: DNA metabolism [goid 0006259] [evidence TAS] [pmid 21…	eN;NT5;NTE;eNT;CD73;E5NT
BCG	GI_4506916-S	NM_003020.1	SGNE1	CCTGTTAGGCCTCAGCATGGCTTATGTGCACGTGTAAATGGAGTCCCTGT	Homo sapiens secretory granule, neuroendocrine protein 1 (7B2 protein) (SGNE1), mRNA.	go_component: secretory vesicle [goid 0005803] [evidence NR]; go_function: GTP binding [goid 0005525] [evidence TAS] [pmid 3134253]; go_function: enzyme activator activity [goid 0008047] [evidence NR]; go_process: neuropeptide signaling pathway [goid 0007218] [evidence IEA]	P7B2
BCG	GI_4507174-S	NM_003120.1	SPI1	GAGTCTCAAGTCCGTATGTAAATCAGATCTCCCCTCTCACCCCTCCCACC	Homo sapiens spleen focus forming virus (SFFV) proviral integration oncogene spi1 (SPI1), mRNA.	go_component: nucleus [goid 0005634] [evidence IEA]; go_function: transcription activating factor [goid 0003710] [evidence E]; go_function: transcription factor activity [goid 0003700] [evidence TAS] [pmid 10867017]; go_function: translation regulator activity [goid 0045182] [evidence IEA]; go_process: negative regulation of transcription from Pol II promoter [goid 0000122] [evidence TAS] [pmid 1…	OF;PU.1
BCG	GI_4507232-S	NM_003745.1	SOCS1	CAAACCAGGGGTTGGGGGAGGGTCTCTGGCTTTATTTTTCTGCTGTGCAG	Homo sapiens suppressor of cytokine signaling 1 (SOCS1), mRNA.	go_component: cytoplasm [goid 0005737] [evidence TAS] [pmid 9202126]; go_function: protein kinase inhibitor activity [goid 0004860] [evidence TAS] [pmid 9202125]; go_process: JAK-STAT cascade [goid 0007259] [evidence TAS] [pmid 9202126]; go_process: intracellular signaling cascade [goid 0007242] [evidence IEA]; go_process: regulation of cell growth [goid 0001558] [evidence IEA]	JAB;CIS1;SSI1;TIP3;CISH1;SSI-1;SOCS-1
BCG	GI_4507650-S	NM_003290.1	TPM4	TGACCCACTCAGCAGGAATATGGTGGAGTTCAGTCCAATTCAGGTCAGCC	Homo sapiens tropomyosin 4 (TPM4), mRNA.	go_component: muscle thin filament tropomyosin [goid 0005862] [evidence TAS] [pmid 8641132]; go_component: kinesin complex [goid 0005871] [evidence IEA]; go_component: cytoskeleton [goid 0005856] [evidence IEA]; go_function: structural constituent of muscle [goid 0008307] [evidence TAS] [pmid 8641132]; go_function: actin binding [goid 0003779] [evidence IEA]; go_process: muscle development [goid …	0
BCG	GI_45237199-S	NM_020808.1	SIPA1L2	CTGCACTACGATGAGGGATGGAGGTAGCTGCAGGCTCAGAAGAGACTGAG	Homo sapiens signal-induced proliferation-associated 1 like 2 (SIPA1L2), mRNA.	go_function: protein binding [goid 0005515] [evidence IEA]; go_process: intracellular signaling cascade [goid 0007242] [evidence IEA]	KIAA1389
BCG	GI_4557248-S	NM_000022.1	ADA	TGCAGGGCAGAACCTCTGAAGACGCCACTCCTCCAAGCCTTCACCCTGTG	Homo sapiens adenosine deaminase (ADA), mRNA.	go_function: adenosine deaminase activity [goid 0004000] [evidence TAS] [pmid 7570001]; go_function: hydrolase activity [goid 0016787] [evidence IEA]; go_function: hydrolase activity, acting on carbon-nitrogen (but not peptide) bonds, in cyclic amidines [goid 0016814] [evidence IEA]; go_process: adenosine deaminase reaction [goid 0006155] [evidence NR]; go_process: antimicrobial humoral response …	0
BCG	GI_4557384-S	NM_000064.1	C3	GGCCATTGAGCAGACCATCAAGTCAGGCTCGGATGAGGTGCAGGTTGGAC	Homo sapiens complement component 3 (C3), mRNA.	go_component: extracellular [goid 0005576] [evidence IEA]; go_function: receptor binding [goid 0005102] [evidence TAS] [pmid 9164946]; go_function: complement activity [goid 0003811] [evidence IEA]; go_function: endopeptidase inhibitor activity [goid 0004866] [evidence IEA]; go_process: G-protein coupled receptor protein signaling pathway [goid 0007186] [evidence TAS] [pmid 9164946]; go_process: …	ASP
BCG	GI_4757755-S	NM_004039.1	ANXA2	TCGGCTGTATGACTCCATGAAGGGCAAGGGGACGCGAGATAAGGTCCTGA	Homo sapiens annexin A2 (ANXA2), mRNA.	go_component: soluble fraction [goid 0005625] [evidence TAS] [pmid 7961821]; go_component: plasma membrane [goid 0005886] [evidence TAS] [pmid 10809787]; go_function: phospholipase inhibitor activity [goid 0004859] [evidence TAS] [pmid 3013422]; go_function: calcium-dependent phospholipid binding [goid 0005544] [evidence IEA]; go_function: calcium ion binding [goid 0005509] [evidence IEA]; go_fun…	ANX2;LIP2;LPC2;CAL1H;LPC2D;ANX2L4
BCG	GI_4757917-S	NM_004350.1	RUNX3	AACCATCCCAGAGCTGGCGAGAGGATGGAGCTGGGTGGAAACTGCTTTGC	Homo sapiens runt-related transcription factor 3 (RUNX3), mRNA.	go_component: nucleus [goid 0005634] [evidence NAS]; go_function: ATP binding [goid 0005524] [evidence NAS] [pmid 7835892]; go_function: DNA binding [goid 0003677] [evidence NAS]; go_function: transcription factor activity [goid 0003700] [evidence P] [pmid 7607690]; go_process: transcription from Pol II promoter [goid 0006366] [evidence P] [pmid 7607690]; go_process: regulation of transcription, …	AML2;CBFA3;PEBP2aC
BCG	GI_4759111-S	NM_004207.1	SLC16A3	CCCCTGGAAGATGGAAATAAACCTGCGTGTGGGTGGAGTGTTCTCGTGCC	Homo sapiens solute carrier family 16 (monocarboxylic acid transporters), member 3 (SLC16A3), mRNA.	go_component: membrane fraction [goid 0005624] [evidence TAS] [pmid 9425115]; go_component: integral to plasma membrane [goid 0005887] [evidence TAS] [pmid 9425115]; go_function: monocarboxylic acid transporter activity [goid 0008028] [evidence TAS] [pmid 9425115]; go_function: monocarboxylate porter activity [goid 0015355] [evidence IEA]; go_function: symporter activity [goid 0015293] [evidence …	MCT3;MCT4
BCG	GI_4759311-S	NM_004666.1	VNN1	GCCCTTCTGCACAGGAGAGCAAGGCACTTGCAGTAGTGATCTATGCCAGC	Homo sapiens vanin 1 (VNN1), mRNA.	go_function: hydrolase activity, acting on carbon-nitrogen (but not peptide) bonds [goid 0016810] [evidence IEA]; go_process: cell motility [goid 0006928] [evidence TAS] [pmid 9790769]; go_process: nitrogen metabolism [goid 0006807] [evidence IEA]	Tiff66
BCG	GI_4809273-S	NM_001154.2	ANXA5	GTGCCTGCACCACCCCACTGCCTTCCTTCAGCACCTTTAGCTGCATTTGT	Homo sapiens annexin A5 (ANXA5), mRNA.	go_function: phospholipid binding [goid 0005543] [evidence E] [pmid 2967291]; go_function: phospholipase inhibitor activity [goid 0004859] [evidence TAS] [pmid 2967495]; go_function: calcium ion binding [goid 0005509] [evidence NR]; go_function: calcium-dependent phospholipid binding [goid 0005544] [evidence IEA]; go_function: anticoagulant activity [goid 0008435] [evidence IEA]; go_process: bloo…	PP4;ANX5;ENX2
BCG	GI_4826773-S	NM_005101.1	G1P2	GGCCTCCACCAGCATCCGAGCAGGATCAAGGGCCGGAAATAAAGGCTGTT	Homo sapiens interferon, alpha-inducible protein (clone IFI-15K) (G1P2), mRNA.	go_component: extracellular space [goid 0005615] [evidence NAS]; go_component: cytoplasm [goid 0005737] [evidence NAS]; go_function: protein binding [goid 0005515] [evidence NAS]; go_process: immune response [goid 0006955] [evidence IEA]; go_process: cell-cell signaling [goid 0007267] [evidence NAS]	UCRP;IFI15;ISG15
BCG	GI_4826835-S	NM_004994.1	MMP9	GCTTCTACTGGCGCGTGAGTTCCCGGAGTGAGTTGAACCAGGTGGACCAA	Homo sapiens matrix metalloproteinase 9 (gelatinase B, 92kDa gelatinase, 92kDa type IV collagenase) (MMP9), mRNA.	go_component: extracellular matrix [goid 0005578] [evidence IEA]; go_component: extracellular space [goid 0005615] [evidence TAS] [pmid 2551898]; go_function: collagenase activity [goid 0008133] [evidence TAS] [pmid 2551898]; go_function: zinc ion binding [goid 0008270] [evidence TAS] [pmid 2551898]; go_function: gelatinase B activity [goid 0004229] [evidence IEA]; go_function: hydrolase activity…	GELB;CLG4B
BCG	GI_4885234-S	NM_005248.1	FGR	AGGAAAAGTCTTGGCTGGACCCCTTTCCTGCTGGGTGGATGCAGTGGTCC	Homo sapiens Gardner-Rasheed feline sarcoma viral (v-fgr) oncogene homolog (FGR), mRNA.	go_function: protein-tyrosine kinase activity [goid 0004713] [evidence TAS] [pmid 3003578]; go_function: ATP binding [goid 0005524] [evidence IEA]; go_function: transferase activity [goid 0016740] [evidence IEA]; go_process: response to virus [goid 0009615] [evidence TAS] [pmid 3003578]; go_process: protein amino acid phosphorylation [goid 0006468] [evidence TAS] [pmid 2995972]; go_process: oncog…	SRC2;c-fgr;p55c-fgr
BCG	GI_5032056-S	NM_005620.1	S100A11	CTTCCAGCCTTTCTGTCATCATCTCCACAGCCCACCCATCCCCTGAGCAC	Homo sapiens S100 calcium binding protein A11 (calgizzarin) (S100A11), mRNA.	go_component: cytoplasm [goid 0005737] [evidence TAS] [pmid 10851017]; go_component: nucleus [goid 0005634] [evidence TAS] [pmid 10851017]; go_function: calcium ion binding [goid 0005509] [evidence NR]; go_process: negative regulation of DNA replication [goid 0008156] [evidence TAS] [pmid 10851017]; go_process: negative regulation of cell proliferation [goid 0008285] [evidence TAS] [pmid 10851017…	MLN70;S100C
BCG	GI_5453861-S	NM_006202.1	PDE4A	AGTCCTGGGAAAAGGGTGGACTCACCGCTGTTGTTTTATGGGAAGTCGTG	Homo sapiens phosphodiesterase 4A, cAMP-specific (phosphodiesterase E2 dunce homolog, Drosophila) (PDE4A), mRNA.	go_component: insoluble fraction [goid 0005626] [evidence TAS] [pmid 8940140]; go_component: soluble fraction [goid 0005625] [evidence TAS] [pmid 8940140]; go_component: membrane fraction [goid 0005624] [evidence TAS] [pmid 9677330]; go_function: cAMP-specific phosphodiesterase activity [goid 0004115] [evidence TAS] [pmid 9677330]; go_function: hydrolase activity [goid 0016787] [evidence IEA]; go…	DPDE2
BCG	GI_5803026-S	NM_006820.1	C1orf29	GGCCAAAACCTGAGAAGCGGTGGGCTAAGATAGGTCCTACTGCAAACCAC	Homo sapiens chromosome 1 open reading frame 29 (C1orf29), mRNA.	0	GS3686
BCG	GI_5803067-S	NM_006866.1	LILRA2	GTGAACAGCAGAGAGGACAATGCATACTTCAGCGTGGTGGAGCCTCAGGG	Homo sapiens leukocyte immunoglobulin-like receptor, subfamily A (with TM domain), member 2 (LILRA2), mRNA.	go_component: integral to membrane [goid 0016021] [evidence IEA]; go_function: antigen binding [goid 0003823] [evidence P] [pmid 9548455]; go_function: receptor activity [goid 0004872] [evidence IEA] [pmid 9548455]; go_process: defense response [goid 0006952] [evidence P] [pmid 9548455]; go_process: signal transduction [goid 0007165] [evidence P] [pmid 9548455]; go_process: immune response [goid …	ILT1;LIR7;CD85H;LIR-7
BCG	GI_6006015-S	NM_002305.2	LGALS1	AGACAGCAACAACCTGTGCCTGCACTTCAACCCTCGCTTCAACGCCCACG	Homo sapiens lectin, galactoside-binding, soluble, 1 (galectin 1) (LGALS1), mRNA.	go_function: galactose binding lectin [goid 0005531] [evidence IEA]; go_function: lectin [goid 0005530] [evidence IEA]; go_function: sugar binding [goid 0005529] [evidence IEA]; go_function: galactose binding [goid 0005534] [evidence IEA]; go_process: apoptosis [goid 0006915] [evidence TAS] [pmid 1713454]; go_process: heterophilic cell adhesion [goid 0007157] [evidence IEA]	GBP
BCG	GI_6006018-S	NM_002309.2	LIF	GAGTCATCTCTAGTTCCCCACCTCAATCCCGGCATCCAGCCTTCAGTCCC	Homo sapiens leukemia inhibitory factor (cholinergic differentiation factor) (LIF), mRNA.	go_component: extracellular space [goid 0005615] [evidence NR]; go_function: leukemia inhibitory factor receptor binding [goid 0005146] [evidence NR]; go_function: oncostatin-M receptor binding [goid 0005147] [evidence NR]; go_function: cytokine activity [goid 0005125] [evidence IEA]; go_function: growth factor activity [goid 0008083] [evidence IEA]; go_process: positive regulation of cell prolif…	CDF;HILDA;D-FACTOR
BCG	GI_6552332-S	NM_005252.2	FOS	CCCAGTGACACTTCAGAGAGCTGGTAGTTAGTAGCATGTTGAGCCAGGCC	Homo sapiens v-fos FBJ murine osteosarcoma viral oncogene homolog (FOS), mRNA.	go_component: nucleus [goid 0005634] [evidence TAS] [pmid 9443941]; go_function: specific RNA polymerase II transcription factor activity [goid 0003704] [evidence TAS] [pmid 10918580]; go_function: DNA binding [goid 0003677] [evidence IEA]; go_process: DNA methylation [goid 0006306] [evidence TAS] [pmid 9888853]; go_process: cell growth and/or maintenance [goid 0008151] [evidence NR]; go_process:…	0
BCG	GI_6912355-S	NM_012155.1	EML2	CCGGGTGGGAAGAGGGAGTCACATCGCTTTGGGGATCCATTGGTGTTTGG	Homo sapiens echinoderm microtubule associated protein like 2 (EML2), mRNA.	go_component: microtubule associated complex [goid 0005875] [evidence TAS] [pmid 10521658]; go_process: hearing [goid 0007605] [evidence TAS] [pmid 10521658]; go_process: vision [goid 0007601] [evidence TAS] [pmid 10521658]; go_process: microtubule-based process [goid 0007017] [evidence IEA]	ELP70;EMAP2;EMAP-2
BCG	GI_6996020-S	NM_000397.2	CYBB	GTTTCCTTTTTATCTCTCAAGCCACCAGCTGCCAGCCACCACGAGCCAGC	Homo sapiens cytochrome b-245, beta polypeptide (chronic granulomatous disease) (CYBB), mRNA.	go_component: integral to membrane [goid 0016021] [evidence IEA]; go_component: mitochondrion [goid 0005739] [evidence NR]; go_function: cytochrome b [goid 0009460] [evidence NR]; go_function: voltage-gated ion channel activity [goid 0005244] [evidence IEA]; go_function: oxidoreductase activity [goid 0016491] [evidence IEA]; go_function: electron transporter activity [goid 0005489] [evidence NR];…	CGD;NOX2;GP91-1;GP91PHOX;GP91-PHOX
BCG	GI_7662013-S	NM_014745.1	KIAA0233	CATCCTCCCGGCCTGCCTGAGCCCTGATGCTGCTGTCAGAGAAGGACACT	Homo sapiens KIAA0233 gene product (KIAA0233), mRNA.	0	0
BCG	GI_7710155-S	NM_004184.2	WARS	GGAAGTCCTTGGTTGATGTATCTGGGTCTCCTCTGGAGCACTCTGCCCTC	Homo sapiens tryptophanyl-tRNA synthetase (WARS), mRNA.	go_component: soluble fraction [goid 0005625] [evidence TAS] [pmid 1761529]; go_component: cytoplasm [goid 0005737] [evidence TAS] [pmid 1761529]; go_function: ATP binding [goid 0005524] [evidence IEA]; go_function: tryptophan-tRNA ligase activity [goid 0004830] [evidence IEA]; go_function: ligase activity [goid 0016874] [evidence IEA]; go_process: tryptophanyl-tRNA aminoacylation [goid 0006436] …	IFI53;IFP53;GAMMA-2
BCG	GI_8051633-S	NM_004585.2	RARRES3	GGCCACGGCGCTTGGAATCCTGGTTGTTGCTGGATGCTCTTTTGCGATTA	Homo sapiens retinoic acid receptor responder (tazarotene induced) 3 (RARRES3), mRNA.	go_function: tumor suppressor [goid 0008181] [evidence P] [pmid 9843971]; go_process: negative regulation of cell proliferation [goid 0008285] [evidence E] [pmid 9843971]	RIG1;TIG3
BCG	GI_8670549-S	NM_013385.2	PSCD4	CTGTCCTGCTCCTGGGATGCACTGGCTACTCCCTTAGTCTACTCCCTTCC	Homo sapiens pleckstrin homology, Sec7 and coiled-coil domains 4 (PSCD4), mRNA.	go_function: ARF guanyl-nucleotide exchange factor activity [goid 0005086] [evidence TAS] [pmid 10652308]	CYT4;DJ63G5.1;CYTOHESIN-4
BCG	GI_8922276-S	NM_018022.1	FLJ10199	CTACGCTGGAGTCCTGAACTGTGGGTAGAAAACACGACCTGGCTTTGTAG	Homo sapiens hypothetical protein FLJ10199 (FLJ10199), mRNA.	0	0
BCG	GI_8922566-S	NM_018166.1	FLJ10647	CAGGGTCCCCACTCCCTCTCTGGGGTCGATGAAGAGGTGAAGTGACCAAA	Homo sapiens hypothetical protein FLJ10647 (FLJ10647), mRNA.	0	0
BCG	GI_8923762-S	NM_018404.1	CENTA2	GACCACCTGTGAACTCTGTTGGGTGTACTCTGCTAAGTTCTGGGGATGAG	Homo sapiens centaurin, alpha 2 (CENTA2), mRNA.	go_component: nucleus [goid 0005634] [evidence IEA]; go_component: cellular_component unknown [goid 0008372] [evidence ND]; go_function: GTPase activator activity [goid 0005096] [evidence IEA]; go_function: DNA binding [goid 0003677] [evidence IEA]; go_function: molecular_function unknown [goid 0005554] [evidence ND]; go_process: biological_process unknown [goid 0000004] [evidence ND]	HSA272195
BCG	GI_8923872-S	NM_018485.1	GPR77	TGCTCTTCCTGTATTTTGGGAGGGCTCAACTCCGCCGGTCACTGCCAGCT	Homo sapiens G protein-coupled receptor 77 (GPR77), mRNA.	go_component: integral to membrane [goid 0016021] [evidence IEA]; go_component: cellular_component unknown [goid 0008372] [evidence ND]; go_function: C5a anaphylatoxin receptor activity [goid 0004944] [evidence IEA]; go_function: G-protein coupled receptor activity, unknown ligand [goid 0016526] [evidence NAS] [pmid 11165367]; go_function: rhodopsin-like receptor activity [goid 0001584] [evidence…	C5L2
BCG	GI_8924245-S	NM_018664.1	SNFT	CGCCAAACTCACAGAGCCCTTGTGCAGATCCAGCATGGAGGCCACCCTCA	Homo sapiens Jun dimerization protein p21SNFT (SNFT), mRNA.	go_component: nucleus [goid 0005634] [evidence TAS] [pmid 10878360]; go_function: transcription co-repressor activity [goid 0003714] [evidence TAS] [pmid 10878360]; go_function: transcription factor activity [goid 0003700] [evidence TAS] [pmid 10878360]; go_process: response to pest/pathogen/parasite [goid 0009613] [evidence TAS] [pmid 10878360]; go_process: transcription from Pol II promoter [go…	JUNDM1
BCG	GI_9945331-S	NM_015675.1	GADD45B	GACCACACTTTGGGACTTGGGAGCTGGGGCTGAAGTTGCTCTGTACCCAT	Homo sapiens growth arrest and DNA-damage-inducible, beta (GADD45B), mRNA.	go_process: activation of MAPKKK [goid 0000185] [evidence E] [pmid 9827804]; go_process: response to stress [goid 0006950] [evidence E] [pmid 9827804]; go_process: apoptosis [goid 0006915] [evidence E] [pmid 9827804]	MYD118;GADD45BETA;DKFZP566B133
PPD	GI_11125771-S	NM_002356.4	MARCKS	CCCCCCAGCGGAGGCGGCAGAGTAAAAGAGCAAGCTTTTGTGAGATAATC	Homo sapiens myristoylated alanine-rich protein kinase C substrate (MARCKS), mRNA.	go_component: actin cytoskeleton [goid 0015629] [evidence TAS] [pmid 1560845]; go_component: plasma membrane [goid 0005886] [evidence NR]; go_function: calmodulin binding [goid 0005516] [evidence TAS] [pmid 1560845]; go_function: actin cross-linking activity [goid 0003780] [evidence TAS] [pmid 1560845]; go_process: cell motility [goid 0006928] [evidence NR]	MACS;80K-L;PKCSL;MRACKS;PRKCSL
PPD	GI_12669906-S	NM_021122.2	FACL2	TTGAGCTGTCATTTGTACATTTAAAGCAGCTGTTTTGGGGTCTGTGAGAG	Homo sapiens fatty-acid-Coenzyme A ligase, long-chain 2 (FACL2), mRNA.	0	0
PPD	GI_20127455-S	NM_004126.2	GNG11	CCGGTTCTGGGGCGAAAATGCCTGCCCTTCACATCGAAGATTTGCCAGAG	Homo sapiens guanine nucleotide binding protein (G protein), gamma 11 (GNG11), mRNA.	go_component: peripheral plasma membrane protein [goid 0000157] [evidence P] [pmid 7665596]; go_component: heterotrimeric G-protein complex [goid 0005834] [evidence IEA]; go_function: heterotrimeric G-protein GTPase, gamma-subunit [goid 0000265] [evidence TAS] [pmid 7665596]; go_function: signal transducer activity [goid 0004871] [evidence IEA]; go_function: heterotrimeric G-protein GTPase activi…	0
PPD	GI_21314631-S	NM_003038.2	SLC1A4	AAGAAGCGTGTCTGGGTCTGGAGAAGGGTGCTTCCGAGAGTGTGCAGGTG	Homo sapiens solute carrier family 1 (glutamate/neutral amino acid transporter), member 4 (SLC1A4), mRNA.	go_component: membrane fraction [goid 0005624] [evidence TAS] [pmid 8910405]; go_component: integral to plasma membrane [goid 0005887] [evidence TAS] [pmid 8910405]; go_function: neutral amino acid transporter activity [goid 0015175] [evidence TAS] [pmid 8910405]; go_function: sodium:dicarboxylate/tricarboxylate symporter activity [goid 0005311] [evidence IEA]; go_process: neutral amino acid tran…	SATT;ASCT1
PPD	GI_21314659-S	NM_016230.2	NCB5OR	CTGCATTTGTGGACCAGTGCCATTTACAGAACAAGGAGTAAGGTTGCTGC	Homo sapiens NADPH cytochrome B5 oxidoreductase (NCB5OR), mRNA.	go_component: cytoplasm [goid 0005737] [evidence TAS] [pmid 10611283]; go_function: cytochrome-b5 reductase activity [goid 0004128] [evidence TAS] [pmid 10611283]; go_function: oxidoreductase activity [goid 0016491] [evidence IEA]; go_process: chemosensory perception [goid 0007606] [evidence TAS] [pmid 10611283]; go_process: energy pathways [goid 0006091] [evidence TAS] [pmid 10611283]; go_proces…	b5+b5R;dJ676J13.1
PPD	GI_22209007-S	NM_005842.2	SPRY2	GCCCCTTTTATGAGGATGTGATAGTTGCTGCAAATGAGGGGTTACAGATG	Homo sapiens sprouty homolog 2 (Drosophila) (SPRY2), mRNA.	go_component: membrane [goid 0016020] [evidence IEA]; go_process: histogenesis and organogenesis [goid 0007397] [evidence TAS] [pmid 9458049]; go_process: signal transduction [goid 0007165] [evidence TAS] [pmid 9458049]; go_process: cell-cell signaling [goid 0007267] [evidence TAS] [pmid 9458049]; go_process: development [goid 0007275] [evidence IEA]; go_process: microtubule-based process [goid 0…	hSPRY2;MGC23039
PPD	GI_26787975-S	NM_001560.2	IL13RA1	AGGTCTTGGGAGCTCTTGGAGGTGTCTGTATCAGTGGATTTCCCATCCCC	Homo sapiens interleukin 13 receptor, alpha 1 (IL13RA1), mRNA.	go_component: interleukin-13 receptor complex [goid 0005898] [evidence TAS] [pmid 9013879]; go_component: integral to membrane [goid 0016021] [evidence IEA]; go_component: plasma membrane [goid 0005886] [evidence TAS] [pmid 9083087]; go_function: receptor activity [goid 0004872] [evidence IEA]; go_function: hematopoietin/interferon-class (D200-domain) cytokine receptor activity [goid 0004896] [ev…	NR4;IL-13RA
PPD	GI_28866965-S	NM_176870.1	MT1K	GTGGGCTGTGCCAAGTGTGCCCACGGCTGTGTCTGCAAAGGGACGTTGGA	Homo sapiens metallothionein 1K (MT1K), mRNA.	0	MT1;MT1M;MGC40498
PPD	GI_29029571-I	NM_175862.2	CD86	CACGGATGAGTGGGGTCATTTCCAGATATTAGGTCACAGCAGAAGCAGCC	Homo sapiens CD86 antigen (CD28 antigen ligand 2, B7-2 antigen) (CD86), transcript variant 1, mRNA.	go_component: integral to membrane [goid 0016021] [evidence IEA]; go_component: plasma membrane [goid 0005886] [evidence NR] [pmid 7513726]; go_function: receptor activity [goid 0004872] [evidence TAS] [pmid 7694363]; go_process: positive regulation of cell proliferation [goid 0008284] [evidence TAS] [pmid 7513726]; go_process: immune response [goid 0006955] [evidence TAS] [pmid 7694363]	B70;B7-2;LAB72;CD28LG2;MGC34413
PPD	GI_30089927-A	NM_177924.1	ASAH1	CTCCACCTCCGTGGAATAAATGGAGATTCAGCGTGGGTGTTGAATCCAGC	Homo sapiens N-acylsphingosine amidohydrolase (acid ceramidase) 1 (ASAH1), transcript variant 1, mRNA.	go_function: catalytic activity [goid 0003824] [evidence E] [pmid 8955159]; go_process: ceramide metabolism [goid 0006672] [evidence E] [pmid 8955159]; go_process: fatty acid metabolism [goid 0006631] [evidence NR]	AC;PHP;ASAH;PHP32;FLJ21558;FLJ22079
PPD	GI_31342255-S	NM_175622.2	MT1J	CTGTGCCAAGTGTGCCCACGGCTGCATCTGCAAAGGGACGTCGGAGAAGT	Homo sapiens metallothionein 1J (MT1J), mRNA.	go_function: metal ion binding [goid 0046872] [evidence IEA]	MT1;MTB
PPD	GI_31543536-S	NM_031934.3	RAB34	GCGCCCAGTGGTAGTGAGGGAGAGTGTCTCTGTTCTTTTGCTCAGCCTGC	Homo sapiens RAB34, member RAS oncogene family (RAB34), mRNA.	0	RAH;RAB39
PPD	GI_32490571-S	NM_012307.2	EPB41L3	CACGATCACCTGCATCACAGCCCATGGTGAATGTATGTTTCTGCATAGCG	Homo sapiens erythrocyte membrane protein band 4.1-like 3 (EPB41L3), mRNA.	go_component: cytoskeleton [goid 0005856] [evidence IEA]; go_component: plasma membrane [goid 0005886] [evidence NAS] [pmid 9892180]; go_function: actin binding [goid 0003779] [evidence IEA]; go_function: structural molecule activity [goid 0005198] [evidence IEA]; go_function: molecular_function unknown [goid 0005554] [evidence ND]; go_process: biological_process unknown [goid 0000004] [evidence …	4.1B;DAL1;DAL-1;KIAA0987
PPD	GI_34452689-S	NM_002928.2	RGS16	GCCTGACTGTCTCCCTTTCTCTACCAGACTCTACCTCTGAATGTGCTGGG	Homo sapiens regulator of G-protein signalling 16 (RGS16), mRNA.	go_component: peripheral plasma membrane protein [goid 0000157] [evidence P] [pmid 9469939]; go_function: GTPase activator activity [goid 0005096] [evidence TAS] [pmid 10747990]; go_function: calmodulin binding [goid 0005516] [evidence TAS] [pmid 10747990]; go_function: signal transducer activity [goid 0004871] [evidence IEA]; go_process: regulation of G-protein coupled receptor protein signaling…	RGS-R;A28-RGS14;A28-RGS14P
PPD	GI_37059775-S	NM_173542.2	LOC196463	GAGGAACCAGACCGCAGGCTGTGCCACCATTAAACAAGAGCGGCTGTGAA	Homo sapiens hypothetical protein LOC196463 (LOC196463), mRNA.	0	0
PPD	GI_37542000-S	XM_351066.1	LOC374723	GGACACCATGTTCCCAGCTCAGTGCCACCGCCACCGTGTGCCTTTCCCGG	Homo sapiens similar to Adrenoleukodystrophy protein (ALDP) (LOC374723), mRNA.	0	0
PPD	GI_37551336-S	XM_291770.3	LOC340913	CGCCAGTGAGAATCAGCATTACGACTGCTCTACATGGGGCCTGTGTCAAC	Homo sapiens similar to breast cancer antigen NY-BR-1 (LOC340913), mRNA.	0	0
PPD	GI_37694066-A	NM_197955.1	NMES1	GAAGAGTTGCAAAATGTCCAAAGGGTGACCAAATGACGAGCCCTCGCCTC	Homo sapiens normal mucosa of esophagus specific 1 (NMES1), transcript variant 1, mRNA.	0	FOAP-11;FLJ22645;MGC32925
PPD	GI_38201687-A	NM_002933.3	RNASE1	CATACCGGACCAGCCCGAAGGAGAGACACATCATTGTGGCCTGTGAAGGG	Homo sapiens ribonuclease, RNase A family, 1 (pancreatic) (RNASE1), transcript variant 4, mRNA.	go_component: extracellular [goid 0005576] [evidence NR]; go_function: pancreatic ribonuclease activity [goid 0004522] [evidence TAS] [pmid 8049276]; go_function: RNA binding [goid 0003723] [evidence NR]; go_function: endonuclease activity [goid 0004519] [evidence IEA]; go_function: hydrolase activity [goid 0016787] [evidence IEA]	RIB1;RNS1;MGC12408
PPD	GI_38638697-S	NM_018689.1	KIAA1199	GCAACGCTCCTCTGAAATGCTTGTCTTTTTTCTGTTGCCGAAATAGCTGG	Homo sapiens KIAA1199 protein (KIAA1199), mRNA.	0	IR2155535
PPD	GI_40288292-S	NM_000361.1	THBD	GGTAGAAAAGGCTAGGTACACAGCTCTAGACACTGCCACACAGGGTCTGC	Homo sapiens thrombomodulin (THBD), mRNA.		TM;THRM;CD141
PPD	GI_40317625-S	NM_003246.1	THBS1	GAGGTCTTCAATACTGTTTTACCCCATCCCTTGTGCATATTTCCAGGGAG	Homo sapiens thrombospondin 1 (THBS1), mRNA.		TSP;THBS;TSP1
PPD	GI_41872613-S	NM_002994.2	CXCL5	GCGACATCCTCGAGGCCCTAGCATTTCTCCTTGGATAGGGGACCAGAGAG	Homo sapiens chemokine (C-X-C motif) ligand 5 (CXCL5), mRNA.		SCYB5;ENA-78
PPD	GI_4502286-S	NM_001682.1	ATP2B1	CCTGGATGGGAGAGAGAGGGAGGAGTAAAACTGGGCAAGACAAAGAGCCC	Homo sapiens ATPase, Ca++ transporting, plasma membrane 1 (ATP2B1), mRNA.	go_component: integral to plasma membrane [goid 0005887] [evidence TAS] [pmid 8396145]; go_function: calcium-transporting ATPase activity [goid 0005388] [evidence TAS] [pmid 8396145]; go_function: ATP binding [goid 0005524] [evidence IEA]; go_function: calmodulin binding [goid 0005516] [evidence IEA]; go_function: magnesium ion binding [goid 0000287] [evidence IEA]; go_function: hydrolase activit…	PMCA1
PPD	GI_4503650-S	NM_001995.1	FACL1	CTTTCATGGCAGATGCTCTTGGACTCGGTTCTCCAGGCCTGATTCCCCGA	Homo sapiens fatty-acid-Coenzyme A ligase, long-chain 1 (FACL1), mRNA.	0	0
PPD	GI_4504150-S	NM_002087.1	GRN	CCCATCACCATGGGAGGTGGGGCCTCAATCTAAGGCCTTCCCTGTCAGAA	Homo sapiens granulin (GRN), mRNA.	go_component: extracellular [goid 0005576] [evidence NR]; go_function: growth factor activity [goid 0008083] [evidence P] [pmid 1542665]; go_process: positive regulation of cell proliferation [goid 0008284] [evidence NR]; go_process: signal transduction [goid 0007165] [evidence NR]; go_process: cell proliferation [goid 0008283] [evidence NR]; go_process: cell-cell signaling [goid 0007267] [eviden…	PEPI;PCDGF
PPD	GI_4504698-S	NM_002192.1	INHBA	CCCAGGGGGAAAGGGAGCAAGAGTTGTCCAGAGAAGACAGTGGCAAAATG	Homo sapiens inhibin, beta A (activin A, activin AB alpha polypeptide) (INHBA), mRNA.	go_component: extracellular [goid 0005576] [evidence TAS] [pmid 3267209]; go_function: transforming growth factor-beta receptor binding [goid 0005160] [evidence NR]; go_function: hormone activity [goid 0005179] [evidence TAS]; go_function: inhibin [goid 0016916] [evidence IEA]; go_function: defense/immunity protein activity [goid 0003793] [evidence TAS]; go_function: protein binding [goid 0005515…	EDF;FRP
PPD	GI_45505131-S	NM_003122.1	SPINK1	GCCTTGGCCCTGTTGAGTCTATCTGGTAACACTGGAGCTGACTCCCTGGG	Homo sapiens serine protease inhibitor, Kazal type 1 (SPINK1), mRNA.		PCTT;PSTI;TATI
PPD	GI_4557374-S	NM_001206.1	BTEB1	TTGGTTAGGGAAGAAGAAAGCCCTTCACCATTGTGGAATGATGCCCTGGC	Homo sapiens basic transcription element binding protein 1 (BTEB1), mRNA.	go_component: nucleus [goid 0005634] [evidence IEA]; go_function: transcription factor activity [goid 0003700] [evidence TAS] [pmid 8051167]; go_process: regulation of transcription from Pol II promoter [goid 0006357] [evidence TAS] [pmid 1356762]	BTEB;KLF9
PPD	GI_4758373-S	NM_004468.1	FHL3	AGGTCTCCTATGGGTGCCTGGGAAGTCCTTGAAAGTGGACTGTTCTCAGG	Homo sapiens four and a half LIM domains 3 (FHL3), mRNA.	go_process: muscle development [goid 0007517] [evidence TAS] [pmid 10049693]	SLIM2
PPD	GI_5174460-S	NM_006018.1	HM74	CACGGGTAGAGGGGGTGCACGTTCCTCCTGGTTCCTTCGCTTGTGTTTCT	Homo sapiens putative chemokine receptor (HM74), mRNA.	go_component: integral to plasma membrane [goid 0005887] [evidence TAS] [pmid 7505609]; go_function: G-protein coupled receptor activity [goid 0004930] [evidence P] [pmid 9205127]; go_function: rhodopsin-like receptor activity [goid 0001584] [evidence IEA]; go_function: purinergic nucleotide receptor activity, G-protein coupled [goid 0045028] [evidence IEA]; go_process: G-protein coupled receptor…	PUMAG
PPD	GI_8051583-S	NM_002003.2	FCN1	CCAGCTCAGTCAAGCCGCCACATGCCCACAACCTCACCAGAGGGAGAATT	Homo sapiens ficolin (collagen/fibrinogen domain containing) 1 (FCN1), mRNA.	go_function: lectin [goid 0005530] [evidence E] [pmid 8576206]; go_function: opsonin activity [goid 0008229] [evidence E] [pmid 8576206]; go_function: plasma protein [goid 0005209] [evidence P] [pmid 8947836]; go_function: calcium ion binding [goid 0005509] [evidence P] [pmid 8576206]; go_process: opsinization [goid 0008228] [evidence P] [pmid 8576206]; go_process: antimicrobial humoral response …	FCNM
PPD	GI_8922103-S	NM_018459.1	BM045	GGGGGGAGGGCAGGGAAGATGCCTGTCGGGTTTTTAGCACAGTTCATTTC	Homo sapiens uncharacterized bone marrow protein BM045 (BM045), mRNA.	0	0
BCG+PPD	GI_10834983-S	NM_000600.1	IL6	TTCCTGCAGTCCAGCCTGAGGGCTCTTCGGCAAATGTAGCATGGGCACCT	Homo sapiens interleukin 6 (interferon, beta 2) (IL6), mRNA.	go_component: extracellular space [goid 0005615] [evidence TAS] [pmid 10925276]; go_function: interleukin-6 receptor binding [goid 0005138] [evidence TAS] [pmid 10925276]; go_function: growth factor activity [goid 0008083] [evidence E]; go_function: cytokine activity [goid 0005125] [evidence IEA]; go_process: negative regulation of cell proliferation [goid 0008285] [evidence TAS] [pmid 3023045]; …	HGF;HSF;BSF2;IL-6;IFNB2
BCG+PPD	GI_10835158-S	NM_000602.1	SERPINE1	GGGCTGCATGACCTACCAGGACAGAACTTTCCCCAATTACAGGGTGACTC	Homo sapiens serine (or cysteine) proteinase inhibitor, clade E (nexin, plasminogen activator inhibitor type 1), member 1 (SERPINE1), mRNA.	go_function: endopeptidase inhibitor activity [goid 0004866] [evidence NR]; go_function: serpin [goid 0004868] [evidence IEA]; go_function: plasminogen activator activity [goid 0008243] [evidence IEA]; go_function: serine protease inhibitor activity [goid 0004867] [evidence IEA]; go_process: blood coagulation [goid 0007596] [evidence TAS] [pmid 9207454]	PAI;PAI1;PAI-1;PLANH1
BCG+PPD	GI_10835186-S	NM_000636.1	SOD2	GGAACAACAGGCCTTATTCCACTGCTGGGGATTGATGTGTGGGAGCACGC	Homo sapiens superoxide dismutase 2, mitochondrial (SOD2), mRNA.	go_component: mitochondrion [goid 0005739] [evidence NR]; go_function: manganese superoxide dismutase activity [goid 0008383] [evidence P]; go_process: response to oxidative stress [goid 0006979] [evidence E]	IPO-B;MNSOD
BCG+PPD	GI_11038652-S	NM_020980.2	AQP9	CCACCTCTGGTCTTGCTAAGTCTTGATCTTGCTTCCTGCCAGCACCAAAC	Homo sapiens aquaporin 9 (AQP9), mRNA.	go_component: integral to plasma membrane [goid 0005887] [evidence TAS] [pmid 9514918]; go_function: water channel activity [goid 0015250] [evidence TAS] [pmid 9514918]; go_function: transporter activity [goid 0005215] [evidence IEA]; go_process: water transport [goid 0006833] [evidence TAS] [pmid 9514918]; go_process: small molecule transport [goid 0006832] [evidence TAS] [pmid 9514918]; go_proc…	SSC1;HsT17287
BCG+PPD	GI_11119427-S	NM_021732.1	VIP32	CATGGTTCCAGCAGCCTGTTCCACACCCCCACACCATCAGGATAGCACAG	Homo sapiens vasopressin-induced transcript (VIP32), mRNA.	0	VIT32;PP5395
BCG+PPD	GI_11496985-S	NM_012072.2	C1QR1	TGGTGCTTTGAGGGTCAGCCTTTAGGAAGGTGCAGCTTTGTTGTCCTTTG	Homo sapiens complement component 1, q subcomponent, receptor 1 (C1QR1), mRNA.	go_component: integral to membrane [goid 0016021] [evidence IC] [pmid 9047234]; go_component: membrane fraction [goid 0005624] [evidence P] [pmid 9047234]; go_component: integral to plasma membrane [goid 0005887] [evidence E] [pmid 9047234]; go_function: receptor activity [goid 0004872] [evidence NAS] [pmid 9047234]; go_function: lectin [goid 0005530] [evidence IEA]; go_function: sugar binding [g…	CD93;C1qRP;C1qR(P);dJ737E23.1
BCG+PPD	GI_12225239-S	NM_015136.1	STAB1	GTGAACCCTTCGATGACTCACTGCTGGAGGAGGACTTCCCTGACACCCAG	Homo sapiens stabilin 1 (STAB1), mRNA.	go_function: hyaluronic acid binding [goid 0005540] [evidence IEA]; go_function: structural molecule activity [goid 0005198] [evidence IEA]; go_process: electron transport [goid 0006118] [evidence IEA]; go_process: cell adhesion [goid 0007155] [evidence IEA]	FEEL-1;FELE-1;STAB-1;KIAA0246
BCG+PPD	GI_12408645-S	NM_001748.3	CAPN2	CACCACCACTAGTGTCTGTCCATGGAGTTAGAGGGGACATCACTTAGAAG	Homo sapiens calpain 2, (m/II) large subunit (CAPN2), mRNA.	go_component: intracellular [goid 0005622] [evidence IEA]; go_function: cysteine-type peptidase activity [goid 0008234] [evidence P] [pmid 2209092]; go_function: calpain activity [goid 0004198] [evidence IEA]; go_function: calcium ion binding [goid 0005509] [evidence IEA]; go_function: hydrolase activity [goid 0016787] [evidence IEA]; go_process: proteolysis and peptidolysis [goid 0006508] [evide…	mCANP;CANPL2;CANPml
BCG+PPD	GI_12545403-S	NM_003259.2	ICAM5	TGTATTCAACTCCAAGGGCGTCACCCCCATTTTCTACCCATCCCCTCAAT	Homo sapiens intercellular adhesion molecule 5, telencephalin (ICAM5), mRNA.	go_component: integral to plasma membrane [goid 0005887] [evidence P] [pmid 8995416]; go_component: plasma membrane [goid 0005886] [evidence P] [pmid 8995416]; go_component: membrane [goid 0016020] [evidence IEA]; go_component: integral to membrane [goid 0016021] [evidence IEA]; go_function: cell adhesion molecule activity [goid 0005194] [evidence IEA] [pmid 8995416]; go_process: cell-cell adhesi…	TLN;TLCN
BCG+PPD	GI_12707565-S	NM_004419.2	DUSP5	GGGTACTTGCTAGGTATCCTGGGTCAGTGGCGGTGCAAACTGGTTTCCTC	Homo sapiens dual specificity phosphatase 5 (DUSP5), mRNA.	go_component: nucleus [goid 0005634] [evidence IEA]; go_function: protein tyrosine phosphatase activity [goid 0004725] [evidence TAS] [pmid 7961985]; go_function: protein tyrosine/serine/threonine phosphatase activity [goid 0008138] [evidence IEA]; go_function: protein phosphatase type 2C activity [goid 0015071] [evidence IEA]; go_function: protein phosphatase type 2A activity [goid 0000158] [evi…	HVH3
BCG+PPD	GI_13027793-A	NM_022792.1	MMP19	CTGGAGGTCAATGGTGGAGGGAGATGCCTGGGTCCTGTTCTTCCTACATA	Homo sapiens matrix metalloproteinase 19 (MMP19), transcript variant rasi-9, mRNA.	0	MMP18;RASI-1
BCG+PPD	GI_13027797-S	NM_004995.2	MMP14	ACCAAAGGTGGTGGCCATGGTACCGGGGACTTGGGAGAGTGAGACCCAGT	Homo sapiens matrix metalloproteinase 14 (membrane-inserted) (MMP14), mRNA.	go_component: extracellular matrix [goid 0005578] [evidence IEA]; go_component: integral to plasma membrane [goid 0005887] [evidence TAS] [pmid 8015608]; go_function: zinc ion binding [goid 0008270] [evidence TAS] [pmid 8015608]; go_function: metalloendopeptidase activity [goid 0004222] [evidence TAS] [pmid 8015608]; go_function: hydrolase activity [goid 0016787] [evidence IEA]; go_process: prote…	MMP-X1;MTMMP1;MT1-MMP
BCG+PPD	GI_13027798-S	NM_002421.2	MMP1	GCAGTCACTGGTGTCACCCTGGATAGGCAAGGGATAACTCTTCTAACACA	Homo sapiens matrix metalloproteinase 1 (interstitial collagenase) (MMP1), mRNA.	go_component: extracellular matrix [goid 0005578] [evidence IEA]; go_component: extracellular space [goid 0005615] [evidence NR]; go_function: collagenase activity [goid 0008133] [evidence E] [pmid 3027129]; go_function: zinc ion binding [goid 0008270] [evidence TAS] [pmid 2167156]; go_function: interstitial collagenase activity [goid 0004232] [evidence IEA]; go_function: hydrolase activity [goid…	CLG;CLGN
BCG+PPD	GI_13128866-S	NM_000521.2	HEXB	GACAGACTGACAAGGCACCGCTGCAGGATGGTCGAACGTGGAATAGCTGC	Homo sapiens hexosaminidase B (beta polypeptide) (HEXB), mRNA.	go_component: lysosome [goid 0005764] [evidence NR]; go_function: beta-N-acetylhexosaminidase activity [goid 0004563] [evidence TAS] [pmid 8663217]; go_function: hydrolase activity, acting on glycosyl bonds [goid 0016798] [evidence IEA]; go_process: glycosphingolipid metabolism [goid 0006687] [evidence IEA]; go_process: carbohydrate metabolism [goid 0005975] [evidence IEA]	0
BCG+PPD	GI_13236578-S	NM_024330.1	SLC27A3	GGGCCGTTGCAGGTGTACTGGGCTGTCAGGGATCTTTTCTATACCAGAAC	Homo sapiens solute carrier family 27 (fatty acid transporter), member 3 (SLC27A3), mRNA.	0	FATP3;MGC4365
BCG+PPD	GI_13375757-S	NM_024579.1	FLJ23221	GAACGATGCCGTGTCCAGTTTGCGAAGTCCTATTCCCCTCCTCCTGTCGC	Homo sapiens hypothetical protein FLJ23221 (FLJ23221), mRNA.	0	0
BCG+PPD	GI_13435400-S	NM_002395.2	ME1	CCACAGTTTATCCTGAACCGCAAAACAAAGAAGCATTTGTCCGCTCCCAG	Homo sapiens malic enzyme 1, NADP(+)-dependent, cytosolic (ME1), mRNA.	go_component: cytosol [goid 0005829] [evidence NR]; go_function: malate dehydrogenase (oxaloacetate-decarboxylating) (NADP) activity [goid 0004473] [evidence TAS] [pmid 8187880]; go_function: electron transporter activity [goid 0005489] [evidence TAS] [pmid 7622060]; go_function: oxidoreductase activity [goid 0016491] [evidence IEA]; go_process: tricarboxylic acid cycle [goid 0006099] [evidence N…	MES;HUMNDME
BCG+PPD	GI_13518025-S	NM_004987.2	LIMS1	GGCCTGGTGCGTGAACTGCTTTGCCTGTTCTACCTGCAACACTAAATTAA	Homo sapiens LIM and senescent cell antigen-like domains 1 (LIMS1), mRNA.	go_process: cell aging [goid 0007569] [evidence TAS] [pmid 7517666]	PINCH;PINCH1
BCG+PPD	GI_13540532-S	NM_030769.1	NPL	TCCATCTGTCTTTAGGAGCTCTCATTATCTCGGTCTCTGGTTCCTAATCC	Homo sapiens N-acetylneuraminate pyruvate lyase (dihydrodipicolinate synthase) (NPL), mRNA.	0	NPL1;c112;C1orf13
BCG+PPD	GI_13899228-S	NM_031419.1	MAIL	GCCCGGCTGGCAGTTGCATGGAAGAGAACACCTCTTTATGGCTTACCCTC	Homo sapiens molecule possessing ankyrin repeats induced by lipopolysaccharide (MAIL), homolog of mouse (MAIL), mRNA.	0	IKBZ;INAP
BCG+PPD	GI_13899296-S	NM_031458.1	BAL	CCCATGGGTTATCTGTATGGACTGACTGGGTTATTGAAAGGACTAGCCAC	0	0	0
BCG+PPD	GI_14249315-S	NM_032714.1	MGC13251	CGCCTACGTTACACAGTGTACCATGTGGCAAACACGCACATGTACCCCCG	Homo sapiens hypothetical protein MGC13251 (MGC13251), mRNA.	0	0
BCG+PPD	GI_14574567-I	NM_001623.3	AIF1	GTCTCCCCACCTCTACCAGCATCTGCTGAGCTATGAGCCAAACCAGGGAT	Homo sapiens allograft inflammatory factor 1 (AIF1), transcript variant 3, mRNA.	go_component: nucleus [goid 0005634] [evidence P] [pmid 9614071]; go_process: cell cycle arrest [goid 0007050] [evidence E] [pmid 9614071]; go_process: negative regulation of cell proliferation [goid 0008285] [evidence E] [pmid 9614071]; go_process: response to stress [goid 0006950] [evidence E] [pmid 9614071]; go_process: inflammatory response [goid 0006954] [evidence E] [pmid 8912632]	IBA1;AIF-1;IRT-1
BCG+PPD	GI_14574570-S	NM_004049.2	BCL2A1	CCTACAGATACCACAACCTGGATCAGGTCCAAGCAAAACGTCCAGAGTGC	Homo sapiens BCL2-related protein A1 (BCL2A1), mRNA.	go_function: apoptosis inhibitor activity [goid 0008189] [evidence TAS] [pmid 8605321]; go_process: anti-apoptosis [goid 0006916] [evidence TAS] [pmid 8605321]; go_process: apoptosis [goid 0006915] [evidence IEA]	GRS;BFL1;HBPA1;BCL2L5
BCG+PPD	GI_14577916-S	NM_005755.2	EBI3	CTGTTGGAGGGCGGATGGGATCTGCCTAGCCTGGGCTGGAGTCCTTGCTT	Homo sapiens Epstein-Barr virus induced gene 3 (EBI3), mRNA.	go_component: membrane [goid 0016020] [evidence IEA]; go_component: extracellular space [goid 0005615] [evidence TAS] [pmid 8551575]; go_component: plasma membrane [goid 0005886] [evidence TAS] [pmid 8551575]; go_function: receptor activity [goid 0004872] [evidence IEA] [pmid 8551575]; go_function: hematopoietin/interferon-class (D200-domain) cytokine receptor activity [goid 0004896] [evidence IE…	0
BCG+PPD	GI_14589867-A	NM_001716.2	BLR1	GTGAGAGTGTCTTCACGGCAGGACAACGAGGAAGCCCTAAGACGTCCCTT	Homo sapiens Burkitt lymphoma receptor 1, GTP binding protein (chemokine (C-X-C motif) receptor 5) (BLR1), transcript variant 1, mRNA.	go_component: integral to plasma membrane [goid 0005887] [evidence TAS] [pmid 1425907]; go_function: G-protein coupled receptor activity [goid 0004930] [evidence P] [pmid 1425907]; go_function: angiotensin type II receptor activity [goid 0004945] [evidence IEA]; go_function: C-X-C chemokine receptor activity [goid 0016494] [evidence IEA]; go_function: rhodopsin-like receptor activity [goid 000158…	CXCR5;MDR15
BCG+PPD	GI_14702161-A	NM_032421.1	CYLN2	GAAGTGTGGCGAGTCTGTGCTCGGGACAATAAAGCTTGTGACAGGTCCAG	Homo sapiens cytoplasmic linker 2 (CYLN2), transcript variant 2, mRNA.	go_component: microtubule associated complex [goid 0005875] [evidence E] [pmid 9799601]	CLIP;CLIP2;WSCR4;WBSCR4;CLIP-115;KIAA0291;MGC11333
BCG+PPD	GI_15011917-S	NM_005765.2	ATP6AP2	GGACAGCTGTTTTTTAACCCTCTTCTGCAAGTTTGTTGACCTACATGGGC	Homo sapiens ATPase, H+ transporting, lysosomal accessory protein 2 (ATP6AP2), mRNA.	go_component: integral to membrane [goid 0016021] [evidence IEA]; go_function: hydrogen ion transporter activity [goid 0015078] [evidence IEA]; go_function: hydrolase activity [goid 0016787] [evidence IEA]; go_process: proton transport [goid 0015992] [evidence IEA]	M8-9;ATP6IP2;APT6M8-9;ATP6M8-9
BCG+PPD	GI_15147245-S	NM_033258.1	GNG8	AACATCGACCGCATGAAGGTGTCGCAGGCAGCAGCGGAACTCCTGGCTTT	Homo sapiens guanine nucleotide binding protein (G protein), gamma 8 (GNG8), mRNA.	go_component: heterotrimeric G-protein complex [goid 0005834] [evidence IEA]; go_component: extracellular [goid 0005576] [evidence NAS]; go_function: signal transducer activity [goid 0004871] [evidence NAS] [pmid 10819326]; go_function: heterotrimeric G-protein GTPase activity [goid 0003927] [evidence NAS] [pmid 10819326]; go_process: G-protein coupled receptor protein signaling pathway [goid 000…	0
BCG+PPD	GI_15451788-S	NM_002609.2	PDGFRB	GGATCCCCAGAGTTGGTCCAAGGAGGGAGAGTGGGTTCTCAATACGGTAC	Homo sapiens platelet-derived growth factor receptor, beta polypeptide (PDGFRB), mRNA.	go_component: integral to membrane [goid 0016021] [evidence IEA]; go_function: platelet-derived growth factor receptor activity [goid 0005017] [evidence TAS] [pmid 2536956]; go_function: platelet activating factor receptor activity [goid 0004992] [evidence TAS] [pmid 2536956]; go_function: ATP binding [goid 0005524] [evidence IEA]; go_function: receptor activity [goid 0004872] [evidence IEA]; go_…	JTK12;PDGFR;CD140B;PDGFR1;PDGF-R-beta
BCG+PPD	GI_16554595-A	NM_003897.2	IER3	GCTTTGTGGGACTGGTGGAAGCAGGACACCTGGAACTGCGGCAAAGTAGG	Homo sapiens immediate early response 3 (IER3), transcript variant short, mRNA.	go_function: apoptosis inhibitor activity [goid 0008189] [evidence E] [pmid 9703517]; go_process: anti-apoptosis [goid 0006916] [evidence P] [pmid 9703517]; go_process: cell growth and/or maintenance [goid 0008151] [evidence E] [pmid 9196025]; go_process: embryogenesis and morphogenesis [goid 0007345] [evidence E] [pmid 9196025]; go_process: apoptosis [goid 0006915] [evidence E] [pmid 9196025]	DIF2;IEX1;PRG1;DIF-2;GLY96;IEX-1;IEX-1L
BCG+PPD	GI_16579887-S	NM_000507.2	FBP1	CCGGAGAATTGCCTCTACCTGGACCTTTTGTCTCACACAGCAGTACCCTG	Homo sapiens fructose-1,6-bisphosphatase 1 (FBP1), mRNA.	go_function: fructose-2,6-bisphosphate 2-phosphatase activity [goid 0004331] [evidence TAS] [pmid 8387495]; go_function: hydrolase activity [goid 0016787] [evidence IEA]; go_function: fructose-bisphosphatase activity [goid 0042132] [evidence IEA]; go_function: phosphoric ester hydrolase activity [goid 0042578] [evidence IEA]; go_process: fructose metabolism [goid 0006000] [evidence TAS] [pmid 755…	FBP
BCG+PPD	GI_17105402-I	NM_005103.3	FEZ1	AACCTGGATTAAACACGAGCAAGCGCGCGGGGTCCTTTGCCGTTGGCTTC	Homo sapiens fasciculation and elongation protein zeta 1 (zygin I) (FEZ1), transcript variant 1, mRNA.	go_component: kinesin complex [goid 0005871] [evidence IEA]; go_process: axon guidance [goid 0007411] [evidence TAS] [pmid 9096408]; go_process: cell adhesion [goid 0007155] [evidence TAS] [pmid 9096408]; go_process: neurogenesis [goid 0007399] [evidence TAS] [pmid 9096408]	0
BCG+PPD	GI_17136146-S	NM_000675.3	ADORA2A	GCTGGGATCAAGGATAGGGAGTTGTAACAGAGCAGTGCCAGAGCATGGGC	Homo sapiens adenosine A2a receptor (ADORA2A), mRNA.	go_component: membrane fraction [goid 0005624] [evidence E]; go_component: integral to plasma membrane [goid 0005887] [evidence E]; go_component: plasma membrane [goid 0005886] [evidence E]; go_function: adenosine receptor [goid 0008501] [evidence E]; go_process: phagocytosis [goid 0006909] [evidence E]; go_process: cAMP biosynthesis [goid 0006171] [evidence P]; go_process: adenylate cyclase acti…	RDC8;hA2aR;ADORA2
BCG+PPD	GI_17149835-I	NM_054014.1	FKBP1A	AGGAATTGGCATGTGTATGTTCCCAGTTCAACTCATGGAGATGGCAGCTG	Homo sapiens FK506 binding protein 1A, 12kDa (FKBP1A), transcript variant 12A, mRNA.	go_component: nucleus [goid 0005634] [evidence IEA]; go_function: receptor activity [goid 0004872] [evidence TAS] [pmid 7518616]; go_function: FK506 binding [goid 0005528] [evidence NR]; go_function: cyclophilin [goid 0004600] [evidence IEA]; go_function: isomerase activity [goid 0016853] [evidence IEA]; go_function: FK506-sensitive peptidyl-prolyl cis-trans isomerase [goid 0030051] [evidence IEA…	FKBP1;PKC12;PKCI2;FKBP12;PPIASE;FKBP-12;FKBP12C
BCG+PPD	GI_17149837-I	NM_000801.2	FKBP1A	CCCTCAGCCCCTTCTCACCCCTTTGCTGTCCTGTGTAGTGATTTGGTGAG	Homo sapiens FK506 binding protein 1A, 12kDa (FKBP1A), transcript variant 12B, mRNA.	go_component: nucleus [goid 0005634] [evidence IEA]; go_function: receptor activity [goid 0004872] [evidence TAS] [pmid 7518616]; go_function: FK506 binding [goid 0005528] [evidence NR]; go_function: cyclophilin [goid 0004600] [evidence IEA]; go_function: isomerase activity [goid 0016853] [evidence IEA]; go_function: FK506-sensitive peptidyl-prolyl cis-trans isomerase [goid 0030051] [evidence IEA…	FKBP1;PKC12;PKCI2;FKBP12;PPIASE;FKBP-12;FKBP12C
BCG+PPD	GI_17511208-S	NM_022748.6	TENS1	GCGGAGAGTTCACGAACTGTGCCCAACGCATGTTATAGCCAGGGTCCTAC	Homo sapiens tensin-like SH2 domain-containing 1 (TENS1), mRNA.	go_function: protein-tyrosine-phosphatase activity [goid 0004725] [evidence IEA]; go_function: phosphoprotein phosphatase activity [goid 0004721] [evidence IEA]; go_process: intracellular signaling cascade [goid 0007242] [evidence IEA]; go_process: protein amino acid dephosphorylation [goid 0006470] [evidence IEA]	TEM6;FLJ13732;H_NH049I23.2
BCG+PPD	GI_17865817-I	NM_018399.2	VNN3	GGCCCTGTATGGAAGAGTGTTTGAGAAGGACCCTCCACGCTTAGGGCAGG	Homo sapiens vanin 3 (VNN3), transcript variant 1, mRNA.	0	HSA238982
BCG+PPD	GI_18034691-I	NM_080546.2	CTL1	CCCTGCATCATGGACTGTTGCTGCTCCCTGTTCCATATGCTCGCAATCTC	Homo sapiens choline transporter-like protein 1 (CTL1), mRNA.	0	0
BCG+PPD	GI_18104968-A	NM_080591.1	PTGS1	AGACTATAGCCATCGACTCCTGCCTGAGTTTCCAGCCTGCTAGTCTGCCC	Homo sapiens prostaglandin-endoperoxide synthase 1 (prostaglandin G/H synthase and cyclooxygenase) (PTGS1), transcript variant 2, mRNA.	go_component: membrane [goid 0016020] [evidence IEA]; go_function: prostaglandin-endoperoxide synthase activity [goid 0004666] [evidence TAS] [pmid 9630216]; go_function: peroxidase activity [goid 0004601] [evidence IEA]; go_function: oxidoreductase activity [goid 0016491] [evidence IEA]; go_function: oxidoreductase activity, acting on single donors with incorporation of molecular oxygen, incorpo…	COX1;COX3;PHS1;PCOX1;PGHS1;PTGHS;PGG/HS;PGHS-1
BCG+PPD	GI_18152772-S	NM_080741.1	NEU4	GCAGGTAGCCCAGGGTGTTGTGGGTGGCAGCACTTGTTTACTGGCTGCTT	Homo sapiens sialidase 4 (NEU4), mRNA.	go_function: exo-alpha-sialidase activity [goid 0004308] [evidence IEA]; go_function: hydrolase activity, acting on glycosyl bonds [goid 0016798] [evidence IEA]; go_process: carbohydrate metabolism [goid 0005975] [evidence IEA]	MGC18222
BCG+PPD	GI_18375640-S	NM_006399.2	BATF	GGCCTGGACAAGGAGTGAACACGGGAACTGTCACGACTGGAAGGGCGTGA	Homo sapiens basic leucine zipper transcription factor, ATF-like (BATF), mRNA.	go_component: nucleus [goid 0005634] [evidence IEA]; go_function: RNA polymerase II transcription factor activity [goid 0003702] [evidence TAS] [pmid 8570175]; go_function: transcription factor activity [goid 0003700] [evidence TAS] [pmid 8630063]; go_function: protein binding [goid 0005515] [evidence IPI] [pmid 8954125]; go_process: antimicrobial humoral response (sensu Invertebrata) [goid 00069…	B-ATF;SFA-2
BCG+PPD	GI_18426910-S	NM_080792.1	PTPNS1	GAACCCCAGGAAAAGGAAGAGGTCGAACCAACCCTGCGGAAGGAGCATGG	Homo sapiens protein tyrosine phosphatase, non-receptor type substrate 1 (PTPNS1), mRNA.	go_component: plasma membrane [goid 0005886] [evidence TAS] [pmid 9070220]; go_component: membrane [goid 0016020] [evidence P]; go_component: integral to membrane [goid 0016021] [evidence IEA]; go_function: receptor activity [goid 0004872] [evidence IEA]; go_process: cell adhesion [goid 0007155] [evidence TAS] [pmid 9070220]	BIT;MFR;P84;SIRP;MYD-1;SHPS1;SHPS-1;SIRPalpha;SIRPalpha2;SIRP-ALPHA-1
BCG+PPD	GI_19718758-A	NM_133337.1	FER1L3	GCCATGTCACCGAGCCCCATTGATTCCCAGAGGGTCTTAGTCCTGGAAAG	Homo sapiens fer-1-like 3, myoferlin (C. elegans) (FER1L3), transcript variant 2, mRNA.	go_component: nuclear membrane [goid 0005635] [evidence TAS] [pmid 10607832]; go_component: integral to membrane [goid 0016021] [evidence IEA]; go_component: plasma membrane [goid 0005886] [evidence TAS] [pmid 10607832]; go_process: circulation [goid 0008015] [evidence TAS] [pmid 10607832]; go_process: muscle contraction [goid 0006936] [evidence TAS] [pmid 10607832]	MYOF;KIAA1207
BCG+PPD	GI_19882253-S	NM_000099.2	CST3	ATCGTAGCTGGGGTGAACTACTTCTTGGACGTGGAGCTGGGCCGAACCAC	0	0	AD8
BCG+PPD	GI_19913423-S	NM_001690.2	ATP6V1A	GATGATGCAGTTCTGTATTTATTGTGCTGTGTCTGGTCCTAAGTGGAGCC	Homo sapiens ATPase, H+ transporting, lysosomal 70kDa, V1 subunit A (ATP6V1A), mRNA.	go_component: vacuolar hydrogen-transporting ATPase [goid 0000219] [evidence TAS] [pmid 8463241]; go_component: cytoplasm [goid 0005737] [evidence IEA]; go_component: proton-transporting two-sector ATPase complex [goid 0016469] [evidence TAS]; go_component: integral to plasma membrane [goid 0005887] [evidence TAS] [pmid 8463241]; go_function: ATP-binding and phosphorylation-dependent chloride cha…	HO68;VA68;VPP2;Vma1;ATP6A1;ATP6V1A1
BCG+PPD	GI_19923532-S	NM_018425.2	PI4KII	AGACGTGGCTCCTGGGGCTATTTCTCCCTAATAAAGGATGATCCAGGTCC	Homo sapiens phosphatidylinositol 4-kinase type II (PI4KII), mRNA.	go_function: inositol/phosphatidylinositol kinase activity [goid 0004428] [evidence IEA]	DKFZP761G1923
BCG+PPD	GI_19923620-S	NM_025193.2	HSD3B7	TTACGCTGCTCTCCTGACAGCCACACGCGACCCTCGGTGCAGAGTGCAGA	Homo sapiens hydroxy-delta-5-steroid dehydrogenase, 3 beta- and steroid delta-isomerase 7 (HSD3B7), mRNA.	0	PFIC4
BCG+PPD	GI_19923654-S	NM_001386.3	DPYSL2	CTGCAGGCTGTGTAAGCATGTTTACCTGTTGGCTTGCTTTGTGTGTCTGT	Homo sapiens dihydropyrimidinase-like 2 (DPYSL2), mRNA.	go_function: dihydropyrimidinase activity [goid 0004157] [evidence TAS] [pmid 8973361]; go_function: hydrolase activity [goid 0016787] [evidence IEA]; go_process: nucleobase, nucleoside, nucleotide and nucleic acid metabolism [goid 0006139] [evidence TAS] [pmid 8973361]; go_process: signal transduction [goid 0007165] [evidence TAS] [pmid 8973361]; go_process: neurogenesis [goid 0007399] [evidence…	DRP2;CRMP2;DRP-2;DHPRP2
BCG+PPD	GI_19923994-S	NM_138461.1	LOC116211	ATCTGTATGACCGTTCGCTCTGGAACTCCGTCTGCCTGGAGCCCTCTGCA	Homo sapiens hypothetical protein BC013113 (LOC116211), mRNA.	go_component: integral to membrane [goid 0016021] [evidence IEA]	0
BCG+PPD	GI_20070269-S	NM_015714.2	G0S2	CTTCAGAGAAACCGCTGACATCTAGAACTGACCTACCACAAGCATCCACC	Homo sapiens putative lymphocyte G0/G1 switch gene (G0S2), mRNA.	go_component: cellular_component unknown [goid 0008372] [evidence ND]; go_function: molecular_function unknown [goid 0005554] [evidence ND]; go_process: cell growth and/or maintenance [goid 0008151] [evidence IEA]; go_process: regulation of cell cycle [goid 0000074] [evidence NAS] [pmid 1930693]	0
BCG+PPD	GI_20149497-S	NM_000146.2	FTL	TCAAGCACGACTAAGAGCCTTCTGAGCCCAGCGACTTCTGAAGGGCCCCT	Homo sapiens ferritin, light polypeptide (FTL), mRNA.	go_component: ferritin complex [goid 0008043] [evidence E] [pmid 7492760]; go_function: iron ion binding [goid 0005506] [evidence E]; go_process: iron ion homeostasis [goid 0006879] [evidence E] [pmid 7492760]	PRO2760
BCG+PPD	GI_20149546-S	NM_002953.2	RPS6KA1	GCTGGGCAGCCCCAGAGAGAGGATGTGGAAAGCACTTTTTGGCTGACTTC	Homo sapiens ribosomal protein S6 kinase, 90kDa, polypeptide 1 (RPS6KA1), mRNA.	go_function: protein serine/threonine kinase activity [goid 0004674] [evidence TAS] [pmid 8141249]; go_function: protein-tyrosine kinase activity [goid 0004713] [evidence IEA]; go_function: ATP binding [goid 0005524] [evidence IEA]; go_function: transferase activity [goid 0016740] [evidence IEA]; go_function: cAMP-dependent protein kinase activity [goid 0004691] [evidence IEA]; go_function: prote…	RSK;HU-1;RSK1;MAPKAPK1A
BCG+PPD	GI_20302137-S	NM_001323.2	CST6	CTTTGAGGTCCTTGTGGTTCCCTGGCAGAACTCCTCTCAGCTCCTAAAGC	Homo sapiens cystatin E/M (CST6), mRNA.	go_function: cysteine protease inhibitor activity [goid 0004869] [evidence TAS] [pmid 8995380]; go_process: embryogenesis and morphogenesis [goid 0007345] [evidence TAS] [pmid 9099741]; go_process: morphogenesis [goid 0009653] [evidence TAS]	0
BCG+PPD	GI_20336230-A	NM_005037.3	PPARG	CCTGAGCCACTGCCAACATTTCCCTTCTTCCAGTTGCACTATTCTGAGGG	Homo sapiens peroxisome proliferative activated receptor, gamma (PPARG), transcript variant 4, mRNA.	go_component: nucleus [goid 0005634] [evidence NR]; go_function: ligand-dependent nuclear receptor activity [goid 0004879] [evidence E]; go_function: receptor activity [goid 0004872] [evidence E]; go_function: transcription factor activity [goid 0003700] [evidence TAS] [pmid 10622252]; go_function: steroid hormone receptor activity [goid 0003707] [evidence IEA]; go_function: translation regulator…	NR1C3;PPARG1;PPARG2;HUMPPARG
BCG+PPD	GI_21071004-S	NM_003311.2	PHLDA2	CGCGGATCCTCGCTCCGTTGCACGGGCGCCTTAAGTTATTGGACTATCTA	Homo sapiens pleckstrin homology-like domain, family A, member 2 (PHLDA2), mRNA.	go_component: nucleus [goid 0005634] [evidence IEA]; go_function: DNA binding [goid 0003677] [evidence IEA]; go_process: imprinting [goid 0006349] [evidence NR]; go_process: apoptosis [goid 0006915] [evidence TAS] [pmid 9328465]; go_process: regulation of transcription, DNA-dependent [goid 0006355] [evidence IEA]	IPL;BRW1C;BWR1C;HLDA2;TSSC3
BCG+PPD	GI_21237762-S	NM_001769.2	CD9	CCGCAGGAACCGCGAGATGGTCTAGAGTCAGCTTACATCCCTGAGCAGGA	Homo sapiens CD9 antigen (p24) (CD9), mRNA.	go_component: integral to plasma membrane [goid 0005887] [evidence TAS] [pmid 1840589]; go_component: plasma membrane [goid 0005886] [evidence NR]	BA2;P24;MIC3;MRP-1;DRAP-27
BCG+PPD	GI_21314680-S	NM_018330.2	KIAA1598	TGCACGTGTGGTAAGCATAGGCTTGAAGAGGTGGGTAGGCAGGTACATGT	Homo sapiens KIAA1598 protein (KIAA1598), mRNA.	0	FLJ11122
BCG+PPD	GI_21314757-S	NM_032782.2	HAVCR2	GACGGTATAGGCTTGATCTGTCTTGCTTATTGTTGCCCCCTGCGCCTAGC	Homo sapiens hepatitis A virus cellular receptor 2 (HAVCR2), mRNA.	0	TIM3;KIM-3;TIMD3;Tim-3;FLJ14428
BCG+PPD	GI_21327712-S	NM_002775.2	PRSS11	GCAGTCGATACAATGCGTAGATAGAAGAAGCCCCACGGGAGCCAGGATGG	Homo sapiens protease, serine, 11 (IGF binding) (PRSS11), mRNA.	go_component: extracellular space [goid 0005615] [evidence TAS] [pmid 9852107]; go_function: serine-type endopeptidase activity [goid 0004252] [evidence E] [pmid 9852107]; go_function: insulin-like growth factor binding [goid 0005520] [evidence IEA]; go_function: trypsin activity [goid 0004295] [evidence IEA]; go_function: hydrolase activity [goid 0016787] [evidence IEA]; go_process: cell growth …	L56;HtrA;HTRA1;ORF480
BCG+PPD	GI_21359861-S	NM_001955.2	EDN1	CCTCTCAGCAGAAACACACAGTCACATTCGAATTCGGGTGGCATCCTCCG	Homo sapiens endothelin 1 (EDN1), mRNA.	go_component: soluble fraction [goid 0005625] [evidence TAS] [pmid 2670930]; go_component: extracellular space [goid 0005615] [evidence TAS] [pmid 2670930]; go_component: nucleus [goid 0005634] [evidence IEA]; go_function: peptide hormone [goid 0005180] [evidence TAS] [pmid 2670930]; go_function: toxin activity [goid 0015070] [evidence IEA]; go_function: DNA binding [goid 0003677] [evidence IEA];…	ET1
BCG+PPD	GI_21361087-A	NM_182965.1	SPHK1	CTTCGTGCCCAGCAATGTCCGCTCAAGTTCTGGGATTTTTACGCAGCTGG	Homo sapiens sphingosine kinase 1 (SPHK1), mRNA.	go_component: cytosol [goid 0005829] [evidence ISS]; go_component: membrane fraction [goid 0005624] [evidence ISS]; go_function: diacylglycerol kinase activity [goid 0004143] [evidence IEA]; go_function: D-erythro-sphingosine kinase activity [goid 0017050] [evidence ISS]; go_function: magnesium ion binding [goid 0000287] [evidence ISS]; go_process: sphingosine metabolism [goid 0006670] [evidence …	SPHK
BCG+PPD	GI_21361197-S	NM_000295.2	SERPINA1	GAAGCTGCTGGGGCCATGTTTTTAGAGGCCATACCCATGTCTATCCCCCC	Homo sapiens serine (or cysteine) proteinase inhibitor, clade A (alpha-1 antiproteinase, antitrypsin), member 1 (SERPINA1), mRNA.	go_function: endopeptidase inhibitor activity [goid 0004866] [evidence NR]; go_function: plasma glycoprotein [goid 0005211] [evidence NR]; go_function: serpin [goid 0004868] [evidence IEA]; go_function: serine protease inhibitor activity [goid 0004867] [evidence IEA]; go_process: acute-phase response [goid 0006953] [evidence IEA]	PI;A1A;AAT;PI1;A1AT;alpha-1-antitrypsin
BCG+PPD	GI_21361562-S	NM_003982.2	SLC7A7	TGGGGAGGAGCATGTCAGGTTTGGGCTTGGTTGTTTTAGAAGCACCTGGG	Homo sapiens solute carrier family 7 (cationic amino acid transporter, y+ system), member 7 (SLC7A7), mRNA.	go_component: integral to membrane [goid 0016021] [evidence NR]; go_component: integral to plasma membrane [goid 0005887] [evidence TAS] [pmid 9829974]; go_component: plasma membrane [goid 0005886] [evidence P] [pmid 9829974]; go_function: basic amino acid permease activity [goid 0005286] [evidence TAS] [pmid 9829974]; go_function: amino acid-polyamine transporter activity [goid 0005279] [evidenc…	LPI;LAT3;Y+LAT1;y+LAT-1
BCG+PPD	GI_21536281-S	NM_003656.3	CAMK1	TTCAATGCCACGGCTGTGGTGCGGCACATGAGGAAACTGCAGCTGGGCAC	Homo sapiens calcium/calmodulin-dependent protein kinase I (CAMK1), mRNA.	go_function: calcium/calmodulin-dependent protein kinase activity [goid 0004685] [evidence TAS] [pmid 9395448]; go_function: calmodulin-dependent protein kinase I activity [goid 0004684] [evidence IEA]; go_function: ATP binding [goid 0005524] [evidence IEA]; go_function: protein serine/threonine kinase activity [goid 0004674] [evidence IEA]; go_function: calmodulin binding [goid 0005516] [evidenc…	CAMKI
BCG+PPD	GI_21536443-A	NM_007311.2	BZRP	ACCTGAGCCCCCACCCGGGAGCAGTGTCCTGTGCTTTCTGCATGCTTAGA	Homo sapiens benzodiazapine receptor (peripheral) (BZRP), transcript variant PBR-S, mRNA.	go_component: mitochondrial outer membrane [goid 0005741] [evidence NR]; go_function: benzodiazepine receptor activity [goid 0008503] [evidence E] [pmid 1326278]; go_process: mitochondrial translocation [goid 0006628] [evidence E] [pmid 1326278]	MBR;PBR
BCG+PPD	GI_21614519-S	NM_000402.2	G6PD	CCCATTCGTCTGTCCCAGAGCTTATTGGCCACTGGGTCTCACTCCTGAGT	Homo sapiens glucose-6-phosphate dehydrogenase (G6PD), nuclear gene encoding mitochondrial protein, mRNA.	go_component: cellular_component unknown [goid 0008372] [evidence ND]; go_function: glucose-6-phosphate 1-dehydrogenase activity [goid 0004345] [evidence NAS] [pmid 8466644]; go_function: oxidoreductase activity [goid 0016491] [evidence IEA]; go_process: glucose 6-phosphate utilization [goid 0006010] [evidence TAS] [pmid 2836867]; go_process: pentose-phosphate shunt [goid 0006098] [evidence NAS]	G6PD1
BCG+PPD	GI_21614524-S	NM_001448.2	GPC4	GTCCCAGGCCAAAGACTAACAACTGCCTTGGGAATCCCTTCCTTGTGTCC	Homo sapiens glypican 4 (GPC4), mRNA.	go_component: proteoglycan integral to plasma membrane [goid 0005888] [evidence TAS] [pmid 9931407]; go_component: extracellular matrix [goid 0005578] [evidence IEA]; go_component: membrane [goid 0016020] [evidence IEA]; go_component: integral to plasma membrane [goid 0005887] [evidence TAS]; go_function: glypican [goid 0015017] [evidence TAS] [pmid 9787072]; go_function: transmembrane receptor a…	0
BCG+PPD	GI_21956638-S	NM_145804.1	DKFZP586C1619	ATTTATGGACCAGACACTGGGGCAGCATCAGGCACAGTCTGTCTGGGTGC	Homo sapiens DKFZP586C1619 protein (DKFZP586C1619), mRNA.	go_function: protein binding [goid 0005515] [evidence IEA]; go_function: calcium ion binding [goid 0005509] [evidence IEA]	0
BCG+PPD	GI_22027623-A	NM_145751.1	TRAF4	TCTCCCTTCTTGGGTAGGGCAGACATGCCTTGGTGCCGGTCACACTCTAC	Homo sapiens TNF receptor-associated factor 4 (TRAF4), transcript variant 2, mRNA.	go_component: nucleus [goid 0005634] [evidence IEA] [pmid 7592751]; go_function: DNA binding [goid 0003677] [evidence P] [pmid 7592751]; go_function: zinc ion binding [goid 0008270] [evidence IEA]; go_process: signal transduction [goid 0007165] [evidence P] [pmid 7592751]; go_process: development [goid 0007275] [evidence IEA]; go_process: apoptosis [goid 0006915] [evidence IEA]	CART1;MLN62;RNF83
BCG+PPD	GI_22035597-S	NM_005204.2	MAP3K8	AGCCATCTGACAGCAGGCCACTAGTGACAGTTTCTTTTGTGTTCCTATGG	Homo sapiens mitogen-activated protein kinase kinase kinase 8 (MAP3K8), mRNA.	go_component: cytosol [goid 0005829] [evidence TAS] [pmid 8226782]; go_function: protein serine/threonine kinase activity [goid 0004674] [evidence TAS] [pmid 8226782]; go_function: ATP binding [goid 0005524] [evidence IEA]; go_function: transferase activity [goid 0016740] [evidence IEA]; go_process: protein amino acid phosphorylation [goid 0006468] [evidence TAS] [pmid 2072910]; go_process: cell …	COT;EST;ESTF;TPL2;Tpl-2;c-COT
BCG+PPD	GI_22035632-I	NM_020300.3	MGST1	AGTCCCTGCATTGCGCGCGACCCGGCGGCGGGACAGGCTTGCTGCTTCCT	Homo sapiens microsomal glutathione S-transferase 1 (MGST1), transcript variant 1b, mRNA.	go_component: microsome [goid 0005792] [evidence NR]; go_component: membrane [goid 0016020] [evidence IEA]; go_component: mitochondrion [goid 0005739] [evidence IEA]; go_function: glutathione transferase activity [goid 0004364] [evidence TAS] [pmid 3372534]; go_function: transferase activity [goid 0016740] [evidence IEA]	MGST;GST12;MGST-I;MGC14525
BCG+PPD	GI_22035637-A	NM_145792.1	MGST1	GGAGCACGGATCTACCACACCATTGCATATTTGACACCCCTTCCCCAGCC	Homo sapiens microsomal glutathione S-transferase 1 (MGST1), transcript variant 1a, mRNA.	go_component: microsome [goid 0005792] [evidence NR]; go_component: membrane [goid 0016020] [evidence IEA]; go_component: mitochondrion [goid 0005739] [evidence IEA]; go_function: glutathione transferase activity [goid 0004364] [evidence TAS] [pmid 3372534]; go_function: transferase activity [goid 0016740] [evidence IEA]	MGST;GST12;MGST-I;MGC14525
BCG+PPD	GI_22095361-S	NM_022343.2	C9orf19	GCAGCTCCTGAAGGTCTGTGTTGCACTGTCACCAGTCTCAAGCTATGCCT	Homo sapiens chromosome 9 open reading frame 19 (C9orf19), mRNA.	0	GAPR-1;GLIPR2
BCG+PPD	GI_22165429-A	NM_001157.2	ANXA11	GACCTGGGTCGGTCTAGAACTCTCTCAGGATGCCTTTTCTACCCCATCCC	Homo sapiens annexin A11 (ANXA11), transcript variant a, mRNA.	go_component: cytoplasm [goid 0005737] [evidence TAS] [pmid 7508441]; go_component: nucleus [goid 0005634] [evidence TAS] [pmid 7508441]; go_component: nuclear membrane [goid 0005635] [evidence NAS]; go_component: nucleoplasm [goid 0005654] [evidence NAS]; go_function: phospholipid binding [goid 0005543] [evidence P] [pmid 7508441]; go_function: calcium-dependent phospholipid binding [goid 000554…	ANX11;CAP50
BCG+PPD	GI_22538429-A	NM_001908.2	CTSB	CAGGATGAAAGTTCCCCCATCAGTTCCCCCAGTACCTCCAAGCAAGTAGC	Homo sapiens cathepsin B (CTSB), transcript variant 1, mRNA.	go_component: lysosome [goid 0005764] [evidence NR]; go_component: intracellular [goid 0005622] [evidence TAS] [pmid 1645961]; go_function: cathepsin B activity [goid 0004213] [evidence TAS] [pmid 1645961]; go_function: hydrolase activity [goid 0016787] [evidence IEA]; go_process: proteolysis and peptidolysis [goid 0006508] [evidence TAS] [pmid 3463996]	APPS;CPSB
BCG+PPD	GI_22538803-S	NM_002990.3	CCL22	ACGAATCTGCCTACTGCCCATGAACGGGGCCCTCAAGCGTCCTGGGATCT	Homo sapiens chemokine (C-C motif) ligand 22 (CCL22), mRNA.	go_component: extracellular space [goid 0005615] [evidence TAS] [pmid 9743322]; go_function: chemokine activity [goid 0008009] [evidence TAS] [pmid 10861057]; go_function: antiviral response protein activity [goid 0003800] [evidence TAS] [pmid 9381181]; go_process: chemotaxis [goid 0006935] [evidence TAS] [pmid 10861057]; go_process: signal transduction [goid 0007165] [evidence TAS] [pmid 9743322…	MDC;ABCD-1;SCYA22;STCP-1;DC/B-CK;MGC34554;A-152E5.1
BCG+PPD	GI_22749220-S	NM_152594.1	SPRED1	GTTTAACCACTTTGCTGCTAAGATTTTGCCGTCCCATTCCCATTTTTTCC	Homo sapiens sprouty-related, EVH1 domain containing 1 (SPRED1), mRNA.	0	FLJ33903
BCG+PPD	GI_22749278-S	NM_152625.1	ZNF366	GAGCAGGGATGTAGGTAATGGAAAGCCTTCTCAGGTCATTCACGGGGCCC	Homo sapiens zinc finger protein 366 (ZNF366), mRNA.	go_component: nucleus [goid 0005634] [evidence IEA]; go_function: DNA binding [goid 0003677] [evidence IEA]; go_process: regulation of transcription, DNA-dependent [goid 0006355] [evidence IEA]	FLJ39796
BCG+PPD	GI_22749300-S	NM_152637.1	MGC17301	CCCATGCGTCTCTAGGAACTGGTCACAAAAGTCATGGTGCCTGCATCCCT	Homo sapiens hypothetical protein MGC17301 (MGC17301), mRNA.	go_function: S-adenosylmethionine-dependent methyltransferase activity [goid 0008757] [evidence IEA]	0
BCG+PPD	GI_23110949-S	NM_001909.3	CTSD	ACTGAGCCAGTCCCAGGGGCATGTATTGGCCTGGAGGTGGGGTTGGGATT	Homo sapiens cathepsin D (lysosomal aspartyl protease) (CTSD), mRNA.	go_component: lysosome [goid 0005764] [evidence NR]; go_function: cathepsin D activity [goid 0004192] [evidence TAS] [pmid 3927292]; go_function: pepsin A activity [goid 0004194] [evidence IEA]; go_function: hydrolase activity [goid 0016787] [evidence IEA]; go_process: proteolysis and peptidolysis [goid 0006508] [evidence IEA]	CPSD;MGC2311
BCG+PPD	GI_23110961-S	NM_004079.3	CTSS	CCTGGCACCCAGAGAAAAGGAGCATCCTTACCTCCAAAAGCACAGGGACA	Homo sapiens cathepsin S (CTSS), mRNA.	go_component: lysosome [goid 0005764] [evidence NR]; go_function: cathepsin S activity [goid 0004218] [evidence TAS] [pmid 1373132]; go_function: hydrolase activity [goid 0016787] [evidence IEA]; go_process: proteolysis and peptidolysis [goid 0006508] [evidence TAS] [pmid 1373132]; go_process: immune response [goid 0006955] [evidence TAS] [pmid 8157683]	MGC3886
BCG+PPD	GI_23238206-S	NM_014452.3	TNFRSF21	AAAGGTGGCGTGGACTCCCTTTGTGTGGGTGGGGTTTGTGGGTAGTGGTG	Homo sapiens tumor necrosis factor receptor superfamily, member 21 (TNFRSF21), mRNA.	0	DR6;BM-018
BCG+PPD	GI_23308576-S	NM_006623.2	PHGDH	CCACATTCTTGGGCTGAACGCGGGCCTCTGACACTGCTTACACTGCACTC	Homo sapiens phosphoglycerate dehydrogenase (PHGDH), mRNA.	go_function: phosphoglycerate dehydrogenase activity [goid 0004617] [evidence TAS] [pmid 8758134]; go_function: electron transporter activity [goid 0005489] [evidence TAS] [pmid 8758134]; go_function: oxidoreductase activity [goid 0016491] [evidence IEA]; go_process: brain development [goid 0007420] [evidence TAS] [pmid 8758134]; go_process: L-serine biosynthesis [goid 0006564] [evidence NR]	PDG;PGD;PGAD;PGDH;SERA;3PGDH;MGC3017
BCG+PPD	GI_24307870-S	NM_144580.1	MGC31963	GGGACAGGGCTATTGATAAGGTCCCCTTGGTGTTGCCTTCTTGCATCTCC	Homo sapiens kidney predominant protein NCU-G1 (MGC31963), mRNA.	0	0
BCG+PPD	GI_24307968-S	NM_014608.1	CYFIP1	GGGCACGCGCTGCACTCCGTAACTCAACATGGCATGCCTTTCTCTCCGTA	Homo sapiens cytoplasmic FMR1 interacting protein 1 (CYFIP1), mRNA.	0	SHYC;KIAA0068;P140SRA-1
BCG+PPD	GI_24308058-S	NM_015433.1	DKFZP586D0919	TGGATTCCACCCCTGCCTTCCTAGGTGACCTTGGACAAATTCTCGAACCC	Homo sapiens hepatocellularcarcinoma-associated antigen HCA557a (DKFZP586D0919), mRNA.	0	0
BCG+PPD	GI_24308286-S	NM_022833.1	DKFZP434H0820	TCCCTCTTGTCCCGAAGATTTGCGCCTTTAGTGCCTTTTGAGGGGTTCCC	Homo sapiens hypothetical protein DKFZp434H0820 (DKFZP434H0820), mRNA.	0	0
BCG+PPD	GI_24429573-S	NM_153811.1	SLC38A6	GCTGTGCTTTTGACAGTCCCTCTAATCCACTTCCCTGCCAGAAAAGCTGT	Homo sapiens solute carrier family 38, member 6 (SLC38A6), mRNA.	go_component: membrane [goid 0016020] [evidence IEA]; go_function: transcription factor activity [goid 0003700] [evidence IEA]; go_function: amino acid-polyamine transporter activity [goid 0005279] [evidence IEA]; go_process: regulation of transcription, DNA-dependent [goid 0006355] [evidence IEA]; go_process: amino acid transport [goid 0006865] [evidence IEA]	NAT-1
BCG+PPD	GI_24638451-I	NM_170664.1	OTOA	CAACATGTGTAGAGACAGGATGCTCCAGATGGTGGGACACCCTTCCCTGG	Homo sapiens otoancorin (OTOA), mRNA.	0	DFNB22;FLJ32773
BCG+PPD	GI_24797094-A	NM_153824.1	PYCR1	GTTGGTTTCCAGCCCCCAGTGTCCTGACTTCTGTCTGCCACATGAGGAGG	Homo sapiens pyrroline-5-carboxylate reductase 1 (PYCR1), transcript variant 2, mRNA.	go_function: pyrroline-5-carboxylate reductase activity [goid 0004735] [evidence E] [pmid 1730675]; go_process: proline biosynthesis [goid 0006561] [evidence E] [pmid 1730675]	P5C;P5CR;PYCR;PP222
BCG+PPD	GI_25777727-A	NM_170697.1	ALDH1A2	CCCTGACAGATGCCGTATTTCTGAGTGCTTCCATGTGAATGCTGCCCTCC	Homo sapiens aldehyde dehydrogenase 1 family, member A2 (ALDH1A2), transcript variant 3, mRNA.	go_function: aldehyde dehydrogenase activity [goid 0004028] [evidence E]; go_function: catalytic activity [goid 0003824] [evidence E] [pmid 8797830]; go_function: electron transporter activity [goid 0005489] [evidence E] [pmid 8797830]; go_process: vitamin A metabolism [goid 0006776] [evidence E]; go_process: oncogenesis [goid 0007048] [evidence P] [pmid 9819382]	RALDH2;MGC26444;RALDH2-T;RALDH(II)
BCG+PPD	GI_25952110-S	NM_000594.2	TNF	CCGTGAAAACGGAGCTGAACAATAGGCTGTTCCCATGTAGCCCCCTGGCC	Homo sapiens tumor necrosis factor (TNF superfamily, member 2) (TNF), mRNA.	go_component: soluble fraction [goid 0005625] [evidence TAS] [pmid 3856324]; go_component: integral to membrane [goid 0016021] [evidence IEA]; go_function: tumor necrosis factor receptor binding [goid 0005164] [evidence TAS] [pmid 3001529]; go_process: response to virus [goid 0009615] [evidence TAS] [pmid 10490959]; go_process: response to pest/pathogen/parasite [goid 0009613] [evidence P] [pmid …	DIF;TNFA;TNFSF2;CACHECTIN
BCG+PPD	GI_26051242-S	NM_007115.2	TNFAIP6	CGATGATGTCCATGGCTTTGTGGGAAGATACTGTGGAGATGAGCTTCCAG	Homo sapiens tumor necrosis factor, alpha-induced protein 6 (TNFAIP6), mRNA.	go_component: extracellular [goid 0005576] [evidence NR]; go_function: hyaluronic acid binding [goid 0005540] [evidence TAS] [pmid 1730767]; go_function: cell adhesion receptor activity [goid 0004895] [evidence TAS] [pmid 1730767]; go_process: signal transduction [goid 0007165] [evidence TAS] [pmid 1730767]; go_process: cell-cell signaling [goid 0007267] [evidence TAS] [pmid 1730767]; go_process:…	TSG6
BCG+PPD	GI_27262631-S	NM_006133.1	C11orf11	GGCCCCACAGACCCTCATGCACTCTCTTACGTGCCATTCTCCCCAGACTT	Homo sapiens chromosome 11 open reading frame 11 (C11orf11), mRNA.	go_function: triacylglycerol lipase activity [goid 0004806] [evidence IEA]; go_function: catalytic activity [goid 0003824] [evidence IEA]; go_process: lipid metabolism [goid 0006629] [evidence IEA]	NSDDR;KIAA0659
BCG+PPD	GI_27262658-S	NM_005211.2	CSF1R	GGCCACACCAAGCAGGAAGCACAAACTCCCCCAAGCTGACTCATCCTAAC	Homo sapiens colony stimulating factor 1 receptor, formerly McDonough feline sarcoma viral (v-fms) oncogene homolog (CSF1R), mRNA.	go_component: integral to plasma membrane [goid 0005887] [evidence TAS] [pmid 2421165]; go_component: plasma membrane [goid 0005886] [evidence P] [pmid 2421165]; go_function: macrophage colony stimulating factor receptor activity [goid 0005011] [evidence TAS] [pmid 8981357]; go_function: ATP binding [goid 0005524] [evidence IEA]; go_function: receptor activity [goid 0004872] [evidence IEA]; go_fu…	FMS;CSFR;FIM2;C-FMS;CD115
BCG+PPD	GI_27436944-A	NM_005572.2	LMNA	TACCGGTTCCCACCAAAGTTCACCCTGAAGGCTGGGCAGGTGGTGACGAT	Homo sapiens lamin A/C (LMNA), transcript variant 2, mRNA.	go_component: nuclear lamina [goid 0005652] [evidence P] [pmid 3453101]; go_component: lamin filament [goid 0005638] [evidence TAS] [pmid 10080180]; go_component: kinesin complex [goid 0005871] [evidence IEA]; go_component: nucleus [goid 0005634] [evidence IEA]; go_function: structural molecule activity [goid 0005198] [evidence TAS] [pmid 8344919]; go_process: muscle development [goid 0007517] [e…	FPL;LFP;EMD2;FPLD;HGPS;LDP1;LMN1;LMNC;PRO1;CMD1A;CMT2B1;LGMD1B
BCG+PPD	GI_27436944-I	NM_005572.2	LMNA	TGAGTGGTAGCCGCCGCTGAGGCCGAGCCTGCACTGGGGCCACCCAGCCA	Homo sapiens lamin A/C (LMNA), transcript variant 2, mRNA.	go_component: nuclear lamina [goid 0005652] [evidence P] [pmid 3453101]; go_component: lamin filament [goid 0005638] [evidence TAS] [pmid 10080180]; go_component: kinesin complex [goid 0005871] [evidence IEA]; go_component: nucleus [goid 0005634] [evidence IEA]; go_function: structural molecule activity [goid 0005198] [evidence TAS] [pmid 8344919]; go_process: muscle development [goid 0007517] [e…	FPL;LFP;EMD2;FPLD;HGPS;LDP1;LMN1;LMNC;PRO1;CMD1A;CMT2B1;LGMD1B
BCG+PPD	GI_27436979-S	NM_005472.2	KCNE3	CTTAAGGGATCTCCATGCGGTCCCTGGAAGTACCCATTGAAACATGCGTA	Homo sapiens potassium voltage-gated channel, Isk-related family, member 3 (KCNE3), mRNA.	go_component: voltage-gated potassium channel complex [goid 0008076] [evidence NR]; go_component: integral to membrane [goid 0016021] [evidence IEA]; go_function: voltage-gated potassium channel activity [goid 0005249] [evidence IEA]; go_process: potassium ion transport [goid 0006813] [evidence IEA]; go_process: ion transport [goid 0006811] [evidence IEA]	HOKPP;MiRP2
BCG+PPD	GI_27437029-S	NM_000758.2	CSF2	CCTGAAGGACTTTCTGCTTGTCATCCCCTTTGACTGCTGGGAGCCAGTCC	Homo sapiens colony stimulating factor 2 (granulocyte-macrophage) (CSF2), mRNA.	go_component: extracellular space [goid 0005615] [evidence NR]; go_function: granulocyte macrophage colony-stimulating factor receptor binding [goid 0005129] [evidence TAS] [pmid 2999978]; go_function: cytokine activity [goid 0005125] [evidence IEA]; go_process: cell surface receptor linked signal transduction [goid 0007166] [evidence NR]; go_process: cellular defense response [goid 0006968] [evi…	GMCSF
BCG+PPD	GI_27437048-A	NM_172219.1	CSF3	GACAGGAGGAATCATGTCAGGCCTGTGTGTGAAAGGAAGCTCCACTGTCA	Homo sapiens colony stimulating factor 3 (granulocyte) (CSF3), transcript variant 2, mRNA.	go_component: extracellular space [goid 0005615] [evidence E] [pmid 2420009]; go_function: granulocyte colony-stimulating factor receptor binding [goid 0005130] [evidence E] [pmid 2420009]; go_process: positive regulation of cell proliferation [goid 0008284] [evidence E] [pmid 2420009]; go_process: cell surface receptor linked signal transduction [goid 0007166] [evidence NR]; go_process: cellular…	GCSF;G-CSF;MGC45931
BCG+PPD	GI_27477119-S	NM_014325.2	CORO1C	AATGAATGGATGCCCAGCCAAGCTCAGAGTAGGCGCCCAAAGCATTGTGG	Homo sapiens coronin, actin binding protein, 1C (CORO1C), mRNA.	go_component: kinesin complex [goid 0005871] [evidence IEA]; go_component: actin cytoskeleton [goid 0015629] [evidence TAS] [pmid 9778037]; go_function: cell adhesion molecule activity [goid 0005194] [evidence P] [pmid 9778037]; go_function: actin binding [goid 0003779] [evidence IEA]; go_process: phagocytosis [goid 0006909] [evidence TAS] [pmid 9778037]; go_process: signal transduction [goid 000…	HCRNN4;coronin-3
BCG+PPD	GI_27894305-S	NM_000576.2	IL1B	AAGAAACCCTCTGTCATTCGCTCCCACATTCTGATGAGCAACCGCTTCCC	Homo sapiens interleukin 1, beta (IL1B), mRNA.	go_component: extracellular space [goid 0005615] [evidence TAS] [pmid 3493774]; go_function: cytokine activity [goid 0005125] [evidence P] [pmid 2989698]; go_function: signal transducer activity [goid 0004871] [evidence TAS] [pmid 10786823]; go_function: cell adhesion molecule activity [goid 0005194] [evidence E]; go_function: interleukin-1 receptor antagonist activity [goid 0005152] [evidence IE…	IL-1;IL1F2;IL1-BETA
BCG+PPD	GI_27894314-S	NM_019618.2	IL1F9	TGCTTCAGAGCTCATGCGCGTTACCCACGATGGCATGACTAGCACAGAGC	Homo sapiens interleukin 1 family, member 9 (IL1F9), mRNA.	go_component: extracellular [goid 0005576] [evidence IEA]; go_function: interleukin-1 receptor antagonist activity [goid 0005152] [evidence IEA]; go_process: response to pest/pathogen/parasite [goid 0009613] [evidence TAS] [pmid 10744718]; go_process: cell-cell signaling [goid 0007267] [evidence TAS] [pmid 10744718]; go_process: immune response [goid 0006955] [evidence IEA]	IL1E;IL1H1;IL-1F9;IL-1H1;IL1RP2;IL-1RP2;IL-1(EPSILON)
BCG+PPD	GI_27894318-A	NM_173842.1	IL1RN	GCACCTAGCCTCGCTCTTGGCAGGTACTCAGCGAATGAATGCTGTATATG	Homo sapiens interleukin 1 receptor antagonist (IL1RN), transcript variant 1, mRNA.	go_component: extracellular space [goid 0005615] [evidence P] [pmid 1385987]; go_component: intracellular [goid 0005622] [evidence NR]; go_function: interleukin-1 receptor antagonist activity [goid 0005152] [evidence E] [pmid 2139180]; go_process: inflammatory response [goid 0006954] [evidence NR]	IRAP;IL1F3;IL1RA;ICIL-1RA;MGC10430
BCG+PPD	GI_27894329-S	NM_000575.3	IL1A	CTCTGAGTGTGACCAGGCATCCTCCACAATAGCAGACAGTGTTTTCTGGG	Homo sapiens interleukin 1, alpha (IL1A), mRNA.	go_component: extracellular space [goid 0005615] [evidence TAS] [pmid 1924307]; go_component: cytoplasm [goid 0005737] [evidence NR]; go_function: cytokine activity [goid 0005125] [evidence E]; go_function: signal transducer activity [goid 0004871] [evidence TAS] [pmid 10861041]; go_function: interleukin-1 receptor binding [goid 0005149] [evidence IEA]; go_process: negative regulation of cell pro…	IL1;IL-1A;IL1F1;IL1-ALPHA
BCG+PPD	GI_27894333-A	NM_173343.1	IL1R2	CGGTGCAAACACAGAACTGGAAAAGCAGATGGTCTGACTGTGCTATGGCC	Homo sapiens interleukin 1 receptor, type II (IL1R2), transcript variant 2, mRNA.	go_component: integral to membrane [goid 0016021] [evidence IEA]; go_function: interleukin-1 receptor activity [goid 0004908] [evidence P] [pmid 10191101]; go_function: receptor activity [goid 0004872] [evidence IEA]; go_function: interleukin-1, Type II, blocking receptor activity [goid 0004910] [evidence IEA]; go_process: immune response [goid 0006955] [evidence TAS] [pmid 8898719]	IL1RB;MGC47725
BCG+PPD	GI_27894383-S	NM_013231.2	FLRT2	GGGGCTGAAAGATTCTGCATCACACATCCTCTGAGACCTACCATGTCGCA	Homo sapiens fibronectin leucine rich transmembrane protein 2 (FLRT2), mRNA.	go_component: integral to plasma membrane [goid 0005887] [evidence NAS] [pmid 10644439]; go_function: receptor signaling protein activity [goid 0005057] [evidence NAS] [pmid 10644439]; go_function: adhesive extracellular matrix constituent activity [goid 0030022] [evidence NAS] [pmid 10644439]; go_process: biological_process unknown [goid 0000004] [evidence ND]; go_process: cell adhesion [goid 00…	KIAA0405
BCG+PPD	GI_28178862-S	NM_020530.3	OSM	AGCCATTGCTCTCCTAGAGGGGGTCTCAGAAACTGCGAGGCCAGTTCCTT	Homo sapiens oncostatin M (OSM), mRNA.	go_component: extracellular space [goid 0005615] [evidence TAS] [pmid 2779549]; go_function: cytokine activity [goid 0005125] [evidence TAS] [pmid 2779549]; go_function: oncostatin-M receptor binding [goid 0005147] [evidence TAS] [pmid 9920829]; go_process: negative regulation of cell proliferation [goid 0008285] [evidence TAS] [pmid 1717982]; go_process: pathogenesis [goid 0009405] [evidence TAS…	MGC20461
BCG+PPD	GI_28610153-S	NM_000584.2	IL8	CCCAGTCTTGTCATTGCCAGCTGTGTTGGTAGTGCTGTGTTGAATTACGG	Homo sapiens interleukin 8 (IL8), mRNA.	go_component: obsolete [goid 0008370] [evidence NR]; go_component: soluble fraction [goid 0005625] [evidence TAS] [pmid 11483765]; go_component: extracellular space [goid 0005615] [evidence TAS] [pmid 10823949]; go_function: interleukin-8 receptor binding [goid 0005153] [evidence IPI] [pmid 1840701]; go_function: chemokine activity [goid 0008009] [evidence TAS] [pmid 10881932]; go_process: negati…	K60;NAF;GCP1;IL-8;LECT;LUCT;NAP1;3-10C;CXCL8;GCP-1;LYNAP;MDNCF;MONAP;NAP-1;SCYB8;TSG-1;AMCF-I;b-ENAP
BCG+PPD	GI_28872793-S	NM_004364.2	CEBPA	GTTTTGCTCGGATACTTGCCAAAATGAGACTCTCCGTCGGCAGCTGGGGG	Homo sapiens CCAAT/enhancer binding protein (C/EBP), alpha (CEBPA), mRNA.	go_component: nucleus [goid 0005634] [evidence NAS] [pmid 7575576]; go_function: transcription activating factor [goid 0003710] [evidence E]; go_function: DNA binding [goid 0003677] [evidence IEA]; go_function: transcription factor activity [goid 0003700] [evidence P] [pmid 9191024]; go_function: RNA polymerase II transcription factor activity, enhancer binding [goid 0003705] [evidence NAS] [pmid…	CEBP;C/EBP-alpha
BCG+PPD	GI_29029571-A	NM_175862.2	CD86	GGCAGTCTCTGCCCAAACATAAAGAGAACTCTGGGGAGCCTGAGCCACAA	Homo sapiens CD86 antigen (CD28 antigen ligand 2, B7-2 antigen) (CD86), transcript variant 1, mRNA.	go_component: integral to membrane [goid 0016021] [evidence IEA]; go_component: plasma membrane [goid 0005886] [evidence NR] [pmid 7513726]; go_function: receptor activity [goid 0004872] [evidence TAS] [pmid 7694363]; go_process: positive regulation of cell proliferation [goid 0008284] [evidence TAS] [pmid 7513726]; go_process: immune response [goid 0006955] [evidence TAS] [pmid 7694363]	B70;B7-2;LAB72;CD28LG2;MGC34413
BCG+PPD	GI_29171757-S	NM_030788.2	DCSTAMP	GCAGCACCTGGTTATGCCTCCTTTCATCTCAAAGCCAAAGAGCTGCCAGG	Homo sapiens DC-specific transmembrane protein (DCSTAMP), mRNA.	go_component: integral to membrane [goid 0016021] [evidence IEA]; go_function: phospholipase A2 activity [goid 0004623] [evidence IEA]; go_function: calcium ion binding [goid 0005509] [evidence IEA]; go_process: lipid catabolism [goid 0016042] [evidence IEA]	FIND
BCG+PPD	GI_29826337-S	NM_006332.3	IFI30	AGCTCCCTCAGGAGTGTTTGCTTCAAGTGATGGCCGGTGAGCTGCGGAGA	Homo sapiens interferon, gamma-inducible protein 30 (IFI30), mRNA.	go_component: lysosome [goid 0005764] [evidence TAS] [pmid 3136170]; go_component: extracellular [goid 0005576] [evidence TAS] [pmid 3136170]; go_function: oxidoreductase activity [goid 0016491] [evidence IEA]; go_process: immune response [goid 0006955] [evidence IEA]	GILT;IP30;IFI-30;MGC32056
BCG+PPD	GI_31377630-S	NM_052942.2	GBP5	GCAGGAACAACAGATGCAGGAACAGGCTGCACAGCTCAGCACAACATTCC	Homo sapiens guanylate binding protein 5 (GBP5), mRNA.	go_function: GTPase activity [goid 0003924] [evidence IEA]; go_function: GTP binding [goid 0005525] [evidence IEA]; go_process: immune response [goid 0006955] [evidence IEA]	0
BCG+PPD	GI_31377633-S	NM_052941.2	GBP4	AACAACCCGGCTTCCTCACCCTATGTCCTTTATTTACAAAGCTGTGCTCC	Homo sapiens guanylate binding protein 4 (GBP4), mRNA.	go_function: GTPase activity [goid 0003924] [evidence IEA]; go_function: GTP binding [goid 0005525] [evidence IEA]; go_process: immune response [goid 0006955] [evidence IEA]	Mpa2
BCG+PPD	GI_31377700-S	NM_024605.2	FLJ20896	GCTGTTGGTGCAAGGGAGATGGTCTCAAGTCAGAGGGAAGCAGAGACGCG	Homo sapiens hypothetical protein FLJ20896 (FLJ20896), mRNA.	0	0
BCG+PPD	GI_31542730-S	NM_032219.2	FLJ22269	GGCTCCTTGCGGGCTCCGGGAGCGAATTACAAGCGCGCACCTGCAAAAAA	Homo sapiens hypothetical protein FLJ22269 (FLJ22269), mRNA.	0	0
BCG+PPD	GI_31543214-S	NM_005953.2	MT2A	TGGGACAGCCCCGCTCCCAGATGTAAAGAACGCGACTTCCACAAACCTGG	Homo sapiens metallothionein 2A (MT2A), mRNA.	go_function: heavy metal binding [goid 0005505] [evidence NR]; go_function: metal ion binding [goid 0046872] [evidence IEA]; go_function: copper ion binding [goid 0005507] [evidence NR]; go_process: copper ion homeostasis [goid 0006878] [evidence TAS] [pmid 6719135]	MT2
BCG+PPD	GI_31543400-S	NM_002648.2	PIM1	TGGGTCCCGGCTCTGTGGGTGATGGGGAGGGGCATTGCTGACTGTGTATA	Homo sapiens pim-1 oncogene (PIM1), mRNA.	go_component: cytoplasm [goid 0005737] [evidence TAS] [pmid 1825810]; go_component: nucleus [goid 0005634] [evidence IEA]; go_function: protein serine/threonine kinase activity [goid 0004674] [evidence TAS] [pmid 1825810]; go_function: cAMP-dependent protein kinase activity [goid 0004691] [evidence IEA]; go_function: protein kinase CK2 activity [goid 0004682] [evidence IEA]; go_function: ATP bind…	PIM
BCG+PPD	GI_31543449-S	NM_002852.2	PTX3	GGGAATATTGTTGGGTGGGGAGTCACAGAGATCCAGCCACATGGAGGAGC	Homo sapiens pentaxin-related gene, rapidly induced by IL-1 beta (PTX3), mRNA.	go_component: extracellular [goid 0005576] [evidence TAS] [pmid 1429570]; go_process: inflammatory response [goid 0006954] [evidence TAS] [pmid 1429570]	TSG-14
BCG+PPD	GI_31543542-S	NM_020338.1	RAI17	CACACCCACCAGTGCAGCCTGAAGTAACTCCCACAGAAACCATCATCGTC	Homo sapiens retinoic acid induced 17 (RAI17), mRNA.	go_function: zinc ion binding [goid 0008270] [evidence IEA]	Zimp10;FLJ13541;KIAA1224
BCG+PPD	GI_31543803-S	NM_006528.2	TFPI2	CGGATTGAGAACAGGTTTCCAGATGAAGCTACTTGTATGGGCTTCTGCGC	Homo sapiens tissue factor pathway inhibitor 2 (TFPI2), mRNA.	go_component: extracellular matrix [goid 0005578] [evidence TAS] [pmid 8914837]; go_function: extracellular matrix glycoprotein [goid 0005207] [evidence TAS] [pmid 8914837]; go_function: serine protease inhibitor activity [goid 0004867] [evidence NR]; go_function: extracellular matrix structural constituent [goid 0005201] [evidence TAS]; go_process: blood coagulation [goid 0007596] [evidence IEA]	PP5;TFPI-2
BCG+PPD	GI_32189356-S	NM_012219.2	MRAS	TGTGCGCCTGTGAGCGCCCAGCTTCTGTTTCATAGTCTTAACAGGTGGCC	Homo sapiens muscle RAS oncogene homolog (MRAS), mRNA.	go_component: plasma membrane [goid 0005886] [evidence TAS] [pmid 9395237]; go_function: RAS small monomeric GTPase activity [goid 0003930] [evidence TAS] [pmid 10446149]; go_function: GTP binding [goid 0005525] [evidence IEA]; go_process: actin cytoskeleton reorganization [goid 0007012] [evidence TAS] [pmid 9395237]; go_process: RAS protein signal transduction [goid 0007265] [evidence TAS] [pmid…	M-RAs;RRAS3;R-RAS3
BCG+PPD	GI_32313604-A	NM_003710.2	SPINT1	GCTCAGCTGCATTCCGCAGCCCCCACCCCCAAGGTTCTCCAACATCACAG	Homo sapiens serine protease inhibitor, Kunitz type 1 (SPINT1), transcript variant 2, mRNA.	go_component: membrane fraction [goid 0005624] [evidence TAS] [pmid 9045658]; go_component: extracellular [goid 0005576] [evidence TAS] [pmid 9045658]; go_function: serine protease inhibitor activity [goid 0004867] [evidence TAS] [pmid 9045658]	HAI;HAI1
BCG+PPD	GI_32454742-S	NM_031459.3	SESN2	AAGAAGGTGTGCAGGAGAGAAGAGGCCCCGGCATGGGGATCTGGGTTCTA	Homo sapiens sestrin 2 (SESN2), mRNA.	go_component: nucleus [goid 0005634] [evidence IEA]; go_process: cell cycle arrest [goid 0007050] [evidence IEA]	HI95;SES2;SEST2;DKFZp761M0212;DKFZp761M02121
BCG+PPD	GI_32698675-S	NM_005779.1	LHFPL2	GACTGTGGTGAAACTCCTTCCAAGGCTGAGGGGGTCAGTAGGTGCTCTGG	Homo sapiens lipoma HMGIC fusion partner-like 2 (LHFPL2), mRNA.	0	KIAA0206
BCG+PPD	GI_32698727-S	NM_020223.1	FAM20C	CTCAAGGCCAAGCTCACCCCTCAAGTGCTCTCACACTCGGGACCTAATTC	Homo sapiens family with sequence similarity 20, member C (FAM20C), mRNA.	0	DKFZp547D065
BCG+PPD	GI_32698731-S	NM_020792.1	KIAA1363	GGCAGGGTTCCTTCAATTGGCATTTTCCCAAGAATTGTGAGCCAAAGCCT	Homo sapiens KIAA1363 protein (KIAA1363), mRNA.	go_function: hydrolase activity [goid 0016787] [evidence IEA]; go_process: metabolism [goid 0008152] [evidence IEA]	0
BCG+PPD	GI_33286429-A	NM_182728.1	SLC7A8	TTGGTCTGAGTTGTGACCCCTTCAGAGTAGATGCCCGGCAGGCTGGGGTT	Homo sapiens solute carrier family 7 (cationic amino acid transporter, y+ system), member 8 (SLC7A8), transcript variant 2, mRNA.	go_component: integral to plasma membrane [goid 0005887] [evidence TAS] [pmid 10391915]; go_component: plasma membrane [goid 0005886] [evidence E] [pmid 10391915]; go_function: neutral amino acid transporter activity [goid 0015175] [evidence TAS] [pmid 10391915]; go_function: amino acid permease activity [goid 0015359] [evidence IEA]; go_process: small molecule transport [goid 0006832] [evidence …	LAT2;LPI-PC1
BCG+PPD	GI_33386694-A	NM_182790.1	PBEF	GGGTTACAAGTTGCTGCCACCTTATCTTAGAGTTATTCAAGGGGATGGAG	Homo sapiens pre-B-cell colony-enhancing factor (PBEF), transcript variant 2, mRNA.	go_function: cytokine activity [goid 0005125] [evidence TAS] [pmid 8289818]; go_process: positive regulation of cell proliferation [goid 0008284] [evidence TAS] [pmid 8289818]; go_process: signal transduction [goid 0007165] [evidence TAS] [pmid 8289818]; go_process: cell-cell signaling [goid 0007267] [evidence TAS] [pmid 8289818]	0
BCG+PPD	GI_33598925-S	NM_005506.2	SCARB2	GCTCGAGATATGAGTTCTGCAAAAGGTGGTCCGCATCCTTGGCCCTCTGG	Homo sapiens scavenger receptor class B, member 2 (SCARB2), mRNA.	go_component: lysosomal membrane [goid 0005765] [evidence NR]; go_component: membrane fraction [goid 0005624] [evidence TAS] [pmid 1374238]; go_component: integral to plasma membrane [goid 0005887] [evidence TAS] [pmid 1374238]; go_function: receptor activity [goid 0004872] [evidence IEA]; go_function: cell adhesion molecule activity [goid 0005194] [evidence IEA]; go_process: cell adhesion [goid …	CD36L2;HLGP85;LIMPII
BCG+PPD	GI_33667066-S	NM_014266.3	HCST	TCCTGGATGGTGTGTGGTGGCACAGGAACCCCCGCCCCAACTTTTGGATT	Homo sapiens hematopoietic cell signal transducer (HCST), mRNA.	go_component: integral to plasma membrane [goid 0005887] [evidence NR]; go_function: SH3/SH2 adaptor protein activity [goid 0005070] [evidence E] [pmid 10426994]; go_process: humoral immune response [goid 0006959] [evidence P] [pmid 10426994]; go_process: cell surface receptor linked signal transduction [goid 0007166] [evidence E] [pmid 10426994]; go_process: protein complex assembly [goid 000646…	DAP10;KAP10;PIK3AP;DKFZP586C1522
BCG+PPD	GI_33695118-S	NM_005443.3	PAPSS1	GAAACCACCTGAAGGTTTCATGGCTCCCAAGGCTTGGACCGTGCTGACAG	Homo sapiens 3'-phosphoadenosine 5'-phosphosulfate synthase 1 (PAPSS1), mRNA.	go_function: ATP binding [goid 0005524] [evidence IEA]; go_function: adenylyl-sulfate kinase activity [goid 0004020] [evidence IEA]; go_function: sulfate adenylyltransferase (ATP) activity [goid 0004781] [evidence IEA]; go_function: nucleotidyltransferase activity [goid 0016779] [evidence IEA]; go_process: nucleobase, nucleoside, nucleotide and nucleic acid metabolism [goid 0006139] [evidence NR]…	SK1;PAPSS;ATPSK1
BCG+PPD	GI_34147362-S	NM_024111.2	MGC4504	CATCACTACAGGCCCTGGCAACCTTCCCAGTCTGTCCCATACTGTTACCC	Homo sapiens hypothetical protein MGC4504 (MGC4504), mRNA.	0	0
BCG+PPD	GI_34147460-S	NM_022152.3	PP1201	TAAGTGCCTTGAGCTGGAATGGGGAAGGGGGACAAGGGTCAGTCTGTCGG	Homo sapiens PP1201 protein (PP1201), mRNA.	0	0
BCG+PPD	GI_34147501-S	NM_014397.3	NEK6	GGGCGGCTGCTGTTTCCACACGTGGACTCGGATCTGCTGTGACACCGTCA	Homo sapiens NIMA (never in mitosis gene a)-related kinase 6 (NEK6), mRNA.	go_function: protein-tyrosine kinase activity [goid 0004713] [evidence IEA]; go_function: ATP binding [goid 0005524] [evidence IEA]; go_function: protein serine/threonine kinase activity [goid 0004674] [evidence IEA]; go_function: transferase activity [goid 0016740] [evidence IEA]; go_process: protein amino acid phosphorylation [goid 0006468] [evidence IEA]	SID6-1512
BCG+PPD	GI_34147537-S	NM_138432.2	SDS-RS1	CTCCTGGACTGCTTCTTTTGGCTCTCCGACAACTCCGGCCAATAAACACT	Homo sapiens serine dehydratase related sequence 1 (SDS-RS1), mRNA.	go_function: lyase activity [goid 0016829] [evidence IEA]; go_process: amino acid metabolism [goid 0006520] [evidence IEA]	0
BCG+PPD	GI_34222139-S	NM_012434.3	SLC17A5	GTGGACCATCCTCCAGTGGCTGTGGTTGTTGAGCATGCTTTCAGAACACC	Homo sapiens solute carrier family 17 (anion/sugar transporter), member 5 (SLC17A5), mRNA.	go_component: lysosomal membrane [goid 0005765] [evidence P] [pmid 10581036]; go_component: membrane fraction [goid 0005624] [evidence P] [pmid 10581036]; go_component: integral to plasma membrane [goid 0005887] [evidence P] [pmid 10581036]; go_component: integral to membrane [goid 0016021] [evidence IEA]; go_function: hydrogen:sugar symporter-transporter activity [goid 0005403] [evidence P] [pmi…	SD;AST;NSD;SLD;ISSD;SIASD;SIALIN
BCG+PPD	GI_34222220-S	NM_006548.3	IMP-2	AGATATCAACTGCCAGCCTGGAGAAGGTGACAGTCCAAGTGTGCAACAGC	Homo sapiens IGF-II mRNA-binding protein 2 (IMP-2), mRNA.	go_component: cytoplasm [goid 0005737] [evidence TAS] [pmid 10190901]; go_function: RNA binding [goid 0003723] [evidence TAS] [pmid 9891060]; go_process: translational attenuation [goid 0009386] [evidence TAS] [pmid 9891060]; go_process: embryogenesis and morphogenesis [goid 0007345] [evidence TAS] [pmid 9891060]; go_process: morphogenesis [goid 0009653] [evidence TAS]	IMP2;VICKZ2
BCG+PPD	GI_34222225-S	NM_174983.2	MGC20700	CTCTGGAGGATTTGGGGTGCCCCTCTCGGCAGGGAACAGGAAGTAGGAAT	Homo sapiens hypothetical protein MGC20700 (MGC20700), mRNA.	0	PP3501
BCG+PPD	GI_34222243-S	NM_175744.3	ARHC	GGAGTTGTTTTCGGCAGGGGCCTTGTCTCTCACTGCATTTGGTCAGGGGG	Homo sapiens ras homolog gene family, member C (ARHC), mRNA.	go_function: Rho small monomeric GTPase activity [goid 0003931] [evidence P]	ARH9;RHOC;RHOH9
BCG+PPD	GI_34222296-S	NM_004107.3	FCGRT	TGTGATTCCAGCCACCGCCTGACCATCCGCCATTCCGACTGCTAAAAGCG	Homo sapiens Fc fragment of IgG, receptor, transporter, alpha (FCGRT), mRNA.	go_component: integral to membrane [goid 0016021] [evidence IEA]; go_function: receptor activity [goid 0004872] [evidence TAS] [pmid 7964511]; go_function: IgG binding [goid 0019864] [evidence IEA]; go_process: pregnancy [goid 0007565] [evidence TAS] [pmid 7964511]; go_process: immune response [goid 0006955] [evidence TAS] [pmid 7964511]	FCRN
BCG+PPD	GI_34222301-S	NM_004172.3	SLC1A3	TATGGAAAGGTCCTGTGGGGAGCCCATCATCTCGCCAAGCCATCACAGGC	Homo sapiens solute carrier family 1 (glial high affinity glutamate transporter), member 3 (SLC1A3), mRNA.	go_component: integral to membrane [goid 0016021] [evidence IEA]; go_component: membrane fraction [goid 0005624] [evidence TAS] [pmid 7521911]; go_function: L-glutamate transporter activity [goid 0005313] [evidence E] [pmid 7521911]; go_function: glutamate/aspartate:sodium symporter activity [goid 0015372] [evidence TAS] [pmid 8647279]; go_function: sodium:dicarboxylate/tricarboxylate symporter a…	EAAT1;GLAST;GLAST1
BCG+PPD	GI_34222339-S	NM_024954.3	FLJ11807	CTGGTGCTGCCAGCTGTGCTCACTCTGGTTTTCTGCTCAGGGTCTGAAGC	Homo sapiens hypothetical protein FLJ11807 (FLJ11807), mRNA.	0	0
BCG+PPD	GI_34222350-S	NM_003486.4	SLC7A5	AGGCTGGACACCCTCTGCCGAGTAATGACGTGTGTGGCTGGGACCTTCTT	Homo sapiens solute carrier family 7 (cationic amino acid transporter, y+ system), member 5 (SLC7A5), mRNA.	go_component: integral to membrane [goid 0016021] [evidence IEA]; go_component: plasma membrane [goid 0005886] [evidence NR] [pmid 9751058]; go_function: neutral amino acid transporter activity [goid 0015175] [evidence TAS] [pmid 9751058]; go_function: amino acid permease activity [goid 0015359] [evidence IEA]; go_process: small molecule transport [goid 0006832] [evidence TAS] [pmid 9751058]; go_…	E16;CD98;LAT1;MPE16;D16S469E
BCG+PPD	GI_34328914-A	NM_139030.2	CD151	CTGTTCATGTGCCTCTGCGGGGCAGGGCCTTCCTGGTTTTGTACACTGCT	Homo sapiens CD151 antigen (CD151), transcript variant 2, mRNA.	go_component: integral to membrane [goid 0016021] [evidence NR]; go_component: membrane fraction [goid 0005624] [evidence TAS] [pmid 8627808]; go_component: integral to plasma membrane [goid 0005887] [evidence TAS] [pmid 8627808]; go_component: plasma membrane [goid 0005886] [evidence NR]; go_function: cell adhesion molecule activity [goid 0005194] [evidence NR]; go_process: cell adhesion [goid 0…	GP27;SFA1;PETA-3
BCG+PPD	GI_34328936-S	NM_001780.3	CD63	GGAGGGCTGTGTGGAGAAGATTGGGGGCTGGCTGAGGAAAAATGTGCTGG	Homo sapiens CD63 antigen (melanoma 1 antigen) (CD63), mRNA.	go_component: lysosomal membrane [goid 0005765] [evidence TAS] [pmid 1993697]; go_component: lysosome [goid 0005764] [evidence NR]; go_component: integral to plasma membrane [goid 0005887] [evidence TAS] [pmid 1993697]; go_component: plasma membrane [goid 0005886] [evidence P]	MLA1;ME491;LAMP-3;OMA81H
BCG+PPD	GI_34335229-A	NM_052814.2	CARD9	GTGCTCACCACCCCCATGCACACGCCATCTGTGTAACTTCAGGATCTGTT	Homo sapiens caspase recruitment domain family, member 9 (CARD9), transcript variant 2, mRNA.	go_component: kinesin complex [goid 0005871] [evidence IEA]; go_component: intracellular [goid 0005622] [evidence IEA]; go_function: apoptosis regulator activity [goid 0016329] [evidence IEA]; go_process: apoptosis [goid 0006915] [evidence IEA]	0
BCG+PPD	GI_34335231-S	NM_001823.3	CKB	CGTCTGGCGAGCCCTTAGCCTTGCTGTAGAGACTTCCGTCACCCTTGGTA	Homo sapiens creatine kinase, brain (CKB), mRNA.	go_component: cytoplasm [goid 0005737] [evidence NR]; go_function: creatine kinase activity [goid 0004111] [evidence TAS] [pmid 3034271]; go_function: transferase activity, transferring phosphorus-containing groups [goid 0016772] [evidence IEA]	B-CK;CKBB
BCG+PPD	GI_34577058-S	NM_001122.2	ADFP	CCTGCCCCTATCACTAGTGCATGCTGTGGCCAGACAGATGACACCTTTTG	Homo sapiens adipose differentiation-related protein (ADFP), mRNA.	go_component: lipid particle [goid 0005811] [evidence TAS] [pmid 9003395]; go_component: extracellular [goid 0005576] [evidence TAS] [pmid 9003395]; go_component: endoplasmic reticulum [goid 0005783] [evidence TAS] [pmid 9003395]; go_component: membrane [goid 0016020] [evidence IEA]	ADRP;MGC10598
BCG+PPD	GI_37551990-S	XM_290822.2	LOC284367	ATGGCCTTCCTCCCCATTCCTGCCAATCCAGGTCCTTATCATCCTTCAGG	Homo sapiens hypothetical protein LOC284367 (LOC284367), mRNA.	0	0
BCG+PPD	GI_37564256-S	XM_047214.6	KIAA0930	CCGGTGATGTGTTTAGGGATCTTCTCTGTGGGGGAAAAGGAAGAGGAGGG	Homo sapiens KIAA0930 protein (KIAA0930), mRNA.	0	0
BCG+PPD	GI_37693998-S	NM_013372.4	CKTSF1B1	CTCTGAGTTGGGCAAAGAAGAAGCTGACACACCGTATGTTGTTAGAGTCT	Homo sapiens cysteine knot superfamily 1, BMP antagonist 1 (CKTSF1B1), mRNA.	go_component: extracellular space [goid 0005615] [evidence TAS] [pmid 9660951]; go_function: protein binding [goid 0005515] [evidence TAS] [pmid 9660951]; go_process: development [goid 0007275] [evidence TAS] [pmid 9660951]; go_process: neurogenesis [goid 0007399] [evidence TAS] [pmid 9660951]	DRM;IHG-2;GREMLIN
BCG+PPD	GI_38044287-A	NM_198252.1	GSN	GGGCTGGTTCCTTGGCTGGGATGATGATTACTGGTCTGTGGACCCCTTGG	Homo sapiens gelsolin (amyloidosis, Finnish type) (GSN), transcript variant 2, mRNA.	go_component: extracellular [goid 0005576] [evidence IDA] [pmid 3020431]; go_component: cytosol [goid 0005829] [evidence IDA] [pmid 3020431]; go_component: actin cytoskeleton [goid 0015629] [evidence TAS] [pmid 1321812]; go_component: cytoplasm [goid 0005737] [evidence NR]; go_function: barbed-end actin capping/severing activity [goid 0003784] [evidence TAS] [pmid 1321812]; go_function: actin fil…	0
BCG+PPD	GI_38044287-I	NM_198252.1	GSN	CAGCAGGTAGTGCTCATAGCTCTCTTTGTCCAGTGCTTCGGCCTTGGTCC	Homo sapiens gelsolin (amyloidosis, Finnish type) (GSN), transcript variant 2, mRNA.	go_component: extracellular [goid 0005576] [evidence IDA] [pmid 3020431]; go_component: cytosol [goid 0005829] [evidence IDA] [pmid 3020431]; go_component: actin cytoskeleton [goid 0015629] [evidence TAS] [pmid 1321812]; go_component: cytoplasm [goid 0005737] [evidence NR]; go_function: barbed-end actin capping/severing activity [goid 0003784] [evidence TAS] [pmid 1321812]; go_function: actin fil…	0
BCG+PPD	GI_38093648-S	NM_198277.1	SLC37A2	CCCGGATCACTCGCTGTTTTCTGGCTAGCTCTTGGCATCTCCATCTGAGC	Homo sapiens solute carrier family 37 (glycerol-3-phosphate transporter), member 2 (SLC37A2), mRNA.	0	FLJ00171
BCG+PPD	GI_38146097-S	NM_000582.2	SPP1	GTCAGCTGGATGACCAGAGTGCTGAAACCCACAGCCACAAGCAGTCCAGA	Homo sapiens secreted phosphoprotein 1 (osteopontin, bone sialoprotein I, early T-lymphocyte activation 1) (SPP1), mRNA.	go_component: extracellular matrix [goid 0005578] [evidence E]; go_process: ossification [goid 0001503] [evidence E]; go_process: skeletal development [goid 0001501] [evidence NR]	OPN;BNSP;BSPI;ETA-1
BCG+PPD	GI_38156696-A	NM_198158.1	MITF	TCCCGGGTGCAGAATTGTAACTCGGGGTTGGGCCTCTATATGGAGTGACC	Homo sapiens microphthalmia-associated transcription factor (MITF), transcript variant 5, mRNA.	go_component: nucleus [goid 0005634] [evidence NAS] [pmid 10578055]; go_function: DNA binding [goid 0003677] [evidence IEA]; go_function: transcriptional activator activity [goid 0016563] [evidence IDA] [pmid 10578055]; go_function: translation regulator activity [goid 0045182] [evidence IEA]; go_process: hearing [goid 0007605] [evidence IEA]; go_process: regulation of transcription, DNA-dependen…	WS2A
BCG+PPD	GI_38176162-S	NM_018434.4	RNF130	CCTCAGGATGGGGAGCTCACTCCGAGAACAGGAGAAATCAACATTGCAGT	Homo sapiens ring finger protein 130 (RNF130), mRNA.	go_function: peptidase activity [goid 0008233] [evidence IEA]; go_process: proteolysis and peptidolysis [goid 0006508] [evidence IEA]	GP;G1RZFP;GOLIATH
BCG+PPD	GI_38195081-I	NM_198315.1	LOH11CR2A	TGCACTGTGTGATCGCCACATAGGTAAAAACTGGAATGGTCGTAGGCCTC	Homo sapiens loss of heterozygosity, 11, chromosomal region 2, gene A (LOH11CR2A), mRNA.	go_function: tumor suppressor [goid 0008181] [evidence P] [pmid 9417908]	BCSC-1
BCG+PPD	GI_38327557-S	NM_004120.3	GBP2	GAGACCAAACAAACCATGGGGCACAGTAGAGCATCACTCCTGCCAAGTGG	Homo sapiens guanylate binding protein 2, interferon-inducible (GBP2), mRNA.	go_function: GTP binding [goid 0005525] [evidence TAS] [pmid 1715024]; go_function: GTPase activity [goid 0003924] [evidence IEA]; go_process: immune response [goid 0006955] [evidence TAS] [pmid 1715024]	0
BCG+PPD	GI_38348405-S	NM_198565.1	UNQ3030	GTCATCAAGAGCCGCTGCCACTGGTCCTCCGTTTACTGACCTGGCTGTGT	Homo sapiens ELLP3030 (UNQ3030), mRNA.	0	MGC50789
BCG+PPD	GI_38455384-S	NM_014398.2	LAMP3	GAGTGTATAGCCCCATCTTGTGGTAACTTGCTGCTTCTGCACTTCATATC	Homo sapiens lysosomal-associated membrane protein 3 (LAMP3), mRNA.	go_component: lysosomal membrane [goid 0005765] [evidence TAS] [pmid 9721848]; go_process: oncogenesis [goid 0007048] [evidence TAS] [pmid 9721848]; go_process: cell proliferation [goid 0008283] [evidence TAS] [pmid 9721848]	LAMP;DCLAMP;TSC403;DC-LAMP
BCG+PPD	GI_38455405-S	NM_002164.3	INDO	GACCTCTGAAGACCCTTCAAAACTGGAAGCCAAAGGAACTGGAGGCACTG	Homo sapiens indoleamine-pyrrole 2,3 dioxygenase (INDO), mRNA.	go_function: electron transporter activity [goid 0005489] [evidence TAS] [pmid 2109605]; go_function: indoleamine-pyrrole 2,3-dioxygenase activity [goid 0004426] [evidence IEA]; go_function: oxidoreductase activity [goid 0016491] [evidence IEA]; go_process: tryptophan catabolism [goid 0006569] [evidence TAS] [pmid 2109605]; go_process: pregnancy [goid 0007565] [evidence TAS] [pmid 9712583]; go_pr…	IDO;CD107B
BCG+PPD	GI_38455412-S	NM_002030.3	FPRL2	CATGTCTGGACCTCAGCCTATATCCTGAGACTAAGTGGAAGTGGGAAAAG	Homo sapiens formyl peptide receptor-like 2 (FPRL2), mRNA.	go_component: integral to membrane [goid 0016021] [evidence TAS] [pmid 8198572]; go_component: plasma membrane [goid 0005886] [evidence TAS] [pmid 8198572]; go_function: N-formyl peptide receptor activity [goid 0004982] [evidence TAS] [pmid 8198572]; go_function: rhodopsin-like receptor activity [goid 0001584] [evidence IEA]; go_process: cell motility [goid 0006928] [evidence TAS] [pmid 8198572];…	FMLPY;FPRH1;FPRH2;RMLP-R-I
BCG+PPD	GI_38708312-A	NM_198907.1	LOC253982	GAGAGGCTGGGGCAGGGCCTTATGTCTTCTCCTAGTACAACCAAACAGAT	Homo sapiens hypothetical protein LOC253982 (LOC253982), mRNA.	0	0
BCG+PPD	GI_39725697-S	NM_015916.2	LOC51063	AGCAGTGCACCACTGGGAAGTGGCCTCCAGTGCAGCCTCTGGCCTTATTT	Homo sapiens hypothetical protein LOC51063 (LOC51063), mRNA.	0	0
BCG+PPD	GI_40018634-S	NM_015440.2	FTHFSDC1	CTGTTCACAGTGGAGTATGGTGTTCGGCAAAAGGACCTCCACCAAGACTG	Homo sapiens formyltetrahydrofolate synthetase domain containing 1 (FTHFSDC1), mRNA.	0	FLJ21145;DKFZp586G1517
BCG+PPD	GI_40254457-S	NM_001859.1	SLC31A1	GTGTGCAGAGCGGTGGTTTGAGACTAAATACAGGCTTAGAACTTGCAGAG	Homo sapiens solute carrier family 31 (copper transporters), member 1 (SLC31A1), mRNA.	0	CTR1;COPT1
BCG+PPD	GI_40255004-S	NM_032812.6	PLXDC2	GCTGCTGTAGCCTGAAGAAGACAAGATTTCTGGACAAGCTCAGCCCAGGA	Homo sapiens plexin domain containing 2 (PLXDC2), mRNA.	0	TEM7R;FLJ14623
BCG+PPD	GI_40255024-S	NM_003821.3	RIPK2	GCAGCCTGGTATAGCCCAGCAGTGGATCCAGAGCAAAAGGGAAGACATTG	Homo sapiens receptor-interacting serine-threonine kinase 2 (RIPK2), mRNA.	0	RICK;RIP2;CARD3;CARDIAK
BCG+PPD	GI_40255053-S	NM_032717.2	MGC11324	GTGTGTGCGCATTTATATGTAGGCAGCTCGTAGACCACATTTTAACCAGC	Homo sapiens hypothetical protein MGC11324 (MGC11324), mRNA.	0	0
BCG+PPD	GI_40354203-S	NM_021006.2	CCL3L1	GCAGGAGCCTGAGCCTTGGGAACATGCGTGTGACCTCTACAGCTACCTCT	Homo sapiens chemokine (C-C motif) ligand 3-like 1 (CCL3L1), mRNA.	0	LD78;464.2;SCYA3L;SCYA3L1;LD78BETA;MGC12815
BCG+PPD	GI_40538783-S	NM_182757.1	IBRDC2	GTTGTGAGGTAGGGAAGTGAGGAGGAAAGCCATGCCGAAGCAAATGTTAG	Homo sapiens IBR domain containing 2 (IBRDC2), mRNA.	go_function: electron transporter activity [goid 0005489] [evidence IEA]; go_process: electron transport [goid 0006118] [evidence IEA]	p53RFP;bA528A10.3
BCG+PPD	GI_40548396-I	NM_199204.1	DHRS9	GTGGCACAACTCTTCCTTCCCCGTGCACAGCAGGAAAGCTGCCATCAGCT	Homo sapiens dehydrogenase/reductase (SDR family) member 9 (DHRS9), transcript variant 2, mRNA.	0	RDHL;RETSDR8;3alpha-HSD
BCG+PPD	GI_40548399-S	NM_199204.1	DHRS9	GTGGCACAACTCTTCCTTCCCCGTGCACAGCAGGAAAGCTGCCATCAGCT	Homo sapiens dehydrogenase/reductase (SDR family) member 9 (DHRS9), transcript variant 2, mRNA.	0	RDHL;RETSDR8;3alpha-HSD
BCG+PPD	GI_40788014-S	NM_021209.2	CARD12	TTTGGCGGGAAATCGTGTGAGCAGTGATGGATGGCTTGCCTTCATGGGTG	Homo sapiens caspase recruitment domain family, member 12 (CARD12), mRNA.	0	CLAN;IPAF;CLAN1;CLANA;CLANB;CLANC;CLAND
BCG+PPD	GI_41204930-S	XM_370868.1	LOC388125	TGTTCACAGGACCCCCATATCTCTTTCCAGACCATTTTTGCATTCCAAGG	Homo sapiens similar to hypothetical LOC237397 (LOC388125), mRNA.	0	0
BCG+PPD	GI_41327717-S	NM_021158.2	C20orf97	CATGGGGCTTCTGACCTGAGCACCAAGGTTGAGGGACAGGATTAGGCAGG	Homo sapiens chromosome 20 open reading frame 97 (C20orf97), mRNA.	0	NIPK;SINK;TRB3;SKIP3;TRIB3
BCG+PPD	GI_42476014-S	NM_024829.1	FLJ22662	CAGTACACATCCTATGCCATAAGTGGTCCCACAGTACAAGGTGGCCTCCC	Homo sapiens hypothetical protein FLJ22662 (FLJ22662), mRNA.	0	0
BCG+PPD	GI_42657467-S	XM_379434.1	LOC154092	CAGCAATCTGTGTCCCAACGCCTTCTTCAGCAACAGCATTTTCCCTGTGG	Homo sapiens hypothetical protein LOC154092 (LOC154092), mRNA.	0	0
BCG+PPD	GI_42658769-S	XM_376761.1	LOC401457	CCAAGCACCTTCCTCCAAAGTCCCCATAAAGCTGCATCTCCAACACATTG	Homo sapiens hypothetical gene supported by BC062364; BX647289 (LOC401457), mRNA.	0	0
BCG+PPD	GI_4502028-S	NM_001627.1	ALCAM	GCCGAGAGTCAGACTGATAGACACCATAGGAGCCGACTCTTTGATATGCC	Homo sapiens activated leukocyte cell adhesion molecule (ALCAM), mRNA.	go_component: membrane fraction [goid 0005624] [evidence NR]; go_component: integral to plasma membrane [goid 0005887] [evidence NR]; go_function: receptor binding [goid 0005102] [evidence TAS] [pmid 7760007]; go_function: cell adhesion molecule activity [goid 0005194] [evidence IEA] [pmid 7760007]; go_process: cell adhesion [goid 0007155] [evidence TAS] [pmid 7760007]; go_process: signal transdu…	MEMD;CD166
BCG+PPD	GI_4502042-S	NM_000694.1	ALDH3B1	CAACTTTAGTCGGGAAGAGGGACAGGGGTGGACCTGAGTTTCGTCTCCTG	Homo sapiens aldehyde dehydrogenase 3 family, member B1 (ALDH3B1), mRNA.	go_function: aldehyde dehydrogenase activity [goid 0004028] [evidence P] [pmid 7828891]; go_process: alcohol metabolism [goid 0006066] [evidence P] [pmid 7828891]; go_process: lipid metabolism [goid 0006629] [evidence P] [pmid 7828891]	ALDH4;ALDH7
BCG+PPD	GI_4502100-S	NM_000700.1	ANXA1	CCTCACAGCTATCGTGAAGTGCGCCACAAGCAAACCAGCTTTCTTTGCAG	Homo sapiens annexin A1 (ANXA1), mRNA.	go_function: phospholipid binding [goid 0005543] [evidence P] [pmid 2967291]; go_function: phospholipase inhibitor activity [goid 0004859] [evidence E] [pmid 2936963]; go_function: receptor binding [goid 0005102] [evidence TAS] [pmid 10882119]; go_function: calcium ion binding [goid 0005509] [evidence TAS] [pmid 2967291]; go_function: calcium-dependent phospholipid binding [goid 0005544] [evidenc…	ANX1;LPC1
BCG+PPD	GI_4502508-S	NM_001736.1	C5R1	ACCCCAGCCGTGTCCCTAACCCCTGGCAACCAGGAATCCACTCTCCATTT	Homo sapiens complement component 5 receptor 1 (C5a ligand) (C5R1), mRNA.	go_component: integral to plasma membrane [goid 0005887] [evidence TAS] [pmid 2007135]; go_component: plasma membrane [goid 0005886] [evidence E] [pmid 2007135]; go_function: C5a anaphylatoxin receptor activity [goid 0004944] [evidence TAS] [pmid 10352266]; go_function: rhodopsin-like receptor activity [goid 0001584] [evidence IEA]; go_process: activation of MAPK [goid 0000187] [evidence TAS] [pm…	C5A;C5AR;CD88
BCG+PPD	GI_4502630-S	NM_001295.1	CCR1	AGCCTTCTGGTTTTATGGGTCAGAGTTCCGACTGCCATCTTGGACTTGTC	Homo sapiens chemokine (C-C motif) receptor 1 (CCR1), mRNA.	go_component: integral to plasma membrane [goid 0005887] [evidence TAS] [pmid 7505609]; go_component: plasma membrane [goid 0005886] [evidence E] [pmid 7505609]; go_function: chemokine receptor activity [goid 0004950] [evidence E]; go_function: C-C chemokine receptor activity [goid 0016493] [evidence IEA]; go_function: rhodopsin-like receptor activity [goid 0001584] [evidence IEA]; go_process: cy…	CKR-1;HM145;CMKBR1;MIP1aR
BCG+PPD	GI_4502638-S	NM_000579.1	CCR5	TCTCAGCCTCTGAATATGAACGGTGAGCATTGTGGCTGTCAGCAGGAAGC	Homo sapiens chemokine (C-C motif) receptor 5 (CCR5), mRNA.	go_component: endosome [goid 0005768] [evidence E]; go_component: cytoplasm [goid 0005737] [evidence E]; go_component: integral to plasma membrane [goid 0005887] [evidence P]; go_component: plasma membrane [goid 0005886] [evidence E]; go_function: chemokine receptor activity [goid 0004950] [evidence E]; go_function: coreceptor activity [goid 0015026] [evidence E]; go_process: phosphatidylinositol…	CKR5;CD195;CKR-5;CCCKR5;CMKBR5;CC-CKR-5
BCG+PPD	GI_4502654-S	NM_001772.1	CD33	AGGACACCTCCACCGAATACTCAGAGGTCAGGACCCAGTGAGGAACCCTC	Homo sapiens CD33 antigen (gp67) (CD33), mRNA.	go_component: integral to plasma membrane [goid 0005887] [evidence TAS] [pmid 3139766]; go_component: plasma membrane [goid 0005886] [evidence E] [pmid 3139766]; go_function: receptor activity [goid 0004872] [evidence TAS] [pmid 10611343]; go_function: cell adhesion molecule activity [goid 0005194] [evidence IEA]; go_function: lectin [goid 0005530] [evidence IEA]; go_function: sugar binding [goid…	p67;SIGLEC-3
BCG+PPD	GI_4502760-S	NM_001803.1	CDW52	TACAAACTGGACTCTCAGGACAAAACGACACCAGCCAAACCAGCAGCCCC	Homo sapiens CDW52 antigen (CAMPATH-1 antigen) (CDW52), mRNA.	go_component: membrane [goid 0016020] [evidence IEA]; go_component: membrane fraction [goid 0005624] [evidence TAS] [pmid 1711975]; go_component: integral to plasma membrane [goid 0005887] [evidence TAS] [pmid 1711975]; go_function: lymphocyte antigen [goid 0005557] [evidence NR]	CD52
BCG+PPD	GI_4503250-S	NM_001343.1	DAB2	GAACACCTGCCTTCTACCCTCTGGTTGGGAGATGCAGCCACCACATCCCT	Homo sapiens disabled homolog 2, mitogen-responsive phosphoprotein (Drosophila) (DAB2), mRNA.	go_component: nucleus [goid 0005634] [evidence IEA]; go_function: tumor suppressor [goid 0008181] [evidence TAS] [pmid 9620555]; go_function: DNA binding [goid 0003677] [evidence IEA]; go_process: cell proliferation [goid 0008283] [evidence TAS] [pmid 9620555]; go_process: regulation of transcription, DNA-dependent [goid 0006355] [evidence IEA]	DOC2;DOC-2
BCG+PPD	GI_4503558-S	NM_001423.1	EMP1	CTAGGCTGAGGTTAGAGAGATTGGCCAGCAAAAACTGTGGGAAGATGAAC	Homo sapiens epithelial membrane protein 1 (EMP1), mRNA.	go_component: integral to membrane [goid 0016021] [evidence TAS] [pmid 8884260]; go_component: membrane fraction [goid 0005624] [evidence TAS] [pmid 8996089]; go_process: epidermal differentiation [goid 0008544] [evidence TAS] [pmid 7499420]; go_process: cell death [goid 0008219] [evidence NR]; go_process: oncogenesis [goid 0007048] [evidence TAS] [pmid 8996089]; go_process: development [goid 000…	TMP;CL-20
BCG+PPD	GI_4503938-S	NM_002053.1	GBP1	GTCCCAATATCAAGGACAACCACCCTAGCTTCTTAGTGAAGACAATGTAC	Homo sapiens guanylate binding protein 1, interferon-inducible, 67kDa (GBP1), mRNA.	go_function: GTP binding [goid 0005525] [evidence TAS] [pmid 1715024]; go_function: GTPase activity [goid 0003924] [evidence IEA]; go_process: immune response [goid 0006955] [evidence IEA]	0
BCG+PPD	GI_4504008-S	NM_000169.1	GLA	CCGGCAGGAGATTGGTGGACCTCGCTCTTATACCATCGCAGTTGCTTCCC	Homo sapiens galactosidase, alpha (GLA), mRNA.	go_component: lysosome [goid 0005764] [evidence NR]; go_function: hydrolase activity, hydrolyzing O-glycosyl compounds [goid 0004553] [evidence IEA]; go_function: alpha-galactosidase activity [goid 0004557] [evidence IEA]; go_process: carbohydrate metabolism [goid 0005975] [evidence NR] [pmid 8543175]	GALA
BCG+PPD	GI_4504152-S	NM_001511.1	CXCL1	GGCTGGCGGATCCAAGCAAATGGCCAATGAGATCATTGTGAAGGCAGGGG	Homo sapiens chemokine (C-X-C motif) ligand 1 (melanoma growth stimulating activity, alpha) (CXCL1), mRNA.	go_component: soluble fraction [goid 0005625] [evidence NR]; go_component: extracellular space [goid 0005615] [evidence TAS] [pmid 10881932]; go_function: cytokine activity [goid 0005125] [evidence NR]; go_function: enzyme activator activity [goid 0008047] [evidence TAS] [pmid 9079638]; go_function: chemokine activity [goid 0008009] [evidence TAS] [pmid 10820279]; go_function: receptor binding [g…	GRO1;GROa;MGSA;NAP-3;SCYB1;MGSA-a
BCG+PPD	GI_4504154-S	NM_002089.1	CXCL2	GGCTGAGGAATCCAAGAAAATGGCCAGTAAGATCAATGTGACGGCAGGGA	Homo sapiens chemokine (C-X-C motif) ligand 2 (CXCL2), mRNA.	go_component: soluble fraction [goid 0005625] [evidence TAS] [pmid 2643119]; go_component: extracellular space [goid 0005615] [evidence TAS] [pmid 9873037]; go_function: cytokine activity [goid 0005125] [evidence NR]; go_function: chemokine activity [goid 0008009] [evidence TAS] [pmid 9873037]; go_process: chemotaxis [goid 0006935] [evidence TAS] [pmid 2643119]; go_process: G-protein coupled rece…	GRO2;GROb;MIP2;MIP2A;SCYB2;MGSA-b;MIP-2a;CINC-2a
BCG+PPD	GI_4504156-S	NM_002090.1	CXCL3	CCATAATGTGTCAGCCACCTTGATAAATGACAGGGTGGGGAACTGGAGGG	Homo sapiens chemokine (C-X-C motif) ligand 3 (CXCL3), mRNA.	go_component: extracellular space [goid 0005615] [evidence TAS] [pmid 9873037]; go_function: cytokine activity [goid 0005125] [evidence NR]; go_function: chemokine activity [goid 0008009] [evidence TAS] [pmid 9873037]; go_process: G-protein coupled receptor protein signaling pathway [goid 0007186] [evidence NR]; go_process: chemotaxis [goid 0006935] [evidence IEA]; go_process: immune response [go…	GRO3;GROg;MIP2B;SCYB3;MIP-2b;CINC-2b
BCG+PPD	GI_4504394-S	NM_002115.1	HK3	CCTTGCGCAGTTGACTCGTGTCTGAGGAAACCTCCAGGCTGAGGAGGTCT	Homo sapiens hexokinase 3 (white cell) (HK3), nuclear gene encoding mitochondrial protein, mRNA.	go_component: membrane [goid 0016020] [evidence NAS]; go_function: hexokinase activity [goid 0004396] [evidence NAS]; go_function: ATP binding [goid 0005524] [evidence NAS]; go_function: kinase activity [goid 0016301] [evidence IEA]; go_function: transferase activity [goid 0016740] [evidence IEA]; go_process: glycolysis [goid 0006096] [evidence NAS]	HXK3;HKIII
BCG+PPD	GI_4504436-S	NM_002133.1	HMOX1	GTTTTTATAGCAGGGTTGGGGTGGTTTTTGAGCCATGCGTGGGTGGGGAG	Homo sapiens heme oxygenase (decycling) 1 (HMOX1), mRNA.	go_component: microsome [goid 0005792] [evidence IEA]; go_component: membrane fraction [goid 0005624] [evidence TAS] [pmid 3345742]; go_component: endoplasmic reticulum [goid 0005783] [evidence TAS] [pmid 3345742]; go_function: heme oxygenase (decyclizing) activity [goid 0004392] [evidence TAS] [pmid 9884342]; go_function: oxidoreductase activity [goid 0016491] [evidence IEA]; go_process: heme ox…	HO-1;bK286B10
BCG+PPD	GI_4504610-S	NM_000876.1	IGF2R	CGCTGCTGGTGTTCTTATTCTGGCGGCAGCGCCTTTCCTGCCATGTTTAG	Homo sapiens insulin-like growth factor 2 receptor (IGF2R), mRNA.	go_component: lysosome [goid 0005764] [evidence IEA]; go_component: integral to plasma membrane [goid 0005887] [evidence TAS] [pmid 10799489]; go_function: insulin-like growth factor receptor activity [goid 0005010] [evidence TAS] [pmid 10799489]; go_function: tumor suppressor [goid 0008181] [evidence TAS] [pmid 7753549]; go_function: receptor activity [goid 0004872] [evidence TAS] [pmid 7753549]…	MPRI;CD222;CIMPR;M6P-R
BCG+PPD	GI_4504982-S	NM_002306.1	LGALS3	CGGAAAATGGCAGACAATTTTTCGCTCCATGATGCGTTATCTGGGTCTGG	Homo sapiens lectin, galactoside-binding, soluble, 3 (galectin 3) (LGALS3), mRNA.	go_component: nucleus [goid 0005634] [evidence IEA]; go_component: extracellular [goid 0005576] [evidence NR]; go_component: plasma membrane [goid 0005886] [evidence TAS] [pmid 9162064]; go_function: lectin [goid 0005530] [evidence TAS] [pmid 9162064]; go_function: galactose binding lectin [goid 0005531] [evidence IEA]; go_function: IgE binding [goid 0019863] [evidence IEA]; go_function: sugar bi…	GAL3;MAC2;CBP35;GALBP;LGALS2
BCG+PPD	GI_4505014-S	NM_002333.1	LRP3	GCTGGTGACCGCCACAGCCCCGCTTTGTAACCAGGGAATACACAGTCATT	Homo sapiens low density lipoprotein receptor-related protein 3 (LRP3), mRNA.	go_component: integral to membrane [goid 0016021] [evidence TAS] [pmid 9693042]; go_function: LDL receptor [goid 0008032] [evidence P] [pmid 9693042]; go_function: lipid transporter activity [goid 0005319] [evidence IEA]; go_function: receptor activity [goid 0004872] [evidence IEA]; go_process: receptor mediated endocytosis [goid 0006898] [evidence TAS] [pmid 9693042]	0
BCG+PPD	GI_4505148-S	NM_003784.1	SERPINB7	GTCTTTCTTCCCACGCTCATTTCTATCATTCTCCCCCATGACCCGTCTGG	Homo sapiens serine (or cysteine) proteinase inhibitor, clade B (ovalbumin), member 7 (SERPINB7), mRNA.	go_function: serpin [goid 0004868] [evidence TAS] [pmid 9710452]; go_function: serine protease inhibitor activity [goid 0004867] [evidence TAS]	MEGSIN
BCG+PPD	GI_4505204-S	NM_002425.1	MMP10	CAGCTGGTTACATTGCTAGGCGAGATAGGGGGAAGACAGATATGGGTGTT	Homo sapiens matrix metalloproteinase 10 (stromelysin 2) (MMP10), mRNA.	go_component: extracellular matrix [goid 0005578] [evidence TAS] [pmid 2844164]; go_component: extracellular space [goid 0005615] [evidence TAS] [pmid 2844164]; go_function: zinc ion binding [goid 0008270] [evidence TAS] [pmid 2844164]; go_function: metalloendopeptidase activity [goid 0004222] [evidence P] [pmid 2844164]; go_function: hydrolase activity [goid 0016787] [evidence IEA]; go_function:…	SL-2;STMY2
BCG+PPD	GI_4505226-S	NM_002432.1	MNDA	AGCTGAAACTGGTGTGTGGAAGTCACAGCTTCATCAAGGTCATCAAGGCC	Homo sapiens myeloid cell nuclear differentiation antigen (MNDA), mRNA.	go_component: nucleus [goid 0005634] [evidence NR]; go_function: DNA binding [goid 0003677] [evidence IEA]; go_function: translation regulator activity [goid 0045182] [evidence IEA]; go_process: cellular defense response [goid 0006968] [evidence TAS] [pmid 1644857]; go_process: regulation of transcription, DNA-dependent [goid 0006355] [evidence IEA]	0
BCG+PPD	GI_4505404-S	NM_002510.1	GPNMB	CAATAACAGGCCCAAGCCTGTGGTATGATGTGCACACTTGCTAGACTCAG	Homo sapiens glycoprotein (transmembrane) nmb (GPNMB), mRNA.	go_component: integral to membrane [goid 0016021] [evidence TAS] [pmid 7814155]; go_process: negative regulation of cell proliferation [goid 0008285] [evidence TAS] [pmid 7814155]	NMB
BCG+PPD	GI_4505594-S	NM_002575.1	SERPINB2	AGGGAGAACTGGACATGGAGGCCCACAGTTTGTGGCAGATCATCCTTTTC	Homo sapiens serine (or cysteine) proteinase inhibitor, clade B (ovalbumin), member 2 (SERPINB2), mRNA.	go_function: enzyme inhibitor activity [goid 0004857] [evidence NR]; go_function: serpin [goid 0004868] [evidence NR]; go_function: plasminogen activator activity [goid 0008243] [evidence IEA]; go_function: serine-type endopeptidase inhibitor activity [goid 0004867] [evidence NR]; go_process: anti-apoptosis [goid 0006916] [evidence TAS] [pmid 7499264]	PAI;PAI2;PLANH2;HsT1201
BCG+PPD	GI_4506264-S	NM_000963.1	PTGS2	GCCTATGTGCTAGCCCACAAAGAATATTGTCTCATTAGCCTGAATGTGCC	Homo sapiens prostaglandin-endoperoxide synthase 2 (prostaglandin G/H synthase and cyclooxygenase) (PTGS2), mRNA.	go_component: membrane [goid 0016020] [evidence IEA]; go_component: cytoplasm [goid 0005737] [evidence TAS] [pmid 10842192]; go_function: prostaglandin-endoperoxide synthase activity [goid 0004666] [evidence TAS] [pmid 9630216]; go_function: peroxidase activity [goid 0004601] [evidence IEA]; go_function: oxidoreductase activity [goid 0016491] [evidence IEA]; go_function: oxidoreductase activity, …	COX2;COX-2;PHS-2;PGG/HS;PGHS-2;hCox-2
BCG+PPD	GI_4506760-S	NM_002966.1	S100A10	GTCCAAAGGGTCGCTTAAGGAATCTGCCCCACAGCTTCCCCCATAGAAGG	Homo sapiens S100 calcium binding protein A10 (annexin II ligand, calpactin I, light polypeptide (p11)) (S100A10), mRNA.	go_function: receptor binding [goid 0005102] [evidence NR] [pmid 1831433]; go_function: calcium ion binding [goid 0005509] [evidence NR]; go_process: signal transduction [goid 0007165] [evidence NR] [pmid 1831433]	42C;P11;p10;GP11;ANX2L;CAL1L;CLP11;Ca[1];ANX2LG
BCG+PPD	GI_4506832-S	NM_002981.1	CCL1	CTACCAGCCCTACACCATTCCTTCTGCCCTGCTTTTGCTAGGTCACAGAG	Homo sapiens chemokine (C-C motif) ligand 1 (CCL1), mRNA.	go_component: extracellular space [goid 0005615] [evidence TAS] [pmid 2212659]; go_function: chemokine activity [goid 0008009] [evidence TAS] [pmid 9417093]; go_process: viral life cycle [goid 0016032] [evidence TAS] [pmid 9417093]; go_process: chemotaxis [goid 0006935] [evidence TAS] [pmid 9417093]; go_process: calcium ion homeostasis [goid 0006874] [evidence TAS] [pmid 9417093]; go_process: def…	P500;SISe;TCA3;I-309;SCYA1
BCG+PPD	GI_4506842-S	NM_002983.1	CCL3	CAGGGCTGTGATCGGCCTGGGGAAATAATAAAGCACGCTCTTTTAAAAGG	Homo sapiens chemokine (C-C motif) ligand 3 (CCL3), mRNA.	go_component: soluble fraction [goid 0005625] [evidence TAS] [pmid 10706735]; go_component: extracellular [goid 0005576] [evidence IEA]; go_function: chemokine activity [goid 0008009] [evidence TAS] [pmid 10660125]; go_function: antiviral response protein activity [goid 0003800] [evidence TAS] [pmid 10841574]; go_function: signal transducer activity [goid 0004871] [evidence TAS] [pmid 10857861]; …	MIP1A;SCYA3;LD78ALPHA;MIP-1-alpha
BCG+PPD	GI_4506844-S	NM_002984.1	CCL4	TCTCCATGAGACACATCTCCTCCATACTCAGGACTCCTCTCCGCAGTTCC	Homo sapiens chemokine (C-C motif) ligand 4 (CCL4), mRNA.	go_component: extracellular space [goid 0005615] [evidence TAS] [pmid 2521882]; go_function: cytokine activity [goid 0005125] [evidence P] [pmid 2462251]; go_function: receptor signaling protein tyrosine kinase activity [goid 0004716] [evidence TAS] [pmid 9973507]; go_function: chemokine activity [goid 0008009] [evidence TAS] [pmid 10929056]; go_process: viral replication [goid 0008166] [evidence…	ACT2;LAG1;Act-2;MIP1B;SCYA4;AT744.1;MIP-1-beta
BCG+PPD	GI_4507016-S	NM_001860.1	SLC31A2	GTGACAGCTGATTAAAGGCAGAGACACAGGACTGCTTTCAGGCTCCTGGT	Homo sapiens solute carrier family 31 (copper transporters), member 2 (SLC31A2), mRNA.	go_component: integral to plasma membrane [goid 0005887] [evidence TAS] [pmid 9207117]; go_function: copper ion transporter activity [goid 0005375] [evidence TAS] [pmid 9207117]; go_process: copper ion transport [goid 0006825] [evidence TAS] [pmid 9207117]; go_process: transport [goid 0006810] [evidence IEA]	CTR2;COPT2;SLC13A2
BCG+PPD	GI_4507466-S	NM_000358.1	TGFBI	GTGTCTCACATCTACACGTGGCTTGGAGGCTTTTATGGGGCCCTGTCCAG	Homo sapiens transforming growth factor, beta-induced, 68kDa (TGFBI), mRNA.	go_component: extracellular matrix [goid 0005578] [evidence IEA]; go_component: extracellular space [goid 0005615] [evidence TAS] [pmid 1388724]; go_function: integrin binding [goid 0005178] [evidence TAS] [pmid 1388724]; go_function: tumor suppressor [goid 0008181] [evidence TAS] [pmid 8024701]; go_function: structural molecule activity [goid 0005198] [evidence IEA]; go_function: cell adhesion m…	CSD;CDB1;CDG2;CSD1;CSD2;CSD3;LCD1;BIGH3;CDGG1
BCG+PPD	GI_4507894-S	NM_003380.1	VIM	CAATGAGTCCCTGGAACGCCAGATGCGTGAAATGGAAGAGAACTTTGCCG	Homo sapiens vimentin (VIM), mRNA.	0	0
BCG+PPD	GI_45359851-S	NM_001498.1	GCLC	GGTCACCTTGCCCCAAGCTTTCCCCTCTGAATAAATACCCATTGAACTCT	Homo sapiens glutamate-cysteine ligase, catalytic subunit (GCLC), mRNA.	0	GCS;GLCL;GLCLC
BCG+PPD	GI_45446741-S	NM_001354.3	AKR1C2	CCTGCTTGGCGACTTCAGTAAGCTACAGCTAAGCCCATCGGCCGGAAAAG	Homo sapiens aldo-keto reductase family 1, member C2 (dihydrodiol dehydrogenase 2; bile acid binding protein; 3-alpha hydroxysteroid dehydrogenase, type III) (AKR1C2), mRNA.	0	DD;DD2;BABP;DDH2;HBAB;HAKRD;MCDR2;AKR1C-pseudo
BCG+PPD	GI_4557324-S	NM_000041.1	APOE	TTCCAGGCCCGCCTCAAGAGCTGGTTCGAGCCCCTGGTGGAAGACATGCA	Homo sapiens apolipoprotein E (APOE), mRNA.	go_function: lipid transporter activity [goid 0005319] [evidence NR]; go_function: plasma protein [goid 0005209] [evidence NR]; go_function: receptor binding [goid 0005102] [evidence TAS] [pmid 9218423]; go_function: heparin binding [goid 0008201] [evidence IEA]; go_function: lipid binding [goid 0008289] [evidence IEA]; go_process: cholesterol metabolism [goid 0008203] [evidence TAS] [pmid 921842…	0
BCG+PPD	GI_4557394-S	NM_000067.1	CA2	GACTAGACCAATTGTCATGCTTGACACAACTGCTGTGGCTGGTTGGTGCT	Homo sapiens carbonic anhydrase II (CA2), mRNA.	go_component: cytoplasm [goid 0005737] [evidence NR]; go_function: carbonate dehydratase activity [goid 0004089] [evidence TAS] [pmid 1928091]; go_function: zinc ion binding [goid 0008270] [evidence IEA]; go_function: lyase activity [goid 0016829] [evidence IEA]; go_process: one-carbon compound metabolism [goid 0006730] [evidence IEA]	CA-II
BCG+PPD	GI_4557418-S	NM_000072.1	CD36	CGTTCTTCCATCCAAGGCCTTTGCCTCTCCAGTTGAAAACCCAGACAACT	Homo sapiens CD36 antigen (collagen type I receptor, thrombospondin receptor) (CD36), mRNA.	go_component: membrane fraction [goid 0005624] [evidence TAS] [pmid 2468669]; go_component: integral to plasma membrane [goid 0005887] [evidence TAS] [pmid 2468669]; go_function: cell adhesion molecule activity [goid 0005194] [evidence IEA]; go_function: receptor activity [goid 0004872] [evidence IEA]; go_process: fatty acid metabolism [goid 0006631] [evidence NR]; go_process: blood coagulation […	FAT;GP4;GP3B;GPIV;SCARB3
BCG+PPD	GI_4557554-S	NM_000118.1	ENG	GCCCAGGAGACAGACCACTTGCCACGCTGTTGTAAAAACCCAAGTCCCTG	Homo sapiens endoglin (Osler-Rendu-Weber syndrome 1) (ENG), mRNA.	go_component: integral to plasma membrane [goid 0005887] [evidence TAS] [pmid 7894484]; go_function: protein binding [goid 0005515] [evidence TAS] [pmid 8194490]; go_function: cell adhesion molecule activity [goid 0005194] [evidence IEA]; go_process: circulation [goid 0008015] [evidence TAS] [pmid 7894484]; go_process: histogenesis and organogenesis [goid 0007397] [evidence TAS] [pmid 10348742]; …	END;ORW;HHT1;ORW1;CD105
BCG+PPD	GI_4557578-S	NM_001442.1	FABP4	CCACGAGAGTTTATGAGAGAGCATAAGCCAAGGGACGTTGACCTGGACTG	Homo sapiens fatty acid binding protein 4, adipocyte (FABP4), mRNA.	go_component: soluble fraction [goid 0005625] [evidence TAS] [pmid 2481498]; go_component: cytoplasm [goid 0005737] [evidence TAS] [pmid 2481498]; go_function: fatty acid binding [goid 0005504] [evidence TAS] [pmid 2481498]; go_function: transporter activity [goid 0005215] [evidence IEA]; go_process: transport [goid 0006810] [evidence IEA]	A-FABP
BCG+PPD	GI_4557726-S	NM_000237.1	LPL	ACTTAAAAGATTCACTAAAGCAGCACATAGCACTGGGAACTCTGGCTCCG	Homo sapiens lipoprotein lipase (LPL), mRNA.	go_component: extracellular [goid 0005576] [evidence TAS] [pmid 1969408]; go_function: heparin binding [goid 0008201] [evidence TAS] [pmid 1969408]; go_function: lipoprotein lipase activity [goid 0004465] [evidence TAS] [pmid 1969408]; go_function: lipid transporter activity [goid 0005319] [evidence IEA]; go_function: hydrolase activity [goid 0016787] [evidence IEA]; go_process: fatty acid metabo…	LIPD
BCG+PPD	GI_4557893-S	NM_000239.1	LYZ	CGCTGATGCTGTAGCTTGTGCAAAGAGGGTTGTCCGTGATCCACAAGGCA	Homo sapiens lysozyme (renal amyloidosis) (LYZ), mRNA.	0	0
BCG+PPD	GI_4758579-S	NM_004848.1	C1orf38	CCCGGGAGGCCTGGACTGTCTTCCTCATCTCTGTAGCACCAAGCCTGATA	Homo sapiens chromosome 1 open reading frame 38 (C1orf38), mRNA.	go_process: cell adhesion [goid 0007155] [evidence P] [pmid 9563507]	ICB-1
BCG+PPD	GI_4758685-S	NM_002332.1	LRP1	TGTCTGGAAGACGTGGCTCTGGGTGAGGTAGGCGGGAAAGGATGGAGTGT	Homo sapiens low density lipoprotein-related protein 1 (alpha-2-macroglobulin receptor) (LRP1), mRNA.	go_component: coated pit [goid 0005905] [evidence IEA]; go_component: membrane fraction [goid 0005624] [evidence TAS] [pmid 2779654]; go_component: integral to plasma membrane [goid 0005887] [evidence TAS] [pmid 3266596]; go_function: lipoprotein binding [goid 0008034] [evidence TAS] [pmid 2779654]; go_function: LDL receptor [goid 0008032] [evidence E] [pmid 2548950]; go_function: lipid transport…	APR;LRP;A2MR;CD91;APOER
BCG+PPD	GI_4759075-S	NM_004591.1	CCL20	CCTTGCTGGGGTTGGAGGTTTCACTTGCACATCATGGAGGGTTTAGTGCT	Homo sapiens chemokine (C-C motif) ligand 20 (CCL20), mRNA.	go_component: extracellular space [goid 0005615] [evidence TAS] [pmid 9038201]; go_function: chemokine activity [goid 0008009] [evidence TAS] [pmid 10438902]; go_process: chemotaxis [goid 0006935] [evidence TAS] [pmid 10438902]; go_process: signal transduction [goid 0007165] [evidence TAS] [pmid 9038201]; go_process: immune response [goid 0006955] [evidence TAS] [pmid 10521347]; go_process: cell-…	CKb4;LARC;ST38;MIP3A;MIP-3a;SCYA20
BCG+PPD	GI_4809272-S	NM_001153.2	ANXA4	GGTGACACATCTGGAGACTACAGGAAAGTACTGCTTGTTCTCTGTGGAGG	Homo sapiens annexin A4 (ANXA4), mRNA.	go_function: phospholipase inhibitor activity [goid 0004859] [evidence NR]; go_function: calcium-dependent phospholipid binding [goid 0005544] [evidence IEA]; go_function: calcium ion binding [goid 0005509] [evidence IEA]	ANX4
BCG+PPD	GI_5031672-S	NM_005849.1	IGSF6	TGTGCCGGAAGCGAGAGCTAAACAGACAGGAGGAGGGACCACACTGGTGG	Homo sapiens immunoglobulin superfamily, member 6 (IGSF6), mRNA.	go_component: integral to plasma membrane [goid 0005887] [evidence TAS] [pmid 9809579]; go_function: transmembrane receptor activity [goid 0004888] [evidence TAS] [pmid 9809579]; go_process: cell surface receptor linked signal transduction [goid 0007166] [evidence TAS] [pmid 9809579]; go_process: immune response [goid 0006955] [evidence TAS] [pmid 9809579]	DORA
BCG+PPD	GI_5031976-I	NM_005746.1	PBEF	TGTCGGGACATACCCTATAGAATTACTAACCTTACTGCCCCTTGTAGAAT	Homo sapiens pre-B-cell colony-enhancing factor (PBEF), transcript variant 1, mRNA.	go_function: cytokine activity [goid 0005125] [evidence TAS] [pmid 8289818]; go_process: positive regulation of cell proliferation [goid 0008284] [evidence TAS] [pmid 8289818]; go_process: signal transduction [goid 0007165] [evidence TAS] [pmid 8289818]; go_process: cell-cell signaling [goid 0007267] [evidence TAS] [pmid 8289818]	0
BCG+PPD	GI_5032082-S	NM_005625.1	SDCBP	GACTGTTACAGGCTTAGCTTTGTGTGAAAACCAGTCACCTTTCTCCTAGG	Homo sapiens syndecan binding protein (syntenin) (SDCBP), mRNA.	go_component: secretory vesicle [goid 0005803] [evidence E] [pmid 9391086]; go_component: membrane [goid 0016020] [evidence NAS] [pmid 9391086]; go_component: cytoskeleton [goid 0005856] [evidence NAS] [pmid 9391086]; go_component: endoplasmic reticulum [goid 0005783] [evidence IEA]; go_component: nucleus [goid 0005634] [evidence NAS] [pmid 11179419]; go_component: adherens junction [goid 0005912…	ST1;SYCL;MDA-9;TACIP18;SYNTENIN
BCG+PPD	GI_5174774-S	NM_001645.2	APOC1	TGGAAACACACTGGAGGACAAGGCTCGGGAACTCATCAGCCGCATCAAAC	Homo sapiens apolipoprotein C-I (APOC1), mRNA.	go_component: extracellular [goid 0005576] [evidence IEA]; go_function: lipid transporter activity [goid 0005319] [evidence IEA]; go_process: lipid metabolism [goid 0006629] [evidence TAS] [pmid 2897845]; go_process: lipid transport [goid 0006869] [evidence IEA]; go_process: lipoprotein metabolism [goid 0042157] [evidence IEA]	0
BCG+PPD	GI_5730074-S	NM_006682.1	FGL2	GCCTGGTGTAAGTGAGGCACACCCTGGTGGCTACAAGTCCTCCTTCAAAG	Homo sapiens fibrinogen-like 2 (FGL2), mRNA.	go_component: fibrinogen beta chain [goid 0005973] [evidence TAS] [pmid 7642106]; go_component: fibrinogen gamma chain [goid 0005974] [evidence TAS] [pmid 7642106]; go_component: extracellular [goid 0005576] [evidence TAS] [pmid 7642106]; go_component: fibrinogen complex [goid 0005577] [evidence TAS]	T49;pT49
BCG+PPD	GI_5803124-S	NM_006875.1	PIM2	GGGTGAGGGGACCCTACTTTGTTATCCCAAGTGCTCTTATTCTGGTGAGA	Homo sapiens pim-2 oncogene (PIM2), mRNA.	0	0
BCG+PPD	GI_5803150-S	NM_006851.1	GLIPR1	GAGGGAATTACCCAACTTGGCCATATAAGAGAGGAGCCACCTGCAGTGCC	Homo sapiens GLI pathogenesis-related 1 (glioma) (GLIPR1), mRNA.	go_component: extracellular [goid 0005576] [evidence IEA]; go_process: pathogenesis [goid 0009405] [evidence TAS] [pmid 8973356]	GLIPR;RTVP1
BCG+PPD	GI_6005825-S	NM_007229.1	PACSIN2	CCGCCGCCGTCACCAGCTATGCATTCACTCCGTTTCCAGTGAGCAGATGT	Homo sapiens protein kinase C and casein kinase substrate in neurons 2 (PACSIN2), mRNA.	go_component: kinesin complex [goid 0005871] [evidence IEA]; go_component: cytoplasm [goid 0005737] [evidence TAS] [pmid 10431838]; go_function: vesicle transport [goid 0005480] [evidence TAS] [pmid 10431838]; go_function: transporter activity [goid 0005215] [evidence TAS]; go_process: actin cytoskeleton reorganization [goid 0007012] [evidence TAS] [pmid 10431838]; go_process: intracellular prote…	0
BCG+PPD	GI_6006013-S	NM_000632.2	ITGAM	GGTTTCCTTCAGACAGATTCCAGGCGATGTGCAAGTGTATGCACGTGTGC	Homo sapiens integrin, alpha M (complement component receptor 3, alpha; also known as CD11b (p170), macrophage antigen alpha polypeptide) (ITGAM), mRNA.	go_component: integrin complex [goid 0008305] [evidence P] [pmid 2563162]; go_function: cell adhesion receptor activity [goid 0004895] [evidence P] [pmid 2563162]; go_process: cell adhesion [goid 0007155] [evidence P] [pmid 2563162]	CR3A;MO1A;CD11B;MAC-1;MAC1A
BCG+PPD	GI_6006024-S	NM_002436.2	MPP1	AGGGTGATGCACAGCAAAAGCAATGGACCCCATCCCTCTAAAGCCTGCCC	Homo sapiens membrane protein, palmitoylated 1, 55kDa (MPP1), mRNA.	go_component: membrane [goid 0016020] [evidence NR]; go_component: membrane fraction [goid 0005624] [evidence TAS] [pmid 1713685]; go_component: integral to plasma membrane [goid 0005887] [evidence TAS] [pmid 1713685]; go_function: guanylate kinase activity [goid 0004385] [evidence TAS] [pmid 1310897]; go_function: protein binding [goid 0005515] [evidence IEA]; go_process: signal transduction [go…	PEMP;EMP55;DXS552;DXS552E
BCG+PPD	GI_6806892-S	NM_000595.2	LTA	AGAGCCCCACACGGAGGCATCTGCACCCTCGATGAAGCCCAATAAACCTC	Homo sapiens lymphotoxin alpha (TNF superfamily, member 1) (LTA), mRNA.	go_component: membrane [goid 0016020] [evidence IEA]; go_function: receptor binding [goid 0005102] [evidence E] [pmid 3001529]; go_function: tumor necrosis factor receptor binding [goid 0005164] [evidence IEA]; go_process: induction of apoptosis [goid 0006917] [evidence TAS] [pmid 6334807]; go_process: signal transduction [goid 0007165] [evidence TAS] [pmid 6334807]; go_process: cell-cell signali…	LT;TNFB;TNFSF1
BCG+PPD	GI_7019566-S	NM_013378.1	VPREB3	AGGCCCACAATGCCTGTGTCCTCACCATTAGTCCCGTGCAGCCTGAAGAC	Homo sapiens pre-B lymphocyte gene 3 (VPREB3), mRNA.	go_component: endoplasmic reticulum [goid 0005783] [evidence NR] [pmid 10702669]	8HS20
BCG+PPD	GI_7110726-S	NM_012253.1	TKTL1	GGCAGCAGCGAAAGCTTGTTAGGATGTCCTGTGCTGCTTGTGATGAGAGC	Homo sapiens transketolase-like 1 (TKTL1), mRNA.	go_function: transketolase activity [goid 0004802] [evidence TAS] [pmid 8838793]; go_function: transferase activity [goid 0016740] [evidence IEA]; go_function: calcium ion binding [goid 0005509] [evidence IEA]; go_process: thiamin metabolism [goid 0006772] [evidence TAS] [pmid 8838793]; go_process: glucose catabolism [goid 0006007] [evidence TAS] [pmid 8838793]	TKR;TKT2
BCG+PPD	GI_7662650-S	NM_014059.1	RGC32	TCTGCTGCCAGAGGGGACAAAGACGTGCACTCAACCTTCTACCAGGCCAC	Homo sapiens RGC32 protein (RGC32), mRNA.	go_component: cytoplasm [goid 0005737] [evidence TAS] [pmid 9756947]; go_function: cell cycle regulator [goid 0003750] [evidence E]; go_process: regulation of CDK activity [goid 0000079] [evidence TAS] [pmid 9756947]	0
BCG+PPD	GI_7706713-S	NM_013272.2	SLC21A11	CAGAATAAGGAGAGAATGACATCGTGCGGCAGGGTCCTGGAGGCCACTCG	Homo sapiens solute carrier family 21 (organic anion transporter), member 11 (SLC21A11), mRNA.	go_component: integral to membrane [goid 0016021] [evidence IEA]; go_function: transporter activity [goid 0005215] [evidence IEA]; go_process: ion transport [goid 0006811] [evidence IEA]	0
BCG+PPD	GI_8051576-A	NM_016818.1	ABCG1	ATGCAGGTTCCAGGTGGAGGGAAGACGTGGACACCATCTCCACTGAGCCA	Homo sapiens ATP-binding cassette, sub-family G (WHITE), member 1 (ABCG1), transcript variant 2, mRNA.	go_component: membrane fraction [goid 0005624] [evidence P] [pmid 9034316]; go_component: integral to plasma membrane [goid 0005887] [evidence P] [pmid 9034316]; go_function: L-tryptophan transporter activity [goid 0015196] [evidence P] [pmid 9034316]; go_function: purine nucleotide transporter activity [goid 0015216] [evidence P] [pmid 9034316]; go_function: ATP binding [goid 0005524] [evidence …	ABC8;WHITE1
BCG+PPD	GI_8923349-S	NM_017791.1	C14orf58	GTCCACGTTTTCGGCAGAAGTAGTGAGTCAGTGTGGAAGAGAGGTGAGGG	Homo sapiens chromosome 14 open reading frame 58 (C14orf58), mRNA.	0	FLJ20371
BCG+PPD	GI_8923664-S	NM_017949.1	C14orf34	GCAGCAGCCAATTACAGCCCCTTTTGTAGCCGGGCGTTCCTATGGTCAAA	Homo sapiens chromosome 14 open reading frame 34 (C14orf34), mRNA.	0	0
BCG+PPD	GI_9257247-S	NM_003255.2	TIMP2	GCCTCTGGATGGACTGGGTCACAGAGAAGAACATCAACGGGCACCAGGCC	Homo sapiens tissue inhibitor of metalloproteinase 2 (TIMP2), mRNA.	go_function: metalloendopeptidase inhibitor activity [goid 0008191] [evidence P] [pmid 8810321]	0
BCG+PPD	GI_9257255-S	NM_000552.2	VWF	GGCTGAGCTCTTATCTTGCTGCATGTTCTGCTCTTGTGCCCTTCTGAGCC	Homo sapiens von Willebrand factor (VWF), mRNA.	go_component: secretory vesicle [goid 0005803] [evidence TAS] [pmid 10880054]; go_component: extracellular matrix [goid 0005578] [evidence IEA]; go_component: extracellular space [goid 0005615] [evidence NR]; go_function: binding [goid 0005488] [evidence NR]; go_function: cell adhesion molecule activity [goid 0005194] [evidence IEA]; go_process: hemostasis [goid 0007599] [evidence NR]; go_process…	VWD;F8VWF
BCG+PPD	GI_9506670-S	NM_019027.1	FLJ20273	GAGTGACTCGACCAAATGTAATTCGGATCAGATCCTCATCCCCTGACTGT	Homo sapiens RNA-binding protein (FLJ20273), mRNA.	0	0
BCG+PPD	GI_9506686-S	NM_019058.1	RTP801	GGTCGGAGGTCGTGGAGGTGGTTTGTGTATCTTACTGGTCTGAAGGGACC	Homo sapiens HIF-1 responsive RTP801 (RTP801), mRNA.	0	0
BCG+PPD	GI_9845514-I	NM_002961.2	S100A4	TTCTTCCCCTCTCTACAACCCTCTCTCCTCAGCGCTTCTTCTTTCTTGGT	Homo sapiens S100 calcium binding protein A4 (calcium protein, calvasculin, metastasin, murine placental homolog) (S100A4), transcript variant 1, mRNA.	go_function: calcium ion binding [goid 0005509] [evidence TAS] [pmid 8204608]; go_process: invasive growth [goid 0007125] [evidence NR]	42A;18A2;CAPL;MTS1;P9KA;PEL98
BCG+PPD	GI_9845515-A	NM_019554.1	S100A4	GCTGCCCAGCTTCTTGGGGAAAAGGACAGATGAAGCTGCTTTCCAGAAGC	Homo sapiens S100 calcium binding protein A4 (calcium protein, calvasculin, metastasin, murine placental homolog) (S100A4), transcript variant 2, mRNA.	go_function: calcium ion binding [goid 0005509] [evidence TAS] [pmid 8204608]; go_process: invasive growth [goid 0007125] [evidence NR]	42A;18A2;CAPL;MTS1;P9KA;PEL98
BCG+PPD	GI_9845517-S	NM_014624.2	S100A6	AGGGAAGATGGAGACACCTCTGGGGGTCCTCTCTGAGTCAAATCCAGTGG	Homo sapiens S100 calcium binding protein A6 (calcyclin) (S100A6), mRNA.	go_component: nuclear membrane [goid 0005635] [evidence NAS]; go_function: calcium ion binding [goid 0005509] [evidence NAS]; go_function: growth factor activity [goid 0008083] [evidence IEA]; go_function: protein binding [goid 0005515] [evidence IPI]; go_process: cell cycle [goid 0007049] [evidence NR]; go_process: cell-cell signaling [goid 0007267] [evidence NR]; go_process: regulation of cell …	2A9;PRA;5B10;CABP;CACY
BCG+PPD	GI_9845523-S	NM_000399.2	EGR2	GCATGCAATTGTGTTGGAAGTGTCCTTGGTCGCCTTGTGTGATGTAGACA	Homo sapiens early growth response 2 (Krox-20 homolog, Drosophila) (EGR2), mRNA.	go_component: nucleus [goid 0005634] [evidence IEA]; go_function: DNA binding [goid 0003677] [evidence IEA]; go_function: translation regulator activity [goid 0045182] [evidence IEA]; go_process: brain development [goid 0007420] [evidence TAS] [pmid 9537424]; go_process: peripheral nervous system development [goid 0007422] [evidence TAS] [pmid 9537424]; go_process: regulation of transcription, DN…	CMT1D;CMT4E;KROX20
BCG+PPD	GI_9910225-S	NM_020179.1	FN5	AGTAGCTCCACCTGAAGAGGGATGGAACCTCTGGGTCAGGAAACAGCTGG	Homo sapiens FN5 protein (FN5), mRNA.	go_component: cellular_component unknown [goid 0008372] [evidence ND]; go_function: molecular_function unknown [goid 0005554] [evidence ND] [pmid 10863097]; go_process: biological_process unknown [goid 0000004] [evidence ND]	0
BCG+PPD	GI_9910341-S	NM_020125.1	BLAME	GCAGCTCTCCCTCCACAAGGTGACTCTTAGCAACCTCATTTCGACAGTGG	Homo sapiens B lymphocyte activator macrophage expressed (BLAME), mRNA.	0	0
BCG+PPD	GI_9955969-A	NM_003786.2	ABCC3	ACTAGTCCCCCGGTCTCCCGATTCCCAACTGAGTGTTATTTGCACACTGC	Homo sapiens ATP-binding cassette, sub-family C (CFTR/MRP), member 3 (ABCC3), transcript variant MRP3, mRNA.	go_component: membrane fraction [goid 0005624] [evidence TAS] [pmid 9813153]; go_component: integral to plasma membrane [goid 0005887] [evidence TAS] [pmid 9813153]; go_function: organic anion transporter activity [goid 0008514] [evidence TAS] [pmid 9738950]; go_function: ATP binding [goid 0005524] [evidence TAS] [pmid 9813153]; go_function: ATP-binding cassette (ABC) transporter activity [goid 0…	MLP2;MRP3;ABC31;CMOAT2;MOAT-D;EST90757
