# Supplementary material for: Transcriptional profiling of mycobacterial antigen-induced responses in infants vaccinated with BCG at birth
Source: BMC Med Genomics. 2009 Feb 24;2:10. doi: 10.1186/1755-8794-2-10 (PMC2654906; doi:10.1186/1755-8794-2-10)
Supplement: Additional File 5 — Genes in GO Categories. Lists of genes that fall into the different GO categories with accession number and gene symbol. [file 1755-8794-2-10-S5.xls]

## Sheet: BCG bio process
Function name	GO ID	Locus ID	Gene	UniGene cluster ID	GenBank accession IDGene_Ontology	GO:0003673
molecular_function	GO:0003674	706,50486,55819,25841,8870,5777,199,199,56935,6256,83666,	TSPO,G0S2,RNF130,ABTB2,IER3,PTPN6,AIF1,AIF1,C11orf75,RXRA,PARP9,	202,712611,484363,23361,591785,63489,76364,76364,438064,590886,518200,	NM_007311,NM_015714,NM_018434,NM_145804,NM_003897,NM_080548,NM_032955,NM_001623,NM_020179,NM_002957,NM_031458,
motor activity	GO:0003774
microtubule motor activity	GO:0003777	3801,	KIFC3,	23131,	NM_005550,
catalytic activity	GO:0003824	8277,25902,80270,132160,2519,	TKTL1,MTHFD1L,HSD3B7,PPM1M,FUCA2,	102866,591343,709632,373560,591332,	NM_012253,NM_015440,NM_025193,NM_144641,NM_032020,
helicase activity	GO:0004386	64135,	IFIH1,	163173,	NM_022168,
oxidoreductase activity	GO:0016491	22949,3620,6648,80270,10437,5831,8854,728294,57168,5743,5742,4199,6386,2539,221,2512,10170,10170,26227,1646,3162,1536,	PTGR1,INDO,SOD2,HSD3B7,IFI30,PYCR1,ALDH1A2,D2HGDH,ASPHD2,PTGS2,PTGS1,ME1,SDCBP,G6PD,ALDH3B1,FTL,DHRS9,DHRS9,PHGDH,AKR1C2,HMOX1,CYBB,	584864,840,487046,709632,14623,458332,708331,535639,567547,196384,201978,21160,200804,461047,523841,433670,179608,179608,487296,567256,517581,292356,	NM_012212,NM_002164,NM_000636,NM_025193,NM_006332,NM_153824,NM_170697,NM_152783,NM_020437,NM_000963,NM_080591,NM_002395,NM_005625,NM_000402,NM_000694,NM_000146,NM_199204,NM_005771,NM_006623,NM_001354,NM_002133,NM_000397,
monooxygenase activity	GO:0004497	1545,	CYP1B1,	154654,	NM_000104,
steroid hydroxylase activity	GO:0008395	1593,	CYP27A1,	516700,	NM_000784,
oxidoreductase activity, acting on paired donors, with incorporation or reduction of molecular oxygen, NADH or NADPH as one donor, and incorporation of one atom of oxygen	GO:0016709
cholestanetriol 26-monooxygenase activity	GO:0047749	1593,	CYP27A1,	516700,	NM_000784,
oxidoreductase activity, acting on paired donors, with incorporation or reduction of molecular oxygen, reduced flavin or flavoprotein as one donor, and incorporation of one atom of oxygen	GO:0016712	6916,6916,	TBXAS1,TBXAS1,	520757,520757,	NM_001061,NM_030984,
unspecific monooxygenase activity	GO:0050381	1545,	CYP1B1,	154654,	NM_000104,
oxidoreductase activity, acting on CH-OH group of donors	GO:0016614
malate dehydrogenase activity	GO:0016615
malic enzyme activity	GO:0004470
malate dehydrogenase (oxaloacetate-decarboxylating) (NADP+) activity	GO:0004473	4199,	ME1,	21160,	NM_002395,
oxidoreductase activity, acting on the CH-OH group of donors, NAD or NADP as acceptor	GO:0016616	26227,	PHGDH,	487296,	NM_006623,
glucose-6-phosphate dehydrogenase activity	GO:0004345	2539,	G6PD,	461047,	NM_000402,
malate dehydrogenase (oxaloacetate-decarboxylating) (NADP+) activity	GO:0004473	4199,	ME1,	21160,	NM_002395,
phosphoglycerate dehydrogenase activity	GO:0004617	26227,	PHGDH,	487296,	NM_006623,
retinol dehydrogenase activity	GO:0004745	10170,10170,	DHRS9,DHRS9,	179608,179608,	NM_199204,NM_005771,
alcohol dehydrogenase activity	GO:0004022	22949,10170,10170,	PTGR1,DHRS9,DHRS9,	584864,179608,179608,	NM_012212,NM_199204,NM_005771,
steroid dehydrogenase activity, acting on the CH-OH group of donors, NAD or NADP as acceptor	GO:0033764
3-beta-hydroxy-delta5-steroid dehydrogenase activity	GO:0003854	80270,	HSD3B7,	709632,	NM_025193,
3-alpha-hydroxysteroid dehydrogenase (A-specific) activity	GO:0047026	1646,	AKR1C2,	567256,	NM_001354,
3-alpha(17-beta)-hydroxysteroid dehydrogenase (NAD+) activity	GO:0047035	10170,10170,	DHRS9,DHRS9,	179608,179608,	NM_199204,NM_005771,
(R)-2-hydroxyglutarate dehydrogenase activity	GO:0051990	728294,	D2HGDH,	535639,	NM_152783,
oxidoreductase activity, acting on the CH-CH group of donors	GO:0016627
oxidoreductase activity, acting on the CH-CH group of donors, NAD or NADP as acceptor	GO:0016628
2-alkenal reductase activity	GO:0032440	22949,	PTGR1,	584864,	NM_012212,
trans-1,2-dihydrobenzene-1,2-diol dehydrogenase activity	GO:0047115	1646,	AKR1C2,	567256,	NM_001354,
15-oxoprostaglandin 13-oxidase activity	GO:0047522	22949,	PTGR1,	584864,	NM_012212,
oxidoreductase activity, acting on the CH-NH group of donors	GO:0016645
oxidoreductase activity, acting on the CH-NH group of donors, NAD or NADP as acceptor	GO:0016646
methylenetetrahydrofolate dehydrogenase activity	GO:0004486
methylenetetrahydrofolate dehydrogenase (NADP+) activity	GO:0004488	25902,	MTHFD1L,	591343,	NM_015440,
pyrroline-5-carboxylate reductase activity	GO:0004735	5831,	PYCR1,	458332,	NM_153824,
oxidoreductase activity, acting on NADH or NADPH	GO:0016651
oxidoreductase activity, acting on NADH or NADPH, with oxygen as acceptor	GO:0050664
superoxide-generating NADPH oxidase activity	GO:0016175	1536,	CYBB,	292356,	NM_000397,
oxidoreductase activity, acting on sulfur group of donors	GO:0016667
disulfide oxidoreductase activity	GO:0015036
protein disulfide oxidoreductase activity	GO:0015035	23166,	STAB1,	301989,	NM_015136,
sulfiredoxin activity	GO:0032542	140809,	SRXN1,	516830,	NM_080725,
oxidoreductase activity, acting on peroxide as acceptor	GO:0016684
peroxidase activity	GO:0004601	5743,5742,	PTGS2,PTGS1,	196384,201978,	NM_000963,NM_080591,
oxidoreductase activity, acting on single donors with incorporation of molecular oxygen	GO:0016701
oxidoreductase activity, acting on single donors with incorporation of molecular oxygen, incorporation of two atoms of oxygen	GO:0016702	57168,5743,5742,	ASPHD2,PTGS2,PTGS1,	567547,196384,201978,	NM_020437,NM_000963,NM_080591,
tryptophan 2,3-dioxygenase activity	GO:0004833	3620,	INDO,	840,	NM_002164,
indoleamine 2,3-dioxygenase activity	GO:0033754	3620,	INDO,	840,	NM_002164,
oxidoreductase activity, acting on paired donors, with incorporation or reduction of molecular oxygen	GO:0016705
heme oxygenase (decyclizing) activity	GO:0004392	3162,	HMOX1,	517581,	NM_002133,
prostaglandin-endoperoxide synthase activity	GO:0004666	5743,5742,	PTGS2,PTGS1,	196384,201978,	NM_000963,NM_080591,
oxidoreductase activity, acting on paired donors, with incorporation or reduction of molecular oxygen, 2-oxoglutarate as one donor, and incorporation of one atom each of oxygen into both donors	GO:0016706
peptide-aspartate beta-dioxygenase activity	GO:0004597	57168,253982,	ASPHD2,ASPHD1,	567547,655761,	NM_020437,NM_181718,
oxidoreductase activity, acting on paired donors, with incorporation or reduction of molecular oxygen, NADH or NADPH as one donor, and incorporation of one atom of oxygen	GO:0016709
cholestanetriol 26-monooxygenase activity	GO:0047749	1593,	CYP27A1,	516700,	NM_000784,
oxidoreductase activity, acting on paired donors, with incorporation or reduction of molecular oxygen, reduced flavin or flavoprotein as one donor, and incorporation of one atom of oxygen	GO:0016712	6916,6916,	TBXAS1,TBXAS1,	520757,520757,	NM_001061,NM_030984,
unspecific monooxygenase activity	GO:0050381	1545,	CYP1B1,	154654,	NM_000104,
oxidoreductase activity, acting on superoxide radicals as acceptor	GO:0016721
superoxide dismutase activity	GO:0004784	6648,	SOD2,	487046,	NM_000636,
oxidoreductase activity, acting on the aldehyde or oxo group of donors	GO:0016903
oxidoreductase activity, acting on the aldehyde or oxo group of donors, NAD or NADP as acceptor	GO:0016620
3-chloroallyl aldehyde dehydrogenase activity	GO:0004028	8854,221,	ALDH1A2,ALDH3B1,	708331,523841,	NM_170697,NM_000694,
aldehyde dehydrogenase [NAD(P)+] activity	GO:0004030	221,	ALDH3B1,	523841,	NM_000694,
retinal dehydrogenase activity	GO:0001758	8854,	ALDH1A2,	708331,	NM_170697,
steroid dehydrogenase activity	GO:0016229
steroid dehydrogenase activity, acting on the CH-OH group of donors, NAD or NADP as acceptor	GO:0033764
3-beta-hydroxy-delta5-steroid dehydrogenase activity	GO:0003854	80270,	HSD3B7,	709632,	NM_025193,
3-alpha-hydroxysteroid dehydrogenase (A-specific) activity	GO:0047026	1646,	AKR1C2,	567256,	NM_001354,
3-alpha(17-beta)-hydroxysteroid dehydrogenase (NAD+) activity	GO:0047035	10170,10170,	DHRS9,DHRS9,	179608,179608,	NM_199204,NM_005771,
dioxygenase activity	GO:0051213
oxidoreductase activity, acting on single donors with incorporation of molecular oxygen, incorporation of two atoms of oxygen	GO:0016702	57168,5743,5742,	ASPHD2,PTGS2,PTGS1,	567547,196384,201978,	NM_020437,NM_000963,NM_080591,
tryptophan 2,3-dioxygenase activity	GO:0004833	3620,	INDO,	840,	NM_002164,
indoleamine 2,3-dioxygenase activity	GO:0033754	3620,	INDO,	840,	NM_002164,
transferase activity	GO:0016740	2268,5315,5292,1436,5210,8277,1326,5159,8877,84803,4257,4257,166012,4940,8767,11040,4830,7867,55361,8566,8536,83666,6195,196410,29968,10783,3101,8460,	FGR,PKM2,PIM1,CSF1R,PFKFB4,TKTL1,MAP3K8,PDGFRB,SPHK1,AGPAT9,MGST1,MGST1,CHST13,OAS3,RIPK2,PIM2,NME1,MAPKAPK3,PI4K2A,PDXK,CAMK1,PARP9,RPS6KA1,METTL7B,PSAT1,NEK6,HK3,TPST1,	1422,534770,81170,654394,476217,102866,432453,509067,68061,99196,389700,389700,292375,528634,103755,496096,463456,234521,25300,284491,434875,518200,149957,51483,494261,197071,411695,421194,	NM_005248,NM_002654,NM_002648,NM_005211,NM_004567,NM_012253,NM_005204,NM_002609,NM_021972,NM_032717,NM_020300,NM_145792,NM_152889,NM_006187,NM_003821,NM_006875,NM_002512,NM_004635,NM_018425,NM_003681,NM_003656,NM_031458,NM_002953,NM_152637,NM_021154,NM_014397,NM_002115,NM_003596,
transferase activity, transferring one-carbon groups	GO:0016741
methyltransferase activity	GO:0008168	196410,	METTL7B,	51483,	NM_152637,
transferase activity, transferring aldehyde or ketonic groups	GO:0016744
transketolase activity	GO:0004802	8277,	TKTL1,	102866,	NM_012253,
transferase activity, transferring acyl groups	GO:0016746
transferase activity, transferring groups other than amino-acyl groups	GO:0016747
acyltransferase activity	GO:0008415	84803,	AGPAT9,	99196,	NM_032717,
O-acyltransferase activity	GO:0008374
acylglycerol O-acyltransferase activity	GO:0016411
1-acylglycerol-3-phosphate O-acyltransferase activity	GO:0003841	84803,	AGPAT9,	99196,	NM_032717,
transferase activity, transferring glycosyl groups	GO:0016757	10135,	NAMPT,	489615,	NM_005746,
transferase activity, transferring pentosyl groups	GO:0016763
NAD+ ADP-ribosyltransferase activity	GO:0003950	83666,	PARP9,	518200,	NM_031458,
nicotinamide phosphoribosyltransferase activity	GO:0047280	10135,	NAMPT,	489615,	NM_005746,
transferase activity, transferring alkyl or aryl (other than methyl) groups	GO:0016765
glutathione transferase activity	GO:0004364	4257,4257,	MGST1,MGST1,	389700,389700,	NM_020300,NM_145792,
transferase activity, transferring nitrogenous groups	GO:0016769
transaminase activity	GO:0008483
phosphoserine transaminase activity	GO:0004648	29968,	PSAT1,	494261,	NM_021154,
transferase activity, transferring phosphorus-containing groups	GO:0016772
kinase activity	GO:0016301	5210,8767,4830,55361,3101,	PFKFB4,RIPK2,NME1,PI4K2A,HK3,	476217,103755,463456,25300,411695,	NM_004567,NM_003821,NM_002512,NM_018425,NM_002115,
inositol or phosphatidylinositol kinase activity	GO:0004428
1-phosphatidylinositol 4-kinase activity	GO:0004430	55361,	PI4K2A,	25300,	NM_018425,
protein kinase activity	GO:0004672	1326,57761,	MAP3K8,TRIB3,	432453,516826,	NM_005204,NM_021158,
protein serine/threonine kinase activity	GO:0004674	5292,1326,8767,11040,7867,6195,10783,	PIM1,MAP3K8,RIPK2,PIM2,MAPKAPK3,RPS6KA1,NEK6,	81170,432453,103755,496096,234521,149957,197071,	NM_002648,NM_005204,NM_003821,NM_006875,NM_004635,NM_002953,NM_014397,
calmodulin-dependent protein kinase activity	GO:0004683	8536,	CAMK1,	434875,	NM_003656,
receptor signaling protein serine/threonine kinase activity	GO:0004702
MAP kinase kinase kinase activity	GO:0004709	1326,	MAP3K8,	432453,	NM_005204,
protein serine/threonine/tyrosine kinase activity	GO:0004712
MAP kinase kinase activity	GO:0004708	7867,	MAPKAPK3,	234521,	NM_004635,
protein tyrosine kinase activity	GO:0004713	2268,	FGR,	1422,	NM_005248,
transmembrane receptor protein tyrosine kinase activity	GO:0004714
insulin-like growth factor receptor activity	GO:0005010	3482,	IGF2R,	487062,	NM_000876,
macrophage colony stimulating factor receptor activity	GO:0005011	1436,	CSF1R,	654394,	NM_005211,
platelet-derived growth factor receptor activity	GO:0005017
platelet-derived growth factor beta-receptor activity	GO:0005019	5159,	PDGFRB,	509067,	NM_002609,
vascular endothelial growth factor receptor activity	GO:0005021	5159,	PDGFRB,	509067,	NM_002609,
non-membrane spanning protein tyrosine kinase activity	GO:0004715	2268,	FGR,	1422,	NM_005248,
receptor signaling protein tyrosine kinase activity	GO:0004716	6351,	CCL4,	75703,	NM_002984,
transmembrane receptor protein kinase activity	GO:0019199
transmembrane receptor protein tyrosine kinase activity	GO:0004714
insulin-like growth factor receptor activity	GO:0005010	3482,	IGF2R,	487062,	NM_000876,
macrophage colony stimulating factor receptor activity	GO:0005011	1436,	CSF1R,	654394,	NM_005211,
platelet-derived growth factor receptor activity	GO:0005017
platelet-derived growth factor beta-receptor activity	GO:0005019	5159,	PDGFRB,	509067,	NM_002609,
vascular endothelial growth factor receptor activity	GO:0005021	5159,	PDGFRB,	509067,	NM_002609,
pyruvate kinase activity	GO:0004743	5315,	PKM2,	534770,	NM_002654,
adenylylsulfate kinase activity	GO:0004020	9061,	PAPSS1,	368610,	NM_005443,
creatine kinase activity	GO:0004111	1152,	CKB,	173724,	NM_001823,
lipid kinase activity	GO:0001727
sphinganine kinase activity	GO:0008481	8877,	SPHK1,	68061,	NM_021972,
diacylglycerol kinase activity	GO:0004143	8877,	SPHK1,	68061,	NM_021972,
pyridoxal kinase activity	GO:0008478	8566,	PDXK,	284491,	NM_003681,
D-erythro-sphingosine kinase activity	GO:0017050	8877,	SPHK1,	68061,	NM_021972,
carbohydrate kinase activity	GO:0019200
hexokinase activity	GO:0004396	3101,	HK3,	411695,	NM_002115,
phosphofructokinase activity	GO:0008443
6-phosphofructo-2-kinase activity	GO:0003873	5210,	PFKFB4,	476217,	NM_004567,
nucleobase, nucleoside, nucleotide kinase activity	GO:0019205
nucleoside diphosphate kinase activity	GO:0004550	4830,	NME1,	463456,	NM_002512,
nucleotide kinase activity	GO:0019201
guanylate kinase activity	GO:0004385	4354,	MPP1,	496984,	NM_002436,
phosphotransferase activity, alcohol group as acceptor	GO:0016773
hexokinase activity	GO:0004396	3101,	HK3,	411695,	NM_002115,
1-phosphatidylinositol 4-kinase activity	GO:0004430	55361,	PI4K2A,	25300,	NM_018425,
protein kinase activity	GO:0004672	1326,57761,	MAP3K8,TRIB3,	432453,516826,	NM_005204,NM_021158,
protein serine/threonine kinase activity	GO:0004674	5292,1326,8767,11040,7867,6195,10783,	PIM1,MAP3K8,RIPK2,PIM2,MAPKAPK3,RPS6KA1,NEK6,	81170,432453,103755,496096,234521,149957,197071,	NM_002648,NM_005204,NM_003821,NM_006875,NM_004635,NM_002953,NM_014397,
calmodulin-dependent protein kinase activity	GO:0004683	8536,	CAMK1,	434875,	NM_003656,
receptor signaling protein serine/threonine kinase activity	GO:0004702
MAP kinase kinase kinase activity	GO:0004709	1326,	MAP3K8,	432453,	NM_005204,
protein serine/threonine/tyrosine kinase activity	GO:0004712
MAP kinase kinase activity	GO:0004708	7867,	MAPKAPK3,	234521,	NM_004635,
protein tyrosine kinase activity	GO:0004713	2268,	FGR,	1422,	NM_005248,
transmembrane receptor protein tyrosine kinase activity	GO:0004714
insulin-like growth factor receptor activity	GO:0005010	3482,	IGF2R,	487062,	NM_000876,
macrophage colony stimulating factor receptor activity	GO:0005011	1436,	CSF1R,	654394,	NM_005211,
platelet-derived growth factor receptor activity	GO:0005017
platelet-derived growth factor beta-receptor activity	GO:0005019	5159,	PDGFRB,	509067,	NM_002609,
vascular endothelial growth factor receptor activity	GO:0005021	5159,	PDGFRB,	509067,	NM_002609,
non-membrane spanning protein tyrosine kinase activity	GO:0004715	2268,	FGR,	1422,	NM_005248,
receptor signaling protein tyrosine kinase activity	GO:0004716	6351,	CCL4,	75703,	NM_002984,
transmembrane receptor protein kinase activity	GO:0019199
transmembrane receptor protein tyrosine kinase activity	GO:0004714
insulin-like growth factor receptor activity	GO:0005010	3482,	IGF2R,	487062,	NM_000876,
macrophage colony stimulating factor receptor activity	GO:0005011	1436,	CSF1R,	654394,	NM_005211,
platelet-derived growth factor receptor activity	GO:0005017
platelet-derived growth factor beta-receptor activity	GO:0005019	5159,	PDGFRB,	509067,	NM_002609,
vascular endothelial growth factor receptor activity	GO:0005021	5159,	PDGFRB,	509067,	NM_002609,
pyruvate kinase activity	GO:0004743	5315,	PKM2,	534770,	NM_002654,
adenylylsulfate kinase activity	GO:0004020	9061,	PAPSS1,	368610,	NM_005443,
diacylglycerol kinase activity	GO:0004143	8877,	SPHK1,	68061,	NM_021972,
phosphofructokinase activity	GO:0008443
6-phosphofructo-2-kinase activity	GO:0003873	5210,	PFKFB4,	476217,	NM_004567,
pyridoxal kinase activity	GO:0008478	8566,	PDXK,	284491,	NM_003681,
sphinganine kinase activity	GO:0008481	8877,	SPHK1,	68061,	NM_021972,
phosphotransferase activity, nitrogenous group as acceptor	GO:0016775
creatine kinase activity	GO:0004111	1152,	CKB,	173724,	NM_001823,
phosphotransferase activity, phosphate group as acceptor	GO:0016776
guanylate kinase activity	GO:0004385	4354,	MPP1,	496984,	NM_002436,
nucleoside diphosphate kinase activity	GO:0004550	4830,	NME1,	463456,	NM_002512,
nucleotidyltransferase activity	GO:0016779	9061,4940,	PAPSS1,OAS3,	368610,528634,	NM_005443,NM_006187,
sulfate adenylyltransferase activity	GO:0004779
sulfate adenylyltransferase (ATP) activity	GO:0004781	9061,	PAPSS1,	368610,	NM_005443,
transferase activity, transferring sulfur-containing groups	GO:0016782
sulfotransferase activity	GO:0008146
N-acetylgalactosamine 4-O-sulfotransferase activity	GO:0001537	166012,	CHST13,	292375,	NM_152889,
protein-tyrosine sulfotransferase activity	GO:0008476	8460,	TPST1,	421194,	NM_003596,
chondroitin sulfotransferase activity	GO:0034481
chondroitin 4-sulfotransferase activity	GO:0047756	166012,	CHST13,	292375,	NM_152889,
hydrolase activity	GO:0016787	747,2203,25953,5210,11332,5141,523,64135,5791,5777,1847,132160,4023,79887,100,57552,	DAGLA,FBP1,PNKD,PFKFB4,ACOT7,PDE4A,ATP6V1A,IFIH1,PTPRE,PTPN6,DUSP5,PPM1M,LPL,FLJ22662,ADA,AADACL1,	241564,494496,98475,476217,126137,89901,477155,163173,127022,63489,2128,373560,180878,131933,654536,444099,	NM_006133,NM_000507,NM_022572,NM_004567,NM_181866,NM_006202,NM_001690,NM_022168,NM_130435,NM_080548,NM_004419,NM_144641,NM_000237,NM_024829,NM_000022,NM_020792,
peptidase activity	GO:0008233	1509,5654,	CTSD,HTRA1,	654447,501280,	NM_001909,NM_002775,
endopeptidase activity	GO:0004175
aspartic-type endopeptidase activity	GO:0004190	3101,	HK3,	411695,	NM_002115,
cathepsin D activity	GO:0004192	1509,	CTSD,	654447,	NM_001909,
pepsin A activity	GO:0004194	1509,	CTSD,	654447,	NM_001909,
cysteine-type endopeptidase activity	GO:0004197	1508,4049,	CTSB,LTA,	520898,36,	NM_001908,NM_000595,
calcium-dependent cysteine-type endopeptidase activity	GO:0004198	824,	CAPN2,	350899,	NM_001748,
cathepsin B activity	GO:0004213	1508,	CTSB,	520898,	NM_001908,
cathepsin S activity	GO:0004218	1520,	CTSS,	181301,	NM_004079,
metalloendopeptidase activity	GO:0004222	4323,	MMP14,	2399,	NM_004995,
gelatinase B activity	GO:0004229	4318,	MMP9,	297413,	NM_004994,
collagenase activity	GO:0008133	4318,	MMP9,	297413,	NM_004994,
interstitial collagenase activity	GO:0004232	4312,	MMP1,	83169,	NM_002421,
stromelysin 2 activity	GO:0030303	4319,	MMP10,	2258,	NM_002425,
serine-type endopeptidase activity	GO:0004252	24139,5654,	EML2,HTRA1,	24178,501280,	NM_012155,NM_002775,
plasminogen activator activity	GO:0008243	5055,5054,	SERPINB2,SERPINE1,	594481,414795,	NM_002575,NM_000602,
threonine endopeptidase activity	GO:0004298	5698,	PSMB9,	654585,	NM_148954,
cysteine-type peptidase activity	GO:0008234
cysteine-type endopeptidase activity	GO:0004197	1508,4049,	CTSB,LTA,	520898,36,	NM_001908,NM_000595,
calcium-dependent cysteine-type endopeptidase activity	GO:0004198	824,	CAPN2,	350899,	NM_001748,
cathepsin B activity	GO:0004213	1508,	CTSB,	520898,	NM_001908,
cathepsin S activity	GO:0004218	1520,	CTSS,	181301,	NM_004079,
serine-type peptidase activity	GO:0008236
serine-type endopeptidase activity	GO:0004252	24139,5654,	EML2,HTRA1,	24178,501280,	NM_012155,NM_002775,
plasminogen activator activity	GO:0008243	5055,5054,	SERPINB2,SERPINE1,	594481,414795,	NM_002575,NM_000602,
metallopeptidase activity	GO:0008237	10404,	PGCP,	156178,	NM_016134,
metalloendopeptidase activity	GO:0004222	4323,	MMP14,	2399,	NM_004995,
gelatinase B activity	GO:0004229	4318,	MMP9,	297413,	NM_004994,
collagenase activity	GO:0008133	4318,	MMP9,	297413,	NM_004994,
interstitial collagenase activity	GO:0004232	4312,	MMP1,	83169,	NM_002421,
stromelysin 2 activity	GO:0030303	4319,	MMP10,	2258,	NM_002425,
metalloexopeptidase activity	GO:0008235
metallocarboxypeptidase activity	GO:0004181	10404,	PGCP,	156178,	NM_016134,
exopeptidase activity	GO:0008238
carboxypeptidase activity	GO:0004180
metallocarboxypeptidase activity	GO:0004181	10404,	PGCP,	156178,	NM_016134,
metalloexopeptidase activity	GO:0008235
metallocarboxypeptidase activity	GO:0004181	10404,	PGCP,	156178,	NM_016134,
serine hydrolase activity	GO:0017171
serine-type peptidase activity	GO:0008236
serine-type endopeptidase activity	GO:0004252	24139,5654,	EML2,HTRA1,	24178,501280,	NM_012155,NM_002775,
plasminogen activator activity	GO:0008243	5055,5054,	SERPINB2,SERPINE1,	594481,414795,	NM_002575,NM_000602,
hydrolase activity, acting on ester bonds	GO:0016788	4907,	NT5E,	153952,	NM_002526,
nuclease activity	GO:0004518
deoxyribonuclease activity	GO:0004536	4830,	NME1,	463456,	NM_002512,
carboxylesterase activity	GO:0004091	11332,	ACOT7,	126137,	NM_181866,
lipoprotein lipase activity	GO:0004465	4023,	LPL,	180878,	NM_000237,
phospholipase A2 activity	GO:0004623	728294,	D2HGDH,	535639,	NM_152783,
triacylglycerol lipase activity	GO:0004806	747,4023,	DAGLA,LPL,	241564,180878,	NM_006133,NM_000237,
lipase activity	GO:0016298
lipoprotein lipase activity	GO:0004465	4023,	LPL,	180878,	NM_000237,
phospholipase activity	GO:0004620	4023,	LPL,	180878,	NM_000237,
phospholipase A2 activity	GO:0004623	728294,	D2HGDH,	535639,	NM_152783,
phospholipase C activity	GO:0004629
phosphoinositide phospholipase C activity	GO:0004435	719,1234,	C3AR1,CCR5,	591148,536735,	NM_004054,NM_000579,
phospholipase D activity	GO:0004630	3162,	HMOX1,	517581,	NM_002133,
triacylglycerol lipase activity	GO:0004806	747,4023,	DAGLA,LPL,	241564,180878,	NM_006133,NM_000237,
thiolester hydrolase activity	GO:0016790
CoA hydrolase activity	GO:0016289
acyl-CoA thioesterase activity	GO:0016291
palmitoyl-CoA hydrolase activity	GO:0016290	11332,	ACOT7,	126137,	NM_181866,
phosphoric ester hydrolase activity	GO:0042578	2203,	FBP1,	494496,	NM_000507,
phosphoric diester hydrolase activity	GO:0008081
inositol or phosphatidylinositol phosphodiesterase activity	GO:0004434
phosphoinositide phospholipase C activity	GO:0004435	719,1234,	C3AR1,CCR5,	591148,536735,	NM_004054,NM_000579,
phospholipase C activity	GO:0004629
phosphoinositide phospholipase C activity	GO:0004435	719,1234,	C3AR1,CCR5,	591148,536735,	NM_004054,NM_000579,
phospholipase D activity	GO:0004630	3162,	HMOX1,	517581,	NM_002133,
cyclic-nucleotide phosphodiesterase activity	GO:0004112
3',5'-cyclic-nucleotide phosphodiesterase activity	GO:0004114
3',5'-cyclic-AMP phosphodiesterase activity	GO:0004115	5141,	PDE4A,	89901,	NM_006202,
phosphatase activity	GO:0016791	5777,1847,	PTPN6,DUSP5,	63489,2128,	NM_080548,NM_004419,
phosphoprotein phosphatase activity	GO:0004721	132160,	PPM1M,	373560,	NM_144641,
protein serine/threonine phosphatase activity	GO:0004722
CTD phosphatase activity	GO:0008420	132160,	PPM1M,	373560,	NM_144641,
protein tyrosine phosphatase activity	GO:0004725	5777,1847,	PTPN6,DUSP5,	63489,2128,	NM_080548,NM_004419,
transmembrane receptor protein tyrosine phosphatase activity	GO:0005001	5791,	PTPRE,	127022,	NM_130435,
protein tyrosine/serine/threonine phosphatase activity	GO:0008138
MAP kinase tyrosine/serine/threonine phosphatase activity	GO:0017017	1847,	DUSP5,	2128,	NM_004419,
transmembrane receptor protein phosphatase activity	GO:0019198
transmembrane receptor protein tyrosine phosphatase activity	GO:0005001	5791,	PTPRE,	127022,	NM_130435,
MAP kinase phosphatase activity	GO:0033549
MAP kinase tyrosine/serine/threonine phosphatase activity	GO:0017017	1847,	DUSP5,	2128,	NM_004419,
nucleotidase activity	GO:0008252
5'-nucleotidase activity	GO:0008253	4907,	NT5E,	153952,	NM_002526,
carbohydrate phosphatase activity	GO:0019203
fructose-2,6-bisphosphate 2-phosphatase activity	GO:0004331	2203,5210,	FBP1,PFKFB4,	494496,476217,	NM_000507,NM_004567,
fructose 1,6-bisphosphate 1-phosphatase activity	GO:0042132	2203,	FBP1,	494496,	NM_000507,
hydrolase activity, acting on glycosyl bonds	GO:0016798	4069,2519,952,129807,3074,	LYZ,FUCA2,CD38,NEU4,HEXB,	706744,591332,479214,551747,69293,	NM_000239,NM_032020,NM_001775,NM_080741,NM_000521,
hydrolase activity, hydrolyzing O-glycosyl compounds	GO:0004553	2717,	GLA,	69089,	NM_000169,
lysozyme activity	GO:0003796	4069,	LYZ,	706744,	NM_000239,
galactosidase activity	GO:0015925
alpha-galactosidase activity	GO:0004557	2717,	GLA,	69089,	NM_000169,
fucosidase activity	GO:0015928
alpha-L-fucosidase activity	GO:0004560	2519,	FUCA2,	591332,	NM_032020,
hexosaminidase activity	GO:0015929
beta-N-acetylhexosaminidase activity	GO:0004563	3074,	HEXB,	69293,	NM_000521,
alpha-sialidase activity	GO:0016997
exo-alpha-sialidase activity	GO:0004308	129807,	NEU4,	551747,	NM_080741,
hydrolase activity, hydrolyzing N-glycosyl compounds	GO:0016799
NAD+ nucleosidase activity	GO:0003953	952,	CD38,	479214,	NM_001775,
hydrolase activity, acting on carbon-nitrogen (but not peptide) bonds	GO:0016810	1808,	DPYSL2,	173381,	NM_001386,
hydrolase activity, acting on carbon-nitrogen (but not peptide) bonds, in linear amides	GO:0016811	55350,	VNN3,	183656,	NM_018399,
pantetheine hydrolase activity	GO:0017159	8876,55350,	VNN1,VNN3,	12114,183656,	NM_004666,NM_018399,
hydrolase activity, acting on carbon-nitrogen (but not peptide) bonds, in cyclic amides	GO:0016812
dihydropyrimidinase activity	GO:0004157	1808,	DPYSL2,	173381,	NM_001386,
hydrolase activity, acting on carbon-nitrogen (but not peptide) bonds, in cyclic amidines	GO:0016814
adenosine deaminase activity	GO:0004000	100,	ADA,	654536,	NM_000022,
cyclohydrolase activity	GO:0019238
methenyltetrahydrofolate cyclohydrolase activity	GO:0004477	25902,	MTHFD1L,	591343,	NM_015440,
hydrolase activity, acting on acid anhydrides	GO:0016817
hydrolase activity, acting on acid anhydrides, in phosphorus-containing anhydrides	GO:0016818
pyrophosphatase activity	GO:0016462
nucleoside-triphosphatase activity	GO:0017111
GTPase activity	GO:0003924	4599,94235,22808,389,2634,2633,115362,115361,	MX1,GNG8,MRAS,RHOC,GBP2,GBP1,GBP5,GBP4,	517307,283961,527021,502659,386567,62661,513726,409925,	NM_002462,NM_033258,NM_012219,NM_175744,NM_004120,NM_002053,NM_052942,NM_052941,
ATPase activity	GO:0016887	9619,8714,19,	ABCG1,ABCC3,ABCA1,	124649,463421,429294,	NM_016818,NM_003786,NM_005502,
ATPase activity, coupled	GO:0042623
ATPase activity, coupled to movement of substances	GO:0043492
ATPase activity, coupled to transmembrane movement of substances	GO:0042626	8714,	ABCC3,	463421,	NM_003786,
lipid-transporting ATPase activity	GO:0034040
sterol-transporting ATPase activity	GO:0034041	9619,	ABCG1,	124649,	NM_016818,
ATPase activity, coupled to transmembrane movement of ions	GO:0042625
cation-transporting ATPase activity	GO:0019829
hydrogen ion transporting ATPase activity, rotational mechanism	GO:0046961	523,	ATP6V1A,	477155,	NM_001690,
hydrolase activity, acting on acid anhydrides, catalyzing transmembrane movement of substances	GO:0016820
ATPase activity, coupled to transmembrane movement of substances	GO:0042626	8714,	ABCC3,	463421,	NM_003786,
lipid-transporting ATPase activity	GO:0034040
sterol-transporting ATPase activity	GO:0034041	9619,	ABCG1,	124649,	NM_016818,
ATPase activity, coupled to transmembrane movement of ions	GO:0042625
cation-transporting ATPase activity	GO:0019829
hydrogen ion transporting ATPase activity, rotational mechanism	GO:0046961	523,	ATP6V1A,	477155,	NM_001690,
lyase activity	GO:0016829	760,80896,113675,	CA2,NPL,SDSL,	155097,496969,337594,	NM_000067,NM_030769,NM_138432,
carbon-carbon lyase activity	GO:0016830
oxo-acid-lyase activity	GO:0016833
N-acetylneuraminate lyase activity	GO:0008747	80896,	NPL,	496969,	NM_030769,
carbon-oxygen lyase activity	GO:0016835
hydro-lyase activity	GO:0016836
carbonate dehydratase activity	GO:0004089	760,	CA2,	155097,	NM_000067,
phosphorus-oxygen lyase activity	GO:0016849	952,	CD38,	479214,	NM_001775,
isomerase activity	GO:0016853	2280,2280,6916,6916,	FKBP1A,FKBP1A,TBXAS1,TBXAS1,	471933,471933,520757,520757,	NM_054014,NM_000801,NM_001061,NM_030984,
racemase and epimerase activity	GO:0016854	10170,10170,	DHRS9,DHRS9,	179608,179608,	NM_199204,NM_005771,
cis-trans isomerase activity	GO:0016859
peptidyl-prolyl cis-trans isomerase activity	GO:0003755	2280,2280,	FKBP1A,FKBP1A,	471933,471933,	NM_054014,NM_000801,
intramolecular oxidoreductase activity	GO:0016860
thromboxane-A synthase activity	GO:0004796	6916,6916,	TBXAS1,TBXAS1,	520757,520757,	NM_001061,NM_030984,
ligase activity	GO:0016874	25902,7453,2752,440,2729,4141,11000,255488,9246,16,	MTHFD1L,WARS,GLUL,ASNS,GCLC,MARS,SLC27A3,RNF144B,UBE2L6,AARS,	591343,497599,518525,489207,654465,632707,438723,148741,425777,315137,	NM_015440,NM_004184,NM_002065,NM_001673,NM_001498,NM_004990,NM_024330,NM_182757,NM_004223,NM_001605,
ligase activity, forming carbon-oxygen bonds	GO:0016875
ligase activity, forming aminoacyl-tRNA and related compounds	GO:0016876
aminoacyl-tRNA ligase activity	GO:0004812
alanine-tRNA ligase activity	GO:0004813	16,	AARS,	315137,	NM_001605,
methionine-tRNA ligase activity	GO:0004825	4141,	MARS,	632707,	NM_004990,
tryptophan-tRNA ligase activity	GO:0004830	7453,	WARS,	497599,	NM_004184,
ligase activity, forming carbon-nitrogen bonds	GO:0016879
formate-tetrahydrofolate ligase activity	GO:0004329	25902,	MTHFD1L,	591343,	NM_015440,
acid-ammonia (or amide) ligase activity	GO:0016880
ammonia ligase activity	GO:0016211
glutamate-ammonia ligase activity	GO:0004356	2752,	GLUL,	518525,	NM_002065,
acid-amino acid ligase activity	GO:0016881
glutamate-cysteine ligase activity	GO:0004357	2729,	GCLC,	654465,	NM_001498,
small conjugating protein ligase activity	GO:0019787
ubiquitin-protein ligase activity	GO:0004842	255488,9246,	RNF144B,UBE2L6,	148741,425777,	NM_182757,NM_004223,
carbon-nitrogen ligase activity, with glutamine as amido-N-donor	GO:0016884
asparagine synthase (glutamine-hydrolyzing) activity	GO:0004066	440,	ASNS,	489207,	NM_001673,
deaminase activity	GO:0019239
adenosine deaminase activity	GO:0004000	100,	ADA,	654536,	NM_000022,
structural molecule activity	GO:0005198	137075,301,4000,	CLDN23,ANXA1,LMNA,	183617,494173,594444,	NM_194284,NM_000700,NM_005572,
structural constituent of cytoskeleton	GO:0005200	7431,	VIM,	642813,	NM_003380,
extracellular matrix structural constituent	GO:0005201	7980,	TFPI2,	438231,	NM_006528,
structural constituent of muscle	GO:0008307	7171,	TPM4,	631618,	NM_003290,
transporter activity	GO:0005215	9123,2167,28232,11252,219855,6580,26503,55640,3482,366,284129,8714,26227,	SLC16A3,FABP4,SLCO3A1,PACSIN2,SLC37A2,SLC22A1,SLC17A5,FLVCR2,IGF2R,AQP9,SLC26A11,ABCC3,PHGDH,	500761,391561,311187,162877,352661,117367,597422,509966,487062,104624,4866,463421,487296,	NM_004207,NM_001442,NM_013272,NM_007229,NM_198277,NM_003057,NM_012434,NM_017791,NM_000876,NM_020980,NM_173626,NM_003786,NM_006623,
transmembrane transporter activity	GO:0022857
passive transmembrane transporter activity	GO:0022803
channel activity	GO:0015267
wide pore channel activity	GO:0022829
porin activity	GO:0015288	366,	AQP9,	104624,	NM_020980,
gated channel activity	GO:0022836
voltage-gated channel activity	GO:0022832
voltage-gated ion channel activity	GO:0005244	10008,1536,	KCNE3,CYBB,	523899,292356,	NM_005472,NM_000397,
voltage-gated cation channel activity	GO:0022843
voltage-gated potassium channel activity	GO:0005249	3783,115207,10008,	KCNN4,KCTD12,KCNE3,	10082,713551,523899,	NM_002250,NM_138444,NM_005472,
ion gated channel activity	GO:0022839
calcium-activated potassium channel activity	GO:0015269	3783,	KCNN4,	10082,	NM_002250,
substrate specific channel activity	GO:0022838
ion channel activity	GO:0005216	3783,	KCNN4,	10082,	NM_002250,
voltage-gated ion channel activity	GO:0005244	10008,1536,	KCNE3,CYBB,	523899,292356,	NM_005472,NM_000397,
voltage-gated cation channel activity	GO:0022843
voltage-gated potassium channel activity	GO:0005249	3783,115207,10008,	KCNN4,KCTD12,KCNE3,	10082,713551,523899,	NM_002250,NM_138444,NM_005472,
cation channel activity	GO:0005261
calcium activated cation channel activity	GO:0005227
calcium-activated potassium channel activity	GO:0015269	3783,	KCNN4,	10082,	NM_002250,
potassium channel activity	GO:0005267
voltage-gated potassium channel activity	GO:0005249	3783,115207,10008,	KCNN4,KCTD12,KCNE3,	10082,713551,523899,	NM_002250,NM_138444,NM_005472,
calcium-activated potassium channel activity	GO:0015269	3783,	KCNN4,	10082,	NM_002250,
water channel activity	GO:0015250	366,	AQP9,	104624,	NM_020980,
active transmembrane transporter activity	GO:0022804
amine transmembrane transporter activity	GO:0005275	366,	AQP9,	104624,	NM_020980,
amino acid transmembrane transporter activity	GO:0015171	9056,8140,23428,	SLC7A7,SLC7A5,SLC7A8,	513147,513797,632348,	NM_003982,NM_003486,NM_182728,
acidic amino acid transmembrane transporter activity	GO:0015172
L-glutamate transmembrane transporter activity	GO:0005313	6507,	SLC1A3,	481918,	NM_004172,
neutral amino acid transmembrane transporter activity	GO:0015175	8140,23428,	SLC7A5,SLC7A8,	513797,632348,	NM_003486,NM_182728,
L-amino acid transmembrane transporter activity	GO:0015179	8140,	SLC7A5,	513797,	NM_003486,
L-glutamate transmembrane transporter activity	GO:0005313	6507,	SLC1A3,	481918,	NM_004172,
choline transmembrane transporter activity	GO:0015220	23446,	SLC44A1,	573495,	NM_080546,
secondary active transmembrane transporter activity	GO:0015291
secondary active sulfate transmembrane transporter activity	GO:0008271	284129,	SLC26A11,	4866,	NM_173626,
symporter activity	GO:0015293	9123,26503,6507,	SLC16A3,SLC17A5,SLC1A3,	500761,597422,481918,	NM_004207,NM_012434,NM_004172,
solute:cation symporter activity	GO:0015294
cation:sugar symporter activity	GO:0005402
sugar:hydrogen symporter activity	GO:0005351	219855,26503,	SLC37A2,SLC17A5,	352661,597422,	NM_198277,NM_012434,
solute:hydrogen symporter activity	GO:0015295
sugar:hydrogen symporter activity	GO:0005351	219855,26503,	SLC37A2,SLC17A5,	352661,597422,	NM_198277,NM_012434,
anion:cation symporter activity	GO:0015296
sodium:dicarboxylate symporter activity	GO:0017153	6507,	SLC1A3,	481918,	NM_004172,
solute:sodium symporter activity	GO:0015370
organic acid:sodium symporter activity	GO:0005343
sodium:dicarboxylate symporter activity	GO:0017153	6507,	SLC1A3,	481918,	NM_004172,
antiporter activity	GO:0015297
anion:anion antiporter activity	GO:0015301
anion exchanger activity	GO:0015380	284129,	SLC26A11,	4866,	NM_173626,
secondary active monocarboxylate transmembrane transporter activity	GO:0015355	9123,	SLC16A3,	500761,	NM_004207,
primary active transmembrane transporter activity	GO:0015399
P-P-bond-hydrolysis-driven transmembrane transporter activity	GO:0015405
ATPase activity, coupled to transmembrane movement of substances	GO:0042626	8714,	ABCC3,	463421,	NM_003786,
lipid-transporting ATPase activity	GO:0034040
sterol-transporting ATPase activity	GO:0034041	9619,	ABCG1,	124649,	NM_016818,
ATPase activity, coupled to transmembrane movement of ions	GO:0042625
cation-transporting ATPase activity	GO:0019829
hydrogen ion transporting ATPase activity, rotational mechanism	GO:0046961	523,	ATP6V1A,	477155,	NM_001690,
substrate-specific transmembrane transporter activity	GO:0022891
organic acid transmembrane transporter activity	GO:0005342
organic acid:sodium symporter activity	GO:0005343
sodium:dicarboxylate symporter activity	GO:0017153	6507,	SLC1A3,	481918,	NM_004172,
carboxylic acid transmembrane transporter activity	GO:0046943	366,	AQP9,	104624,	NM_020980,
dicarboxylic acid transmembrane transporter activity	GO:0005310
sodium:dicarboxylate symporter activity	GO:0017153	6507,	SLC1A3,	481918,	NM_004172,
monocarboxylic acid transmembrane transporter activity	GO:0008028
secondary active monocarboxylate transmembrane transporter activity	GO:0015355	9123,	SLC16A3,	500761,	NM_004207,
amino acid transmembrane transporter activity	GO:0015171	9056,8140,23428,	SLC7A7,SLC7A5,SLC7A8,	513147,513797,632348,	NM_003982,NM_003486,NM_182728,
acidic amino acid transmembrane transporter activity	GO:0015172
L-glutamate transmembrane transporter activity	GO:0005313	6507,	SLC1A3,	481918,	NM_004172,
neutral amino acid transmembrane transporter activity	GO:0015175	8140,23428,	SLC7A5,SLC7A8,	513797,632348,	NM_003486,NM_182728,
L-amino acid transmembrane transporter activity	GO:0015179	8140,	SLC7A5,	513797,	NM_003486,
L-glutamate transmembrane transporter activity	GO:0005313	6507,	SLC1A3,	481918,	NM_004172,
alcohol transmembrane transporter activity	GO:0015665
polyol transmembrane transporter activity	GO:0015166	366,	AQP9,	104624,	NM_020980,
ion transmembrane transporter activity	GO:0015075	6580,	SLC22A1,	117367,	NM_003057,
ion channel activity	GO:0005216	3783,	KCNN4,	10082,	NM_002250,
voltage-gated ion channel activity	GO:0005244	10008,1536,	KCNE3,CYBB,	523899,292356,	NM_005472,NM_000397,
voltage-gated cation channel activity	GO:0022843
voltage-gated potassium channel activity	GO:0005249	3783,115207,10008,	KCNN4,KCTD12,KCNE3,	10082,713551,523899,	NM_002250,NM_138444,NM_005472,
cation channel activity	GO:0005261
calcium activated cation channel activity	GO:0005227
calcium-activated potassium channel activity	GO:0015269	3783,	KCNN4,	10082,	NM_002250,
potassium channel activity	GO:0005267
voltage-gated potassium channel activity	GO:0005249	3783,115207,10008,	KCNN4,KCTD12,KCNE3,	10082,713551,523899,	NM_002250,NM_138444,NM_005472,
calcium-activated potassium channel activity	GO:0015269	3783,	KCNN4,	10082,	NM_002250,
anion transmembrane transporter activity	GO:0008509	284129,19,	SLC26A11,ABCA1,	4866,429294,	NM_173626,NM_005502,
organic anion transmembrane transporter activity	GO:0008514	8714,	ABCC3,	463421,	NM_003786,
inorganic anion transmembrane transporter activity	GO:0015103
bicarbonate transmembrane transporter activity	GO:0015106
anion exchanger activity	GO:0015380	284129,	SLC26A11,	4866,	NM_173626,
chloride transmembrane transporter activity	GO:0015108
anion exchanger activity	GO:0015380	284129,	SLC26A11,	4866,	NM_173626,
sulfate transmembrane transporter activity	GO:0015116
secondary active sulfate transmembrane transporter activity	GO:0008271	284129,	SLC26A11,	4866,	NM_173626,
anion:cation symporter activity	GO:0015296
sodium:dicarboxylate symporter activity	GO:0017153	6507,	SLC1A3,	481918,	NM_004172,
anion:anion antiporter activity	GO:0015301
anion exchanger activity	GO:0015380	284129,	SLC26A11,	4866,	NM_173626,
cation transmembrane transporter activity	GO:0008324
cation channel activity	GO:0005261
calcium activated cation channel activity	GO:0005227
calcium-activated potassium channel activity	GO:0015269	3783,	KCNN4,	10082,	NM_002250,
potassium channel activity	GO:0005267
voltage-gated potassium channel activity	GO:0005249	3783,115207,10008,	KCNN4,KCTD12,KCNE3,	10082,713551,523899,	NM_002250,NM_138444,NM_005472,
calcium-activated potassium channel activity	GO:0015269	3783,	KCNN4,	10082,	NM_002250,
organic cation transmembrane transporter activity	GO:0015101	6580,	SLC22A1,	117367,	NM_003057,
solute:cation symporter activity	GO:0015294
cation:sugar symporter activity	GO:0005402
sugar:hydrogen symporter activity	GO:0005351	219855,26503,	SLC37A2,SLC17A5,	352661,597422,	NM_198277,NM_012434,
solute:hydrogen symporter activity	GO:0015295
sugar:hydrogen symporter activity	GO:0005351	219855,26503,	SLC37A2,SLC17A5,	352661,597422,	NM_198277,NM_012434,
anion:cation symporter activity	GO:0015296
sodium:dicarboxylate symporter activity	GO:0017153	6507,	SLC1A3,	481918,	NM_004172,
solute:sodium symporter activity	GO:0015370
organic acid:sodium symporter activity	GO:0005343
sodium:dicarboxylate symporter activity	GO:0017153	6507,	SLC1A3,	481918,	NM_004172,
inorganic cation transmembrane transporter activity	GO:0022890
monovalent inorganic cation transmembrane transporter activity	GO:0015077
hydrogen ion transmembrane transporter activity	GO:0015078
hydrogen ion transporting ATPase activity, rotational mechanism	GO:0046961	523,	ATP6V1A,	477155,	NM_001690,
hydrogen ion transporting ATP synthase activity, rotational mechanism	GO:0046933	523,	ATP6V1A,	477155,	NM_001690,
di-, tri-valent inorganic cation transmembrane transporter activity	GO:0015082
copper ion transmembrane transporter activity	GO:0005375	1318,1317,	SLC31A2,SLC31A1,	24030,532315,	NM_001860,NM_001859,
cation-transporting ATPase activity	GO:0019829
hydrogen ion transporting ATPase activity, rotational mechanism	GO:0046961	523,	ATP6V1A,	477155,	NM_001690,
ATPase activity, coupled to transmembrane movement of ions	GO:0042625
cation-transporting ATPase activity	GO:0019829
hydrogen ion transporting ATPase activity, rotational mechanism	GO:0046961	523,	ATP6V1A,	477155,	NM_001690,
metal ion transmembrane transporter activity	GO:0046873
cation channel activity	GO:0005261
calcium activated cation channel activity	GO:0005227
calcium-activated potassium channel activity	GO:0015269	3783,	KCNN4,	10082,	NM_002250,
potassium channel activity	GO:0005267
voltage-gated potassium channel activity	GO:0005249	3783,115207,10008,	KCNN4,KCTD12,KCNE3,	10082,713551,523899,	NM_002250,NM_138444,NM_005472,
calcium-activated potassium channel activity	GO:0015269	3783,	KCNN4,	10082,	NM_002250,
transition metal ion transmembrane transporter activity	GO:0046915
copper ion transmembrane transporter activity	GO:0005375	1318,1317,	SLC31A2,SLC31A1,	24030,532315,	NM_001860,NM_001859,
carbohydrate transmembrane transporter activity	GO:0015144
sugar transmembrane transporter activity	GO:0051119
sugar:hydrogen symporter activity	GO:0005351	219855,26503,	SLC37A2,SLC17A5,	352661,597422,	NM_198277,NM_012434,
nucleobase, nucleoside, nucleotide and nucleic acid transmembrane transporter activity	GO:0015932
nucleobase transmembrane transporter activity	GO:0015205
purine transmembrane transporter activity	GO:0005345	366,	AQP9,	104624,	NM_020980,
pyrimidine transmembrane transporter activity	GO:0005350	366,	AQP9,	104624,	NM_020980,
substrate-specific transporter activity	GO:0022892
lipid transporter activity	GO:0005319	348,341,80833,4035,4023,	APOE,APOC1,APOL3,LRP1,LPL,	654439,110675,474737,162757,180878,	NM_000041,NM_001645,NM_145640,NM_002332,NM_000237,
phospholipid transporter activity	GO:0005548	9619,19,	ABCG1,ABCA1,	124649,429294,	NM_016818,NM_005502,
sterol transporter activity	GO:0015248
cholesterol transporter activity	GO:0017127	9619,348,19,	ABCG1,APOE,ABCA1,	124649,654439,429294,	NM_016818,NM_000041,NM_005502,
sterol-transporting ATPase activity	GO:0034041	9619,	ABCG1,	124649,	NM_016818,
lipid-transporting ATPase activity	GO:0034040
sterol-transporting ATPase activity	GO:0034041	9619,	ABCG1,	124649,	NM_016818,
water transporter activity	GO:0005372
water channel activity	GO:0015250	366,	AQP9,	104624,	NM_020980,
protein transporter activity	GO:0008565	9619,	ABCG1,	124649,	NM_016818,
substrate-specific transmembrane transporter activity	GO:0022891
organic acid transmembrane transporter activity	GO:0005342
organic acid:sodium symporter activity	GO:0005343
sodium:dicarboxylate symporter activity	GO:0017153	6507,	SLC1A3,	481918,	NM_004172,
carboxylic acid transmembrane transporter activity	GO:0046943	366,	AQP9,	104624,	NM_020980,
dicarboxylic acid transmembrane transporter activity	GO:0005310
sodium:dicarboxylate symporter activity	GO:0017153	6507,	SLC1A3,	481918,	NM_004172,
monocarboxylic acid transmembrane transporter activity	GO:0008028
secondary active monocarboxylate transmembrane transporter activity	GO:0015355	9123,	SLC16A3,	500761,	NM_004207,
amino acid transmembrane transporter activity	GO:0015171	9056,8140,23428,	SLC7A7,SLC7A5,SLC7A8,	513147,513797,632348,	NM_003982,NM_003486,NM_182728,
acidic amino acid transmembrane transporter activity	GO:0015172
L-glutamate transmembrane transporter activity	GO:0005313	6507,	SLC1A3,	481918,	NM_004172,
neutral amino acid transmembrane transporter activity	GO:0015175	8140,23428,	SLC7A5,SLC7A8,	513797,632348,	NM_003486,NM_182728,
L-amino acid transmembrane transporter activity	GO:0015179	8140,	SLC7A5,	513797,	NM_003486,
L-glutamate transmembrane transporter activity	GO:0005313	6507,	SLC1A3,	481918,	NM_004172,
alcohol transmembrane transporter activity	GO:0015665
polyol transmembrane transporter activity	GO:0015166	366,	AQP9,	104624,	NM_020980,
ion transmembrane transporter activity	GO:0015075	6580,	SLC22A1,	117367,	NM_003057,
ion channel activity	GO:0005216	3783,	KCNN4,	10082,	NM_002250,
voltage-gated ion channel activity	GO:0005244	10008,1536,	KCNE3,CYBB,	523899,292356,	NM_005472,NM_000397,
voltage-gated cation channel activity	GO:0022843
voltage-gated potassium channel activity	GO:0005249	3783,115207,10008,	KCNN4,KCTD12,KCNE3,	10082,713551,523899,	NM_002250,NM_138444,NM_005472,
cation channel activity	GO:0005261
calcium activated cation channel activity	GO:0005227
calcium-activated potassium channel activity	GO:0015269	3783,	KCNN4,	10082,	NM_002250,
potassium channel activity	GO:0005267
voltage-gated potassium channel activity	GO:0005249	3783,115207,10008,	KCNN4,KCTD12,KCNE3,	10082,713551,523899,	NM_002250,NM_138444,NM_005472,
calcium-activated potassium channel activity	GO:0015269	3783,	KCNN4,	10082,	NM_002250,
anion transmembrane transporter activity	GO:0008509	284129,19,	SLC26A11,ABCA1,	4866,429294,	NM_173626,NM_005502,
organic anion transmembrane transporter activity	GO:0008514	8714,	ABCC3,	463421,	NM_003786,
inorganic anion transmembrane transporter activity	GO:0015103
bicarbonate transmembrane transporter activity	GO:0015106
anion exchanger activity	GO:0015380	284129,	SLC26A11,	4866,	NM_173626,
chloride transmembrane transporter activity	GO:0015108
anion exchanger activity	GO:0015380	284129,	SLC26A11,	4866,	NM_173626,
sulfate transmembrane transporter activity	GO:0015116
secondary active sulfate transmembrane transporter activity	GO:0008271	284129,	SLC26A11,	4866,	NM_173626,
anion:cation symporter activity	GO:0015296
sodium:dicarboxylate symporter activity	GO:0017153	6507,	SLC1A3,	481918,	NM_004172,
anion:anion antiporter activity	GO:0015301
anion exchanger activity	GO:0015380	284129,	SLC26A11,	4866,	NM_173626,
cation transmembrane transporter activity	GO:0008324
cation channel activity	GO:0005261
calcium activated cation channel activity	GO:0005227
calcium-activated potassium channel activity	GO:0015269	3783,	KCNN4,	10082,	NM_002250,
potassium channel activity	GO:0005267
voltage-gated potassium channel activity	GO:0005249	3783,115207,10008,	KCNN4,KCTD12,KCNE3,	10082,713551,523899,	NM_002250,NM_138444,NM_005472,
calcium-activated potassium channel activity	GO:0015269	3783,	KCNN4,	10082,	NM_002250,
organic cation transmembrane transporter activity	GO:0015101	6580,	SLC22A1,	117367,	NM_003057,
solute:cation symporter activity	GO:0015294
cation:sugar symporter activity	GO:0005402
sugar:hydrogen symporter activity	GO:0005351	219855,26503,	SLC37A2,SLC17A5,	352661,597422,	NM_198277,NM_012434,
solute:hydrogen symporter activity	GO:0015295
sugar:hydrogen symporter activity	GO:0005351	219855,26503,	SLC37A2,SLC17A5,	352661,597422,	NM_198277,NM_012434,
anion:cation symporter activity	GO:0015296
sodium:dicarboxylate symporter activity	GO:0017153	6507,	SLC1A3,	481918,	NM_004172,
solute:sodium symporter activity	GO:0015370
organic acid:sodium symporter activity	GO:0005343
sodium:dicarboxylate symporter activity	GO:0017153	6507,	SLC1A3,	481918,	NM_004172,
inorganic cation transmembrane transporter activity	GO:0022890
monovalent inorganic cation transmembrane transporter activity	GO:0015077
hydrogen ion transmembrane transporter activity	GO:0015078
hydrogen ion transporting ATPase activity, rotational mechanism	GO:0046961	523,	ATP6V1A,	477155,	NM_001690,
hydrogen ion transporting ATP synthase activity, rotational mechanism	GO:0046933	523,	ATP6V1A,	477155,	NM_001690,
di-, tri-valent inorganic cation transmembrane transporter activity	GO:0015082
copper ion transmembrane transporter activity	GO:0005375	1318,1317,	SLC31A2,SLC31A1,	24030,532315,	NM_001860,NM_001859,
cation-transporting ATPase activity	GO:0019829
hydrogen ion transporting ATPase activity, rotational mechanism	GO:0046961	523,	ATP6V1A,	477155,	NM_001690,
ATPase activity, coupled to transmembrane movement of ions	GO:0042625
cation-transporting ATPase activity	GO:0019829
hydrogen ion transporting ATPase activity, rotational mechanism	GO:0046961	523,	ATP6V1A,	477155,	NM_001690,
metal ion transmembrane transporter activity	GO:0046873
cation channel activity	GO:0005261
calcium activated cation channel activity	GO:0005227
calcium-activated potassium channel activity	GO:0015269	3783,	KCNN4,	10082,	NM_002250,
potassium channel activity	GO:0005267
voltage-gated potassium channel activity	GO:0005249	3783,115207,10008,	KCNN4,KCTD12,KCNE3,	10082,713551,523899,	NM_002250,NM_138444,NM_005472,
calcium-activated potassium channel activity	GO:0015269	3783,	KCNN4,	10082,	NM_002250,
transition metal ion transmembrane transporter activity	GO:0046915
copper ion transmembrane transporter activity	GO:0005375	1318,1317,	SLC31A2,SLC31A1,	24030,532315,	NM_001860,NM_001859,
carbohydrate transmembrane transporter activity	GO:0015144
sugar transmembrane transporter activity	GO:0051119
sugar:hydrogen symporter activity	GO:0005351	219855,26503,	SLC37A2,SLC17A5,	352661,597422,	NM_198277,NM_012434,
nucleobase, nucleoside, nucleotide and nucleic acid transmembrane transporter activity	GO:0015932
nucleobase transmembrane transporter activity	GO:0015205
purine transmembrane transporter activity	GO:0005345	366,	AQP9,	104624,	NM_020980,
pyrimidine transmembrane transporter activity	GO:0005350	366,	AQP9,	104624,	NM_020980,
toxin transporter activity	GO:0019534	9619,	ABCG1,	124649,	NM_016818,
binding	GO:0005488	22949,23601,25902,80270,5831,3437,4199,50865,2539,50856,2512,10170,10170,952,160364,	PTGR1,CLEC5A,MTHFD1L,HSD3B7,PYCR1,IFIT3,ME1,HEBP1,G6PD,CLEC4A,FTL,DHRS9,DHRS9,CD38,CLEC12A,	584864,446235,591343,709632,458332,714337,21160,642618,461047,504657,433670,179608,179608,479214,190519,	NM_012212,NM_013252,NM_015440,NM_025193,NM_153824,NM_001549,NM_002395,NM_015987,NM_000402,NM_194448,NM_000146,NM_199204,NM_005771,NM_001775,NM_138337,
pattern binding	GO:0001871
polysaccharide binding	GO:0030247
zymosan binding	GO:0001872	5806,	PTX3,	591286,	NM_002852,
glycosaminoglycan binding	GO:0005539
hyaluronic acid binding	GO:0005540	7130,23166,	TNFAIP6,STAB1,	437322,301989,	NM_007115,NM_015136,
heparin binding	GO:0008201	348,4023,	APOE,LPL,	654439,180878,	NM_000041,NM_000237,
nucleotide binding	GO:0000166	4599,2268,3801,5292,10644,1436,9061,5210,25902,22808,1326,5159,7453,523,64135,140809,8877,9619,389,1152,2634,2633,8767,115362,115361,4141,4907,11040,8714,11000,4830,7867,58484,8566,8536,6195,10783,3101,19,16,	MX1,FGR,KIFC3,PIM1,IGF2BP2,CSF1R,PAPSS1,PFKFB4,MTHFD1L,MRAS,MAP3K8,PDGFRB,WARS,ATP6V1A,IFIH1,SRXN1,SPHK1,ABCG1,RHOC,CKB,GBP2,GBP1,RIPK2,GBP5,GBP4,MARS,NT5E,PIM2,ABCC3,SLC27A3,NME1,MAPKAPK3,NLRC4,PDXK,CAMK1,RPS6KA1,NEK6,HK3,ABCA1,AARS,	517307,1422,23131,81170,35354,654394,368610,476217,591343,527021,432453,509067,497599,477155,163173,516830,68061,124649,502659,173724,386567,62661,103755,513726,409925,632707,153952,496096,463421,438723,463456,234521,574741,284491,434875,149957,197071,411695,429294,315137,	NM_002462,NM_005248,NM_005550,NM_002648,NM_006548,NM_005211,NM_005443,NM_004567,NM_015440,NM_012219,NM_005204,NM_002609,NM_004184,NM_001690,NM_022168,NM_080725,NM_021972,NM_016818,NM_175744,NM_001823,NM_004120,NM_002053,NM_003821,NM_052942,NM_052941,NM_004990,NM_002526,NM_006875,NM_003786,NM_024330,NM_002512,NM_004635,NM_021209,NM_003681,NM_003656,NM_002953,NM_014397,NM_002115,NM_005502,NM_001605,
purine nucleotide binding	GO:0017076
adenyl nucleotide binding	GO:0030554
adenyl ribonucleotide binding	GO:0032559
ATP binding	GO:0005524	2268,3801,5292,1436,9061,5210,25902,1326,5159,7453,523,64135,140809,8877,9619,1152,4940,8767,4141,11040,8714,57761,4830,7867,58484,8566,8536,864,6195,10783,3101,19,16,	FGR,KIFC3,PIM1,CSF1R,PAPSS1,PFKFB4,MTHFD1L,MAP3K8,PDGFRB,WARS,ATP6V1A,IFIH1,SRXN1,SPHK1,ABCG1,CKB,OAS3,RIPK2,MARS,PIM2,ABCC3,TRIB3,NME1,MAPKAPK3,NLRC4,PDXK,CAMK1,RUNX3,RPS6KA1,NEK6,HK3,ABCA1,AARS,	1422,23131,81170,654394,368610,476217,591343,432453,509067,497599,477155,163173,516830,68061,124649,173724,528634,103755,632707,496096,463421,516826,463456,234521,574741,284491,434875,170019,149957,197071,411695,429294,315137,	NM_005248,NM_005550,NM_002648,NM_005211,NM_005443,NM_004567,NM_015440,NM_005204,NM_002609,NM_004184,NM_001690,NM_022168,NM_080725,NM_021972,NM_016818,NM_001823,NM_006187,NM_003821,NM_004990,NM_006875,NM_003786,NM_021158,NM_002512,NM_004635,NM_021209,NM_003681,NM_003656,NM_004350,NM_002953,NM_014397,NM_002115,NM_005502,NM_001605,
ADP binding	GO:0043531	2729,9619,4199,	GCLC,ABCG1,ME1,	654465,124649,21160,	NM_001498,NM_016818,NM_002395,
FAD binding	GO:0050660	728294,1536,	D2HGDH,CYBB,	535639,292356,	NM_152783,NM_000397,
guanyl nucleotide binding	GO:0019001
guanyl ribonucleotide binding	GO:0032561
GTP binding	GO:0005525	4599,22808,389,2634,2633,115362,6447,115361,4830,	MX1,MRAS,RHOC,GBP2,GBP1,GBP5,SCG5,GBP4,NME1,	517307,527021,502659,386567,62661,513726,156540,409925,463456,	NM_002462,NM_012219,NM_175744,NM_004120,NM_002053,NM_052942,NM_003020,NM_052941,NM_002512,
purine ribonucleotide binding	GO:0032555
adenyl ribonucleotide binding	GO:0032559
ATP binding	GO:0005524	2268,3801,5292,1436,9061,5210,25902,1326,5159,7453,523,64135,140809,8877,9619,1152,4940,8767,4141,11040,8714,57761,4830,7867,58484,8566,8536,864,6195,10783,3101,19,16,	FGR,KIFC3,PIM1,CSF1R,PAPSS1,PFKFB4,MTHFD1L,MAP3K8,PDGFRB,WARS,ATP6V1A,IFIH1,SRXN1,SPHK1,ABCG1,CKB,OAS3,RIPK2,MARS,PIM2,ABCC3,TRIB3,NME1,MAPKAPK3,NLRC4,PDXK,CAMK1,RUNX3,RPS6KA1,NEK6,HK3,ABCA1,AARS,	1422,23131,81170,654394,368610,476217,591343,432453,509067,497599,477155,163173,516830,68061,124649,173724,528634,103755,632707,496096,463421,516826,463456,234521,574741,284491,434875,170019,149957,197071,411695,429294,315137,	NM_005248,NM_005550,NM_002648,NM_005211,NM_005443,NM_004567,NM_015440,NM_005204,NM_002609,NM_004184,NM_001690,NM_022168,NM_080725,NM_021972,NM_016818,NM_001823,NM_006187,NM_003821,NM_004990,NM_006875,NM_003786,NM_021158,NM_002512,NM_004635,NM_021209,NM_003681,NM_003656,NM_004350,NM_002953,NM_014397,NM_002115,NM_005502,NM_001605,
ADP binding	GO:0043531	2729,9619,4199,	GCLC,ABCG1,ME1,	654465,124649,21160,	NM_001498,NM_016818,NM_002395,
guanyl ribonucleotide binding	GO:0032561
GTP binding	GO:0005525	4599,22808,389,2634,2633,115362,6447,115361,4830,	MX1,MRAS,RHOC,GBP2,GBP1,GBP5,SCG5,GBP4,NME1,	517307,527021,502659,386567,62661,513726,156540,409925,463456,	NM_002462,NM_012219,NM_175744,NM_004120,NM_002053,NM_052942,NM_003020,NM_052941,NM_002512,
ribonucleotide binding	GO:0032553
purine ribonucleotide binding	GO:0032555
adenyl ribonucleotide binding	GO:0032559
ATP binding	GO:0005524	2268,3801,5292,1436,9061,5210,25902,1326,5159,7453,523,64135,140809,8877,9619,1152,4940,8767,4141,11040,8714,57761,4830,7867,58484,8566,8536,864,6195,10783,3101,19,16,	FGR,KIFC3,PIM1,CSF1R,PAPSS1,PFKFB4,MTHFD1L,MAP3K8,PDGFRB,WARS,ATP6V1A,IFIH1,SRXN1,SPHK1,ABCG1,CKB,OAS3,RIPK2,MARS,PIM2,ABCC3,TRIB3,NME1,MAPKAPK3,NLRC4,PDXK,CAMK1,RUNX3,RPS6KA1,NEK6,HK3,ABCA1,AARS,	1422,23131,81170,654394,368610,476217,591343,432453,509067,497599,477155,163173,516830,68061,124649,173724,528634,103755,632707,496096,463421,516826,463456,234521,574741,284491,434875,170019,149957,197071,411695,429294,315137,	NM_005248,NM_005550,NM_002648,NM_005211,NM_005443,NM_004567,NM_015440,NM_005204,NM_002609,NM_004184,NM_001690,NM_022168,NM_080725,NM_021972,NM_016818,NM_001823,NM_006187,NM_003821,NM_004990,NM_006875,NM_003786,NM_021158,NM_002512,NM_004635,NM_021209,NM_003681,NM_003656,NM_004350,NM_002953,NM_014397,NM_002115,NM_005502,NM_001605,
ADP binding	GO:0043531	2729,9619,4199,	GCLC,ABCG1,ME1,	654465,124649,21160,	NM_001498,NM_016818,NM_002395,
guanyl ribonucleotide binding	GO:0032561
GTP binding	GO:0005525	4599,22808,389,2634,2633,115362,6447,115361,4830,	MX1,MRAS,RHOC,GBP2,GBP1,GBP5,SCG5,GBP4,NME1,	517307,527021,502659,386567,62661,513726,156540,409925,463456,	NM_002462,NM_012219,NM_175744,NM_004120,NM_002053,NM_052942,NM_003020,NM_052941,NM_002512,
nucleic acid binding	GO:0003676	9839,16,	ZEB2,AARS,	34871,315137,	NM_014795,NM_001605,
DNA binding	GO:0003677	25841,4332,64135,4286,8877,167465,4830,5468,	ABTB2,MNDA,IFIH1,MITF,SPHK1,ZNF366,NME1,PPARG,	23361,153837,163173,166017,68061,370303,463456,162646,	NM_145804,NM_002432,NM_022168,NM_198158,NM_021972,NM_152625,NM_002512,NM_005037,
transcription factor activity	GO:0003700	6772,6772,9839,3662,3659,10538,6688,1959,10379,10346,55509,1051,4790,6256,5468,864,2353,	STAT1,STAT1,ZEB2,IRF4,IRF1,BATF,SPI1,EGR2,IRF9,TRIM22,BATF3,CEBPB,NFKB1,RXRA,PPARG,RUNX3,FOS,	708051,708051,34871,401013,436061,509964,502511,1395,1706,501778,62919,712709,654408,590886,162646,170019,25647,	NM_139266,NM_007315,NM_014795,NM_002460,NM_002198,NM_006399,NM_003120,NM_000399,NM_006084,NM_006074,NM_018664,NM_005194,NM_003998,NM_002957,NM_005037,NM_004350,NM_005252,
RNA polymerase II transcription factor activity, enhancer binding	GO:0003705	1050,	CEBPA,	699463,	NM_004364,
sequence-specific DNA binding	GO:0043565	9839,3659,10538,6688,55509,1051,1050,6256,5468,2353,	ZEB2,IRF1,BATF,SPI1,BATF3,CEBPB,CEBPA,RXRA,PPARG,FOS,	34871,436061,509964,502511,62919,712709,699463,590886,162646,25647,	NM_014795,NM_002198,NM_006399,NM_003120,NM_018664,NM_005194,NM_004364,NM_002957,NM_005037,NM_005252,
structure-specific DNA binding	GO:0043566
double-stranded DNA binding	GO:0003690	2353,	FOS,	25647,	NM_005252,
RNA binding	GO:0003723	10644,6688,64135,4940,54502,	IGF2BP2,SPI1,IFIH1,OAS3,RBM47,	35354,502511,163173,528634,518727,	NM_006548,NM_003120,NM_022168,NM_006187,NM_019027,
tRNA binding	GO:0000049	4141,16,	MARS,AARS,	632707,315137,	NM_004990,NM_001605,
mRNA binding	GO:0003729
mRNA 5'-UTR binding	GO:0048027	10644,	IGF2BP2,	35354,	NM_006548,
antigen binding	GO:0003823	11027,	LILRA2,	655593,	NM_006866,
peptide antigen binding	GO:0042605	8140,23428,	SLC7A5,SLC7A8,	513797,632348,	NM_003486,NM_182728,
bacterial binding	GO:0008367	23166,	STAB1,	301989,	NM_015136,
protein binding	GO:0005515	4599,5366,26064,2280,2280,55194,2268,5315,5292,22918,10644,161742,4502,79658,6772,6772,2167,2934,5998,3687,3684,28984,597,55819,25902,6696,1326,6692,6688,25841,7431,3593,4354,3576,26585,3569,4332,3557,2022,4323,3553,3552,64135,1234,1230,5054,8877,9638,8870,9636,1959,3482,728294,5777,7305,27242,8832,389,1152,10346,5743,24139,27180,64759,8767,375387,311,308,4141,11040,1808,6386,10979,57761,4069,483…	MX1,PMAIP1,RAI14,FKBP1A,FKBP1A,FAM176B,FGR,PKM2,PIM1,CD93,IGF2BP2,SPRED1,MT2A,ARHGAP10,STAT1,STAT1,FABP4,GSN,RGS3,ITGAX,ITGAM,C13orf15,BCL2A1,RNF130,MTHFD1L,SPP1,MAP3K8,SPINT1,SPI1,ABTB2,VIM,IL12B,MPP1,IL8,GREM1,IL6,MNDA,IL1RN,ENG,MMP14,IL1B,IL1A,IFIH1,CCR5,CCR1,SERPINE1,SPHK1,FEZ1,IER3,ISG15,EGR2,IGF2R,D2HGDH,PTPN6,TYROBP,TNFRSF21,CD84,RHOC,CKB,TRIM22,PTGS2,EML2,SIGLEC9,TNS3,RIPK2,LRRC33,ANXA11,…	517307,96,431400,471933,471933,87016,1422,534770,81170,97199,35354,525781,647371,368631,708051,708051,391561,522373,494875,248472,172631,507866,227817,484363,591343,313,432453,233950,502511,23361,642813,674,496984,624,40098,654458,153837,81134,76753,2399,126256,1722,163173,536735,301921,414795,68061,224008,591785,458485,1395,487062,535639,63489,515369,443577,398093,502659,173724,501778,196384,241…	NM_002462,NM_021127,NM_015577,NM_054014,NM_000801,NM_018166,NM_005248,NM_002654,NM_002648,NM_012072,NM_006548,NM_152594,NM_005953,NM_024605,NM_139266,NM_007315,NM_001442,NM_198252,NM_134427,NM_000887,NM_000632,NM_014059,NM_004049,NM_018434,NM_015440,NM_000582,NM_005204,NM_003710,NM_003120,NM_145804,NM_003380,NM_002187,NM_002436,NM_000584,NM_013372,NM_000600,NM_002432,NM_173842,NM_000118,NM_004995…
opsonin binding	GO:0001846
complement component C1q binding	GO:0001849	22918,	CD93,	97199,	NM_012072,
complement binding	GO:0001848
complement component C1q binding	GO:0001849	22918,	CD93,	97199,	NM_012072,
complement receptor activity	GO:0004875
complement component C3a receptor activity	GO:0004876	719,	C3AR1,	591148,	NM_004054,
SNARE binding	GO:0000149
syntaxin binding	GO:0019905
syntaxin-13 binding	GO:0030349	19,	ABCA1,	429294,	NM_005502,
glycoprotein binding	GO:0001948	3684,7450,	ITGAM,VWF,	172631,440848,	NM_000632,NM_000552,
beta-amyloid binding	GO:0001540	348,	APOE,	654439,	NM_000041,
receptor binding	GO:0005102	718,2717,301,214,4023,6281,10875,	C3,GLA,ANXA1,ALCAM,LPL,S100A10,FGL2,	529053,69089,494173,591293,180878,143873,520989,	NM_000064,NM_000169,NM_000700,NM_001627,NM_000237,NM_002966,NM_006682,
G-protein-coupled receptor binding	GO:0001664
bombesin receptor binding	GO:0031705
endothelin A receptor binding	GO:0031707	1906,	EDN1,	511899,	NM_001955,
endothelin B receptor binding	GO:0031708	1906,	EDN1,	511899,	NM_001955,
chemokine receptor binding	GO:0042379
chemokine activity	GO:0008009	6846,58191,414062,84225,2921,2920,2919,3627,3576,6367,6364,6351,6348,6346,	XCL2,CXCL16,CCL3L3,ZMYND15,CXCL3,CXCL2,CXCL1,CXCL10,IL8,CCL22,CCL20,CCL4,CCL3,CCL1,	458346,513885,512683,47223,89690,590921,789,632586,624,534347,75498,75703,514107,72918,	NM_003175,NM_022059,NM_021006,NM_032265,NM_002090,NM_002089,NM_001511,NM_001565,NM_000584,NM_002990,NM_004591,NM_002984,NM_002983,NM_002981,
cytokine activity	GO:0005125	1440,1437,6696,3593,26585,3569,5008,7292,7124,4049,10135,3976,	CSF3,CSF2,SPP1,IL12B,GREM1,IL6,OSM,TNFSF4,TNF,LTA,NAMPT,LIF,	2233,1349,313,674,40098,654458,248156,181097,241570,36,489615,2250,	NM_172219,NM_000758,NM_000582,NM_002187,NM_013372,NM_000600,NM_020530,NM_003326,NM_000594,NM_000595,NM_005746,NM_002309,
fibroblast growth factor receptor binding	GO:0005104
fibroblast growth factor receptor antagonist activity	GO:0030353
interleukin-1 receptor antagonist activity	GO:0005152	3557,56300,	IL1RN,IL1F9,	81134,211238,	NM_173842,NM_019618,
hematopoietin/interferon-class (D200-domain) cytokine receptor binding	GO:0005126
erythropoietin receptor binding	GO:0005128
granulocyte macrophage colony-stimulating factor receptor binding	GO:0005129	1437,	CSF2,	1349,	NM_000758,
granulocyte colony-stimulating factor receptor binding	GO:0005130	1440,	CSF3,	2233,	NM_172219,
interleukin-5 receptor binding	GO:0005137	6386,	SDCBP,	200804,	NM_005625,
interleukin-6 receptor binding	GO:0005138	1440,3569,	CSF3,IL6,	2233,654458,	NM_172219,NM_000600,
interleukin-12 receptor binding	GO:0005143	3593,	IL12B,	674,	NM_002187,
leukemia inhibitory factor receptor binding	GO:0005146	3976,	LIF,	2250,	NM_002309,
oncostatin-M receptor binding	GO:0005147	5008,	OSM,	248156,	NM_020530,
interleukin-1 receptor binding	GO:0005149	3553,3552,	IL1B,IL1A,	126256,1722,	NM_000576,NM_000575,
interleukin-1 receptor antagonist activity	GO:0005152	3557,56300,	IL1RN,IL1F9,	81134,211238,	NM_173842,NM_019618,
interleukin-8 receptor binding	GO:0005153	3576,	IL8,	624,	NM_000584,
platelet-derived growth factor receptor binding	GO:0005161	5159,	PDGFRB,	509067,	NM_002609,
stem cell factor receptor binding	GO:0005173	161742,	SPRED1,	525781,	NM_152594,
chemokine activity	GO:0008009	6846,58191,414062,84225,2921,2920,2919,3627,3576,6367,6364,6351,6348,6346,	XCL2,CXCL16,CCL3L3,ZMYND15,CXCL3,CXCL2,CXCL1,CXCL10,IL8,CCL22,CCL20,CCL4,CCL3,CCL1,	458346,513885,512683,47223,89690,590921,789,632586,624,534347,75498,75703,514107,72918,	NM_003175,NM_022059,NM_021006,NM_032265,NM_002090,NM_002089,NM_001511,NM_001565,NM_000584,NM_002990,NM_004591,NM_002984,NM_002983,NM_002981,
tumor necrosis factor receptor superfamily binding	GO:0032813
tumor necrosis factor receptor binding	GO:0005164	7292,7124,4049,	TNFSF4,TNF,LTA,	181097,241570,36,	NM_003326,NM_000594,NM_000595,
interleukin-27 receptor binding	GO:0045523	10148,	EBI3,	501452,	NM_005755,
insulin-like growth factor receptor binding	GO:0005159	8651,	SOCS1,	50640,	NM_003745,
integrin binding	GO:0005178	7450,7077,7045,	VWF,TIMP2,TGFBI,	440848,633514,369397,	NM_000552,NM_003255,NM_000358,
hormone activity	GO:0005179	1906,	EDN1,	511899,	NM_001955,
growth factor activity	GO:0008083	2919,50810,3976,6277,	CXCL1,HDGFRP3,LIF,S100A6,	789,513954,2250,275243,	NM_001511,NM_016073,NM_002309,NM_014624,
granulocyte macrophage colony-stimulating factor receptor binding	GO:0005129	1437,	CSF2,	1349,	NM_000758,
granulocyte colony-stimulating factor receptor binding	GO:0005130	1440,	CSF3,	2233,	NM_172219,
interleukin-5 receptor binding	GO:0005137	6386,	SDCBP,	200804,	NM_005625,
interleukin-6 receptor binding	GO:0005138	1440,3569,	CSF3,IL6,	2233,654458,	NM_172219,NM_000600,
interleukin-12 receptor binding	GO:0005143	3593,	IL12B,	674,	NM_002187,
interleukin-1 receptor binding	GO:0005149	3553,3552,	IL1B,IL1A,	126256,1722,	NM_000576,NM_000575,
interleukin-1 receptor antagonist activity	GO:0005152	3557,56300,	IL1RN,IL1F9,	81134,211238,	NM_173842,NM_019618,
apolipoprotein receptor binding	GO:0034190
apolipoprotein E receptor binding	GO:0050749	348,	APOE,	654439,	NM_000041,
receptor antagonist activity	GO:0048019
fibroblast growth factor receptor antagonist activity	GO:0030353
interleukin-1 receptor antagonist activity	GO:0005152	3557,56300,	IL1RN,IL1F9,	81134,211238,	NM_173842,NM_019618,
hormone receptor binding	GO:0051427
nuclear hormone receptor binding	GO:0035257
retinoic acid receptor binding	GO:0042974
retinoid X receptor binding	GO:0046965	5468,	PPARG,	162646,	NM_005037,
low-density lipoprotein receptor binding	GO:0050750
apolipoprotein E receptor binding	GO:0050749	348,	APOE,	654439,	NM_000041,
calmodulin binding	GO:0005516	3783,8877,8536,	KCNN4,SPHK1,CAMK1,	10082,68061,434875,	NM_002250,NM_021972,NM_003656,
collagen binding	GO:0005518	7450,4318,	VWF,MMP9,	440848,297413,	NM_000552,NM_004994,
protein C-terminus binding	GO:0008022	1601,	DAB2,	481980,	NM_001343,
lipoprotein binding	GO:0008034	348,4035,948,	APOE,LRP1,CD36,	654439,162757,120949,	NM_000041,NM_002332,NM_000072,
low-density lipoprotein binding	GO:0030169
low-density lipoprotein receptor activity	GO:0005041	58191,84225,948,23166,	CXCL16,ZMYND15,CD36,STAB1,	513885,47223,120949,301989,	NM_022059,NM_032265,NM_000072,NM_015136,
lipoprotein receptor activity	GO:0030228
low-density lipoprotein receptor activity	GO:0005041	58191,84225,948,23166,	CXCL16,ZMYND15,CD36,STAB1,	513885,47223,120949,301989,	NM_022059,NM_032265,NM_000072,NM_015136,
cytoskeletal protein binding	GO:0008092	302,	ANXA2,	511605,	NM_004039,
actin binding	GO:0003779	64423,2934,23603,1234,7171,822,	INF2,GSN,CORO1C,CCR5,TPM4,CAPG,	24956,522373,706390,536735,631618,516155,	NM_032714,NM_198252,NM_014325,NM_000579,NM_003290,NM_001747,
actin filament binding	GO:0051015	23191,	CYFIP1,	26704,	NM_014608,
cytoskeletal adaptor activity	GO:0008093	6386,	SDCBP,	200804,	NM_005625,
tubulin binding	GO:0015631
gamma-tubulin binding	GO:0043015	9638,	FEZ1,	224008,	NM_005103,
tau protein binding	GO:0048156	348,	APOE,	654439,	NM_000041,
transcription factor binding	GO:0008134	3662,1050,	IRF4,CEBPA,	401013,699463,	NM_002460,NM_004364,
transcription cofactor activity	GO:0003712
transcription coactivator activity	GO:0003713	163732,6256,	CITED4,RXRA,	355820,590886,	NM_133467,NM_002957,
transcription corepressor activity	GO:0003714	10346,8804,55509,57761,	TRIM22,CREG1,BATF3,TRIB3,	501778,5710,62919,516826,	NM_006074,NM_003851,NM_018664,NM_021158,
retinoic acid receptor binding	GO:0042974
retinoid X receptor binding	GO:0046965	5468,	PPARG,	162646,	NM_005037,
kininogen binding	GO:0030984	1508,	CTSB,	520898,	NM_001908,
growth factor binding	GO:0019838
insulin-like growth factor binding	GO:0005520	3482,5654,	IGF2R,HTRA1,	487062,501280,	NM_000876,NM_002775,
interleukin-1 binding	GO:0019966
interleukin-1 receptor activity	GO:0004908
interleukin-1, Type II, blocking receptor activity	GO:0004910	7850,	IL1R2,	25333,	NM_173343,
interleukin-1, Type II, blocking binding	GO:0019968
interleukin-1, Type II, blocking receptor activity	GO:0004910	7850,	IL1R2,	25333,	NM_173343,
interleukin-3 binding	GO:0019978
interleukin-3 receptor activity	GO:0004912	3563,	IL3RA,	632790,	NM_002183,
platelet-derived growth factor binding	GO:0048407	5159,	PDGFRB,	509067,	NM_002609,
protein binding, bridging	GO:0030674	23768,55803,301,	FLRT2,CENTA2,ANXA1,	533710,514063,494173,	NM_013231,NM_018404,NM_000700,
enzyme binding	GO:0019899	1440,10577,3162,	CSF3,NPC2,HMOX1,	2233,433222,517581,	NM_172219,NM_006432,NM_002133,
protease binding	GO:0002020	7450,5054,	VWF,SERPINE1,	440848,414795,	NM_000552,NM_000602,
kinase binding	GO:0019900
protein kinase binding	GO:0019901	57761,8651,	TRIB3,SOCS1,	516826,50640,	NM_021158,NM_003745,
GTPase binding	GO:0051020
small GTPase binding	GO:0031267	19,	ABCA1,	429294,	NM_005502,
Ras GTPase binding	GO:0017016
Rho GTPase binding	GO:0017048	64423,	INF2,	24956,	NM_032714,
Rac GTPase binding	GO:0048365	23191,	CYFIP1,	26704,	NM_014608,
protein domain specific binding	GO:0019904
LIM domain binding	GO:0030274	8767,	RIPK2,	103755,	NM_003821,
CARD domain binding	GO:0050700	8767,	RIPK2,	103755,	NM_003821,
cytokine binding	GO:0019955
chemokine binding	GO:0019956
chemokine receptor activity	GO:0004950
C-C chemokine receptor activity	GO:0016493	1234,1230,	CCR5,CCR1,	536735,301921,	NM_000579,NM_001295,
C-X-C chemokine receptor activity	GO:0016494	643,	CXCR5,	113916,	NM_001716,
C-C chemokine binding	GO:0019957
C-C chemokine receptor activity	GO:0016493	1234,1230,	CCR5,CCR1,	536735,301921,	NM_000579,NM_001295,
C-X-C chemokine binding	GO:0019958
C-X-C chemokine receptor activity	GO:0016494	643,	CXCR5,	113916,	NM_001716,
interleukin binding	GO:0019965	10148,	EBI3,	501452,	NM_005755,
interleukin receptor activity	GO:0004907
interleukin-1 receptor activity	GO:0004908
interleukin-1, Type II, blocking receptor activity	GO:0004910	7850,	IL1R2,	25333,	NM_173343,
interleukin-3 receptor activity	GO:0004912	3563,	IL3RA,	632790,	NM_002183,
interleukin-17 receptor activity	GO:0030368	23765,	IL17RA,	709911,	NM_014339,
interleukin-1 binding	GO:0019966
interleukin-1 receptor activity	GO:0004908
interleukin-1, Type II, blocking receptor activity	GO:0004910	7850,	IL1R2,	25333,	NM_173343,
interleukin-1, Type II, blocking binding	GO:0019968
interleukin-1, Type II, blocking receptor activity	GO:0004910	7850,	IL1R2,	25333,	NM_173343,
interleukin-12 binding	GO:0019972
interleukin-12 alpha subunit binding	GO:0042164	3593,	IL12B,	674,	NM_002187,
interleukin-17 binding	GO:0019975
interleukin-17 receptor activity	GO:0030368	23765,	IL17RA,	709911,	NM_014339,
interleukin-3 binding	GO:0019978
interleukin-3 receptor activity	GO:0004912	3563,	IL3RA,	632790,	NM_002183,
GTP-dependent protein binding	GO:0030742	22808,	MRAS,	527021,	NM_012219,
transcription activator binding	GO:0033613	5468,	PPARG,	162646,	NM_005037,
apolipoprotein binding	GO:0034185
apolipoprotein receptor activity	GO:0030226	19,	ABCA1,	429294,	NM_005502,
protein complex binding	GO:0032403
integrin binding	GO:0005178	7450,7077,7045,	VWF,TIMP2,TGFBI,	440848,633514,369397,	NM_000552,NM_003255,NM_000358,
immunoglobulin binding	GO:0019865	7450,	VWF,	440848,	NM_000552,
IgE binding	GO:0019863	3958,	LGALS3,	531081,	NM_002306,
IgG binding	GO:0019864	2217,	FCGRT,	111903,	NM_004107,
identical protein binding	GO:0042802	2203,137075,10379,7124,2512,	FBP1,CLDN23,IRF9,TNF,FTL,	494496,183617,1706,241570,433670,	NM_000507,NM_194284,NM_006084,NM_000594,NM_000146,
protein homodimerization activity	GO:0042803	1471,7450,3593,2717,9619,348,1051,58484,6282,6277,8566,3074,	CST3,VWF,IL12B,GLA,ABCG1,APOE,CEBPB,NLRC4,S100A11,S100A6,PDXK,HEXB,	304682,440848,674,69089,124649,654439,712709,574741,417004,275243,284491,69293,	NM_000099,NM_000552,NM_002187,NM_000169,NM_016818,NM_000041,NM_005194,NM_021209,NM_005620,NM_014624,NM_003681,NM_000521,
syndecan binding	GO:0045545	6386,	SDCBP,	200804,	NM_005625,
protein dimerization activity	GO:0046983	10538,55509,1050,	BATF,BATF3,CEBPA,	509964,62919,699463,	NM_006399,NM_018664,NM_004364,
protein homodimerization activity	GO:0042803	1471,7450,3593,2717,9619,348,1051,58484,6282,6277,8566,3074,	CST3,VWF,IL12B,GLA,ABCG1,APOE,CEBPB,NLRC4,S100A11,S100A6,PDXK,HEXB,	304682,440848,674,69089,124649,654439,712709,574741,417004,275243,284491,69293,	NM_000099,NM_000552,NM_002187,NM_000169,NM_016818,NM_000041,NM_005194,NM_021209,NM_005620,NM_014624,NM_003681,NM_000521,
protein heterodimerization activity	GO:0046982	3684,3593,2729,9619,348,1051,6386,5468,2353,3074,	ITGAM,IL12B,GCLC,ABCG1,APOE,CEBPB,SDCBP,PPARG,FOS,HEXB,	172631,674,654465,124649,654439,712709,200804,162646,25647,69293,	NM_000632,NM_002187,NM_001498,NM_016818,NM_000041,NM_005194,NM_005625,NM_005037,NM_005252,NM_000521,
calcium-dependent protein binding	GO:0048306	6282,6277,	S100A11,S100A6,	417004,275243,	NM_005620,NM_014624,
SMAD binding	GO:0046332	9839,	ZEB2,	34871,	NM_014795,
protein N-terminus binding	GO:0047485	7450,6386,	VWF,SDCBP,	440848,200804,	NM_000552,NM_005625,
S100 beta binding	GO:0048154	6282,6277,	S100A11,S100A6,	417004,275243,	NM_005620,NM_014624,
phosphoprotein binding	GO:0051219
protein phosphorylated amino acid binding	GO:0045309
phosphotyrosine binding	GO:0001784	5777,	PTPN6,	63489,	NM_080548,
unfolded protein binding	GO:0051082	6447,	SCG5,	156540,	NM_003020,
chaperone binding	GO:0051087	7450,	VWF,	440848,	NM_000552,
drug binding	GO:0008144	5468,	PPARG,	162646,	NM_005037,
lipid binding	GO:0008289	348,80833,	APOE,APOL3,	654439,474737,	NM_000041,NM_145640,
steroid binding	GO:0005496	6256,	RXRA,	590886,	NM_002957,
sterol binding	GO:0032934
cholesterol binding	GO:0015485	706,10577,9619,19,	TSPO,NPC2,ABCG1,ABCA1,	202,433222,124649,429294,	NM_007311,NM_006432,NM_016818,NM_005502,
fatty acid binding	GO:0005504	2167,	FABP4,	391561,	NM_001442,
acyl-CoA binding	GO:0000062	11332,	ACOT7,	126137,	NM_181866,
icosanoid binding	GO:0050542
icosatetraenoic acid binding	GO:0050543
arachidonic acid binding	GO:0050544	5468,	PPARG,	162646,	NM_005037,
phospholipid binding	GO:0005543	9619,348,19,	ABCG1,APOE,ABCA1,	124649,654439,429294,	NM_016818,NM_000041,NM_005502,
calcium-dependent phospholipid binding	GO:0005544	311,308,307,302,301,	ANXA11,ANXA5,ANXA4,ANXA2,ANXA1,	530291,480653,422986,511605,494173,	NM_001157,NM_001154,NM_001153,NM_004039,NM_000700,
phosphoinositide binding	GO:0035091
phosphatidylinositol-4,5-bisphosphate binding	GO:0005546	55803,	CENTA2,	514063,	NM_018404,
phosphatidylinositol-3,4,5-triphosphate binding	GO:0005547	64411,55803,	CENTD3,CENTA2,	25277,514063,	NM_022481,NM_018404,
GPI anchor binding	GO:0034235	8876,	VNN1,	12114,	NM_004666,
phosphatidylinositol-3,4-bisphosphate binding	GO:0043325	64411,55803,	CENTD3,CENTA2,	25277,514063,	NM_022481,NM_018404,
oxygen binding	GO:0019825	1545,	CYP1B1,	154654,	NM_000104,
vitamin binding	GO:0019842
pyridoxal phosphate binding	GO:0030170	113675,8566,29968,	SDSL,PDXK,PSAT1,	337594,284491,494261,	NM_138432,NM_003681,NM_021154,
carboxylic acid binding	GO:0031406
bile acid binding	GO:0032052	1646,	AKR1C2,	567256,	NM_001354,
carbohydrate binding	GO:0030246
sugar binding	GO:0005529	22918,23601,27180,50856,945,3958,3956,160364,	CD93,CLEC5A,SIGLEC9,CLEC4A,CD33,LGALS3,LGALS1,CLEC12A,	97199,446235,245828,504657,83731,531081,445351,190519,	NM_012072,NM_013252,NM_014441,NM_194448,NM_001772,NM_002306,NM_002305,NM_138337,
polysaccharide binding	GO:0030247
zymosan binding	GO:0001872	5806,	PTX3,	591286,	NM_002852,
glycosaminoglycan binding	GO:0005539
hyaluronic acid binding	GO:0005540	7130,23166,	TNFAIP6,STAB1,	437322,301989,	NM_007115,NM_015136,
heparin binding	GO:0008201	348,4023,	APOE,LPL,	654439,180878,	NM_000041,NM_000237,
ion binding	GO:0043167
cation binding	GO:0043169	2717,2519,3074,	GLA,FUCA2,HEXB,	69089,591332,69293,	NM_000169,NM_032020,NM_000521,
calcium ion binding	GO:0005509	747,22918,6772,6772,2934,3687,3684,8277,4323,4319,4318,4312,311,308,307,302,301,56975,4035,199,199,6282,6281,6277,6275,6275,824,	DAGLA,CD93,STAT1,STAT1,GSN,ITGAX,ITGAM,TKTL1,MMP14,MMP10,MMP9,MMP1,ANXA11,ANXA5,ANXA4,ANXA2,ANXA1,FAM20C,LRP1,AIF1,AIF1,S100A11,S100A10,S100A6,S100A4,S100A4,CAPN2,	241564,97199,708051,708051,522373,248472,172631,102866,2399,2258,297413,83169,530291,480653,422986,511605,494173,134742,162757,76364,76364,417004,143873,275243,654444,654444,350899,	NM_006133,NM_012072,NM_139266,NM_007315,NM_198252,NM_000887,NM_000632,NM_012253,NM_004995,NM_002425,NM_004994,NM_002421,NM_001157,NM_001154,NM_001153,NM_004039,NM_000700,NM_020223,NM_002332,NM_032955,NM_001623,NM_005620,NM_002966,NM_014624,NM_019554,NM_002961,NM_001748,
alkali metal ion binding	GO:0031420
potassium ion binding	GO:0030955	5315,8566,10008,	PKM2,PDXK,KCNE3,	534770,284491,523899,	NM_002654,NM_003681,NM_005472,
sodium ion binding	GO:0031402	145389,8566,	SLC38A6,PDXK,	200738,284491,	NM_153811,NM_003681,
lithium ion binding	GO:0031403	8566,	PDXK,	284491,	NM_003681,
transition metal ion binding	GO:0046914
iron ion binding	GO:0005506	3620,5743,5742,3162,1593,6916,6916,1545,1536,	INDO,PTGS2,PTGS1,HMOX1,CYP27A1,TBXAS1,TBXAS1,CYP1B1,CYBB,	840,196384,201978,517581,516700,520757,520757,154654,292356,	NM_002164,NM_000963,NM_080591,NM_002133,NM_000784,NM_001061,NM_030984,NM_000104,NM_000397,
ferric iron binding	GO:0008199	2512,	FTL,	433670,	NM_000146,
copper ion binding	GO:0005507	1318,1317,	SLC31A2,SLC31A1,	24030,532315,	NM_001860,NM_001859,
zinc ion binding	GO:0008270	760,64411,22949,2203,4502,25953,9839,84225,55819,55803,4323,4319,4318,4312,10404,1959,57178,80149,10346,4907,167465,3987,6277,8566,7791,6256,100,5468,255488,79845,9260,	CA2,CENTD3,PTGR1,FBP1,MT2A,PNKD,ZEB2,ZMYND15,RNF130,CENTA2,MMP14,MMP10,MMP9,MMP1,PGCP,EGR2,ZMIZ1,ZC3H12A,TRIM22,NT5E,ZNF366,LIMS1,S100A6,PDXK,ZYX,RXRA,ADA,PPARG,RNF144B,RNF122,PDLIM7,	155097,25277,584864,494496,647371,98475,34871,47223,484363,514063,2399,2258,297413,83169,156178,1395,193118,656294,501778,153952,370303,597715,275243,284491,490415,590886,654536,162646,148741,151237,533040,	NM_000067,NM_022481,NM_012212,NM_000507,NM_005953,NM_022572,NM_014795,NM_032265,NM_018434,NM_018404,NM_004995,NM_002425,NM_004994,NM_002421,NM_016134,NM_000399,NM_020338,NM_025079,NM_006074,NM_002526,NM_152625,NM_004987,NM_014624,NM_003681,NM_003461,NM_002957,NM_000022,NM_005037,NM_182757,NM_024787,NM_005451,
manganese ion binding	GO:0030145	5292,6648,4199,132160,	PIM1,SOD2,ME1,PPM1M,	81170,487046,21160,373560,	NM_002648,NM_000636,NM_002395,NM_144641,
metal ion binding	GO:0046872	760,64411,5292,4502,25953,9839,84225,55819,55803,3620,523,6648,10404,1959,57178,80149,10346,5743,5742,4199,4907,167465,3987,7791,6256,5468,3162,255488,79845,1593,9260,6916,6916,1545,1536,	CA2,CENTD3,PIM1,MT2A,PNKD,ZEB2,ZMYND15,RNF130,CENTA2,INDO,ATP6V1A,SOD2,PGCP,EGR2,ZMIZ1,ZC3H12A,TRIM22,PTGS2,PTGS1,ME1,NT5E,ZNF366,LIMS1,ZYX,RXRA,PPARG,HMOX1,RNF144B,RNF122,CYP27A1,PDLIM7,TBXAS1,TBXAS1,CYP1B1,CYBB,	155097,25277,81170,647371,98475,34871,47223,484363,514063,840,477155,487046,156178,1395,193118,656294,501778,196384,201978,21160,153952,370303,597715,490415,590886,162646,517581,148741,151237,516700,533040,520757,520757,154654,292356,	NM_000067,NM_022481,NM_002648,NM_005953,NM_022572,NM_014795,NM_032265,NM_018434,NM_018404,NM_002164,NM_001690,NM_000636,NM_016134,NM_000399,NM_020338,NM_025079,NM_006074,NM_000963,NM_080591,NM_002395,NM_002526,NM_152625,NM_004987,NM_003461,NM_002957,NM_005037,NM_002133,NM_182757,NM_024787,NM_000784,NM_005451,NM_001061,NM_030984,NM_000104,NM_000397,
magnesium ion binding	GO:0000287	5315,3687,3684,1326,140809,8877,2729,132160,4830,58484,55361,8566,6195,10783,	PKM2,ITGAX,ITGAM,MAP3K8,SRXN1,SPHK1,GCLC,PPM1M,NME1,NLRC4,PI4K2A,PDXK,RPS6KA1,NEK6,	534770,248472,172631,432453,516830,68061,654465,373560,463456,574741,25300,284491,149957,197071,	NM_002654,NM_000887,NM_000632,NM_005204,NM_080725,NM_021972,NM_001498,NM_144641,NM_002512,NM_021209,NM_018425,NM_003681,NM_002953,NM_014397,
calcium ion binding	GO:0005509	747,22918,6772,6772,2934,3687,3684,8277,4323,4319,4318,4312,311,308,307,302,301,56975,4035,199,199,6282,6281,6277,6275,6275,824,	DAGLA,CD93,STAT1,STAT1,GSN,ITGAX,ITGAM,TKTL1,MMP14,MMP10,MMP9,MMP1,ANXA11,ANXA5,ANXA4,ANXA2,ANXA1,FAM20C,LRP1,AIF1,AIF1,S100A11,S100A10,S100A6,S100A4,S100A4,CAPN2,	241564,97199,708051,708051,522373,248472,172631,102866,2399,2258,297413,83169,530291,480653,422986,511605,494173,134742,162757,76364,76364,417004,143873,275243,654444,654444,350899,	NM_006133,NM_012072,NM_139266,NM_007315,NM_198252,NM_000887,NM_000632,NM_012253,NM_004995,NM_002425,NM_004994,NM_002421,NM_001157,NM_001154,NM_001153,NM_004039,NM_000700,NM_020223,NM_002332,NM_032955,NM_001623,NM_005620,NM_002966,NM_014624,NM_019554,NM_002961,NM_001748,
alkali metal ion binding	GO:0031420
potassium ion binding	GO:0030955	5315,8566,10008,	PKM2,PDXK,KCNE3,	534770,284491,523899,	NM_002654,NM_003681,NM_005472,
sodium ion binding	GO:0031402	145389,8566,	SLC38A6,PDXK,	200738,284491,	NM_153811,NM_003681,
lithium ion binding	GO:0031403	8566,	PDXK,	284491,	NM_003681,
metal chelating activity	GO:0046911	348,	APOE,	654439,	NM_000041,
transition metal ion binding	GO:0046914
iron ion binding	GO:0005506	3620,5743,5742,3162,1593,6916,6916,1545,1536,	INDO,PTGS2,PTGS1,HMOX1,CYP27A1,TBXAS1,TBXAS1,CYP1B1,CYBB,	840,196384,201978,517581,516700,520757,520757,154654,292356,	NM_002164,NM_000963,NM_080591,NM_002133,NM_000784,NM_001061,NM_030984,NM_000104,NM_000397,
ferric iron binding	GO:0008199	2512,	FTL,	433670,	NM_000146,
copper ion binding	GO:0005507	1318,1317,	SLC31A2,SLC31A1,	24030,532315,	NM_001860,NM_001859,
zinc ion binding	GO:0008270	760,64411,22949,2203,4502,25953,9839,84225,55819,55803,4323,4319,4318,4312,10404,1959,57178,80149,10346,4907,167465,3987,6277,8566,7791,6256,100,5468,255488,79845,9260,	CA2,CENTD3,PTGR1,FBP1,MT2A,PNKD,ZEB2,ZMYND15,RNF130,CENTA2,MMP14,MMP10,MMP9,MMP1,PGCP,EGR2,ZMIZ1,ZC3H12A,TRIM22,NT5E,ZNF366,LIMS1,S100A6,PDXK,ZYX,RXRA,ADA,PPARG,RNF144B,RNF122,PDLIM7,	155097,25277,584864,494496,647371,98475,34871,47223,484363,514063,2399,2258,297413,83169,156178,1395,193118,656294,501778,153952,370303,597715,275243,284491,490415,590886,654536,162646,148741,151237,533040,	NM_000067,NM_022481,NM_012212,NM_000507,NM_005953,NM_022572,NM_014795,NM_032265,NM_018434,NM_018404,NM_004995,NM_002425,NM_004994,NM_002421,NM_016134,NM_000399,NM_020338,NM_025079,NM_006074,NM_002526,NM_152625,NM_004987,NM_014624,NM_003681,NM_003461,NM_002957,NM_000022,NM_005037,NM_182757,NM_024787,NM_005451,
manganese ion binding	GO:0030145	5292,6648,4199,132160,	PIM1,SOD2,ME1,PPM1M,	81170,487046,21160,373560,	NM_002648,NM_000636,NM_002395,NM_144641,
amine binding	GO:0043176
amino acid binding	GO:0016597
glutamate binding	GO:0016595	2729,	GCLC,	654465,	NM_001498,
alcohol binding	GO:0043178
inositol 1,3,4,5 tetrakisphosphate binding	GO:0043533	55803,	CENTA2,	514063,	NM_018404,
peptide binding	GO:0042277
peptide receptor activity	GO:0001653
peptide receptor activity, G-protein coupled	GO:0008528
angiotensin receptor activity	GO:0001595
angiotensin type II receptor activity	GO:0004945	643,	CXCR5,	113916,	NM_001716,
G-protein chemoattractant receptor activity	GO:0001637
chemokine receptor activity	GO:0004950
C-C chemokine receptor activity	GO:0016493	1234,1230,	CCR5,CCR1,	536735,301921,	NM_000579,NM_001295,
C-X-C chemokine receptor activity	GO:0016494	643,	CXCR5,	113916,	NM_001716,
anaphylatoxin receptor activity	GO:0004942
C3a anaphylatoxin receptor activity	GO:0004943	719,	C3AR1,	591148,	NM_004054,
C5a anaphylatoxin receptor activity	GO:0004944	728,27202,	C5AR1,GPR77,	2161,534412,	NM_001736,NM_018485,
N-formyl peptide receptor activity	GO:0004982	2359,	FPR3,	445466,	NM_002030,
peptide antigen binding	GO:0042605	8140,23428,	SLC7A5,SLC7A8,	513797,632348,	NM_003486,NM_182728,
neurotransmitter binding	GO:0042165
neurotransmitter receptor activity	GO:0030594
benzodiazepine receptor activity	GO:0008503	706,	TSPO,	202,	NM_007311,
cofactor binding	GO:0048037	26227,	PHGDH,	487296,	NM_006623,
pyridoxal phosphate binding	GO:0030170	113675,8566,29968,	SDSL,PDXK,PSAT1,	337594,284491,494261,	NM_138432,NM_003681,NM_021154,
coenzyme binding	GO:0050662	2729,	GCLC,	654465,	NM_001498,
acyl-CoA binding	GO:0000062	11332,	ACOT7,	126137,	NM_181866,
NAD binding	GO:0051287	4199,26227,	ME1,PHGDH,	21160,487296,	NM_002395,NM_006623,
FAD binding	GO:0050660	728294,1536,	D2HGDH,CYBB,	535639,292356,	NM_152783,NM_000397,
NADP binding	GO:0050661	4199,	ME1,	21160,	NM_002395,
tetrapyrrole binding	GO:0046906
heme binding	GO:0020037	3620,5743,5742,50865,3162,1593,6916,6916,1545,	INDO,PTGS2,PTGS1,HEBP1,HMOX1,CYP27A1,TBXAS1,TBXAS1,CYP1B1,	840,196384,201978,642618,517581,516700,520757,520757,154654,	NM_002164,NM_000963,NM_080591,NM_015987,NM_002133,NM_000784,NM_001061,NM_030984,NM_000104,
metal cluster binding	GO:0051540
iron-sulfur cluster binding	GO:0051536	255488,	RNF144B,	148741,	NM_182757,
molecular adaptor activity	GO:0060090
cytoskeletal adaptor activity	GO:0008093	6386,	SDCBP,	200804,	NM_005625,
electron carrier activity	GO:0009055	3620,8854,4199,26227,255488,1593,6916,6916,1545,1536,	INDO,ALDH1A2,ME1,PHGDH,RNF144B,CYP27A1,TBXAS1,TBXAS1,CYP1B1,CYBB,	840,708331,21160,487296,148741,516700,520757,520757,154654,292356,	NM_002164,NM_170697,NM_002395,NM_006623,NM_182757,NM_000784,NM_001061,NM_030984,NM_000104,NM_000397,
antioxidant activity	GO:0016209	140809,348,	SRXN1,APOE,	516830,654439,	NM_080725,NM_000041,
peroxidase activity	GO:0004601	5743,5742,	PTGS2,PTGS1,	196384,201978,	NM_000963,NM_080591,
transcription regulator activity	GO:0030528	163732,	CITED4,	355820,	NM_133467,
transcription factor activity	GO:0003700	6772,6772,9839,3662,3659,10538,6688,1959,10379,10346,55509,1051,4790,6256,5468,864,2353,	STAT1,STAT1,ZEB2,IRF4,IRF1,BATF,SPI1,EGR2,IRF9,TRIM22,BATF3,CEBPB,NFKB1,RXRA,PPARG,RUNX3,FOS,	708051,708051,34871,401013,436061,509964,502511,1395,1706,501778,62919,712709,654408,590886,162646,170019,25647,	NM_139266,NM_007315,NM_014795,NM_002460,NM_002198,NM_006399,NM_003120,NM_000399,NM_006084,NM_006074,NM_018664,NM_005194,NM_003998,NM_002957,NM_005037,NM_004350,NM_005252,
RNA polymerase II transcription factor activity, enhancer binding	GO:0003705	1050,	CEBPA,	699463,	NM_004364,
RNA polymerase II transcription factor activity	GO:0003702	3662,10538,8804,	IRF4,BATF,CREG1,	401013,509964,5710,	NM_002460,NM_006399,NM_003851,
specific RNA polymerase II transcription factor activity	GO:0003704	2353,	FOS,	25647,	NM_005252,
ligand-regulated transcription factor activity	GO:0003706	6256,	RXRA,	590886,	NM_002957,
RNA polymerase II transcription factor activity, enhancer binding	GO:0003705	1050,	CEBPA,	699463,	NM_004364,
transcription cofactor activity	GO:0003712
transcription coactivator activity	GO:0003713	163732,6256,	CITED4,RXRA,	355820,590886,	NM_133467,NM_002957,
transcription corepressor activity	GO:0003714	10346,8804,55509,57761,	TRIM22,CREG1,BATF3,TRIB3,	501778,5710,62919,516826,	NM_006074,NM_003851,NM_018664,NM_021158,
transcription activator activity	GO:0016563	3662,4286,1051,942,5468,	IRF4,MITF,CEBPB,CD86,PPARG,	401013,166017,712709,171182,162646,	NM_002460,NM_198158,NM_005194,NM_175862,NM_005037,
transcription coactivator activity	GO:0003713	163732,6256,	CITED4,RXRA,	355820,590886,	NM_133467,NM_002957,
transcription repressor activity	GO:0016564	2167,5468,	FABP4,PPARG,	391561,162646,	NM_001442,NM_005037,
transcription corepressor activity	GO:0003714	10346,8804,55509,57761,	TRIM22,CREG1,BATF3,TRIB3,	501778,5710,62919,516826,	NM_006074,NM_003851,NM_018664,NM_021158,
protein tag	GO:0031386	9636,	ISG15,	458485,	NM_005101,
enzyme regulator activity	GO:0030234
enzyme inhibitor activity	GO:0004857	6447,7077,	SCG5,TIMP2,	156540,633514,	NM_003020,NM_003255,
protease inhibitor activity	GO:0030414
endopeptidase inhibitor activity	GO:0004866	718,	C3,	529053,	NM_000064,
serine-type endopeptidase inhibitor activity	GO:0004867	6692,1992,5055,5054,7980,8710,	SPINT1,SERPINB1,SERPINB2,SERPINE1,TFPI2,SERPINB7,	233950,381167,594481,414795,438231,138202,	NM_003710,NM_030666,NM_002575,NM_000602,NM_006528,NM_003784,
cysteine protease inhibitor activity	GO:0004869	1474,1471,	CST6,CST3,	139389,304682,	NM_001323,NM_000099,
metalloendopeptidase inhibitor activity	GO:0008191	7077,	TIMP2,	633514,	NM_003255,
kinase inhibitor activity	GO:0019210
protein kinase inhibitor activity	GO:0004860	57761,8651,	TRIB3,SOCS1,	516826,50640,	NM_021158,NM_003745,
lipase inhibitor activity	GO:0055102
phospholipase inhibitor activity	GO:0004859	308,307,302,301,	ANXA5,ANXA4,ANXA2,ANXA1,	480653,422986,511605,494173,	NM_001154,NM_001153,NM_004039,NM_000700,
phospholipase A2 inhibitor activity	GO:0019834	301,	ANXA1,	494173,	NM_000700,
enzyme activator activity	GO:0008047	2919,7077,	CXCL1,TIMP2,	789,633514,	NM_001511,NM_003255,
GTPase activator activity	GO:0005096	5998,9754,93663,57568,	RGS3,STARD8,ARHGAP18,SIPA1L2,	494875,95140,486458,268774,	NM_134427,NM_014725,NM_033515,NM_020808,
Ras GTPase activator activity	GO:0005099
Rho GTPase activator activity	GO:0005100	79658,	ARHGAP10,	368631,	NM_024605,
Rac GTPase activator activity	GO:0030675	64411,	CENTD3,	25277,	NM_022481,
ARF GTPase activator activity	GO:0008060	64411,55803,	CENTD3,CENTA2,	25277,514063,	NM_022481,NM_018404,
proteasome activator activity	GO:0008538	5721,	PSME2,	434081,	NM_002818,
protease activator activity	GO:0016504	4323,	MMP14,	2399,	NM_004995,
kinase regulator activity	GO:0019207
kinase inhibitor activity	GO:0019210
protein kinase inhibitor activity	GO:0004860	57761,8651,	TRIB3,SOCS1,	516826,50640,	NM_021158,NM_003745,
protein kinase regulator activity	GO:0019887
protein kinase inhibitor activity	GO:0004860	57761,8651,	TRIB3,SOCS1,	516826,50640,	NM_021158,NM_003745,
cAMP-dependent protein kinase regulator activity	GO:0008603	3627,	CXCL10,	632586,	NM_001565,
phosphatase regulator activity	GO:0019208	9839,	ZEB2,	34871,	NM_014795,
GTPase regulator activity	GO:0030695
small GTPase regulator activity	GO:0005083
ARF guanyl-nucleotide exchange factor activity	GO:0005086	27128,	PSCD4,	170944,	NM_013385,
Ras guanyl-nucleotide exchange factor activity	GO:0005088
Ral guanyl-nucleotide exchange factor activity	GO:0008321	23179,	RGL1,	497148,	NM_015149,
Ras GTPase activator activity	GO:0005099
Rho GTPase activator activity	GO:0005100	79658,	ARHGAP10,	368631,	NM_024605,
Rac GTPase activator activity	GO:0030675	64411,	CENTD3,	25277,	NM_022481,
ARF GTPase activator activity	GO:0008060	64411,55803,	CENTD3,CENTA2,	25277,514063,	NM_022481,NM_018404,
guanyl-nucleotide exchange factor activity	GO:0005085	23179,	RGL1,	497148,	NM_015149,
ARF guanyl-nucleotide exchange factor activity	GO:0005086	27128,	PSCD4,	170944,	NM_013385,
Ras guanyl-nucleotide exchange factor activity	GO:0005088
Ral guanyl-nucleotide exchange factor activity	GO:0008321	23179,	RGL1,	497148,	NM_015149,
GTPase activator activity	GO:0005096	5998,9754,93663,57568,	RGS3,STARD8,ARHGAP18,SIPA1L2,	494875,95140,486458,268774,	NM_134427,NM_014725,NM_033515,NM_020808,
Ras GTPase activator activity	GO:0005099
Rho GTPase activator activity	GO:0005100	79658,	ARHGAP10,	368631,	NM_024605,
Rac GTPase activator activity	GO:0030675	64411,	CENTD3,	25277,	NM_022481,
ARF GTPase activator activity	GO:0008060	64411,55803,	CENTD3,CENTA2,	25277,514063,	NM_022481,NM_018404,
translation regulator activity	GO:0045182	10644,	IGF2BP2,	35354,	NM_006548,
chemoattractant activity	GO:0042056	6348,	CCL3,	514107,	NM_002983,
molecular transducer activity	GO:0060089
signal transducer activity	GO:0004871	94235,6772,6772,5998,3593,3553,3552,389,8767,80833,6348,3956,3162,10783,	GNG8,STAT1,STAT1,RGS3,IL12B,IL1B,IL1A,RHOC,RIPK2,APOL3,CCL3,LGALS1,HMOX1,NEK6,	283961,708051,708051,494875,674,126256,1722,502659,103755,474737,514107,445351,517581,197071,	NM_033258,NM_139266,NM_007315,NM_134427,NM_002187,NM_000576,NM_000575,NM_175744,NM_003821,NM_145640,NM_002983,NM_002305,NM_002133,NM_014397,
receptor activity	GO:0004872	23765,2280,2280,728,719,706,2217,22918,1436,643,3687,3684,2859,5159,7433,3563,1234,1230,5791,3482,27242,8832,27202,124599,8767,11027,4037,4035,10159,952,950,948,7850,945,23166,135,5468,160364,2359,	IL17RA,FKBP1A,FKBP1A,C5AR1,C3AR1,TSPO,FCGRT,CD93,CSF1R,CXCR5,ITGAX,ITGAM,GPR35,PDGFRB,VIPR1,IL3RA,CCR5,CCR1,PTPRE,IGF2R,TNFRSF21,CD84,GPR77,CD300LB,RIPK2,LILRA2,LRP3,LRP1,ATP6AP2,CD38,SCARB2,CD36,IL1R2,CD33,STAB1,ADORA2A,PPARG,CLEC12A,FPR3,	709911,471933,471933,2161,591148,202,111903,97199,654394,113916,248472,172631,239891,509067,348500,632790,536735,301921,127022,487062,443577,398093,534412,313343,103755,655593,515340,162757,700634,479214,349656,120949,25333,83731,301989,197029,162646,190519,445466,	NM_014339,NM_054014,NM_000801,NM_001736,NM_004054,NM_007311,NM_004107,NM_012072,NM_005211,NM_001716,NM_000887,NM_000632,NM_005301,NM_002609,NM_004624,NM_002183,NM_000579,NM_001295,NM_130435,NM_000876,NM_014452,NM_003874,NM_018485,NM_174892,NM_003821,NM_006866,NM_002333,NM_002332,NM_005765,NM_001775,NM_005506,NM_000072,NM_173343,NM_001772,NM_015136,NM_000675,NM_005037,NM_138337,NM_002030,
peptide receptor activity	GO:0001653
peptide receptor activity, G-protein coupled	GO:0008528
angiotensin receptor activity	GO:0001595
angiotensin type II receptor activity	GO:0004945	643,	CXCR5,	113916,	NM_001716,
G-protein chemoattractant receptor activity	GO:0001637
chemokine receptor activity	GO:0004950
C-C chemokine receptor activity	GO:0016493	1234,1230,	CCR5,CCR1,	536735,301921,	NM_000579,NM_001295,
C-X-C chemokine receptor activity	GO:0016494	643,	CXCR5,	113916,	NM_001716,
anaphylatoxin receptor activity	GO:0004942
C3a anaphylatoxin receptor activity	GO:0004943	719,	C3AR1,	591148,	NM_004054,
C5a anaphylatoxin receptor activity	GO:0004944	728,27202,	C5AR1,GPR77,	2161,534412,	NM_001736,NM_018485,
N-formyl peptide receptor activity	GO:0004982	2359,	FPR3,	445466,	NM_002030,
ligand-dependent nuclear receptor activity	GO:0004879	5468,	PPARG,	162646,	NM_005037,
steroid hormone receptor activity	GO:0003707	6256,5468,	RXRA,PPARG,	590886,162646,	NM_002957,NM_005037,
retinoic acid receptor activity	GO:0003708
retinoid-X receptor activity	GO:0004886	6256,	RXRA,	590886,	NM_002957,
transmembrane receptor activity	GO:0004888	10261,50856,4055,10871,	IGSF6,CLEC4A,LTBR,CD300C,	530902,504657,1116,2605,	NM_005849,NM_194448,NM_002342,NM_006678,
complement receptor activity	GO:0004875
complement component C3a receptor activity	GO:0004876	719,	C3AR1,	591148,	NM_004054,
hematopoietin/interferon-class (D200-domain) cytokine receptor activity	GO:0004896	3593,3563,10148,	IL12B,IL3RA,EBI3,	674,632790,501452,	NM_002187,NM_002183,NM_005755,
interleukin receptor activity	GO:0004907
interleukin-1 receptor activity	GO:0004908
interleukin-1, Type II, blocking receptor activity	GO:0004910	7850,	IL1R2,	25333,	NM_173343,
interleukin-3 receptor activity	GO:0004912	3563,	IL3RA,	632790,	NM_002183,
interleukin-17 receptor activity	GO:0030368	23765,	IL17RA,	709911,	NM_014339,
G-protein coupled receptor activity	GO:0004930	7433,	VIPR1,	348500,	NM_004624,
rhodopsin-like receptor activity	GO:0001584	728,719,643,2859,1234,1230,27202,135,2359,	C5AR1,C3AR1,CXCR5,GPR35,CCR5,CCR1,GPR77,ADORA2A,FPR3,	2161,591148,113916,239891,536735,301921,534412,197029,445466,	NM_001736,NM_004054,NM_001716,NM_005301,NM_000579,NM_001295,NM_018485,NM_000675,NM_002030,
nucleotide receptor activity, G-protein coupled	GO:0001608
purinergic nucleotide receptor activity, G-protein coupled	GO:0045028
adenosine receptor activity, G-protein coupled	GO:0001609	135,	ADORA2A,	197029,	NM_000675,
icosanoid receptor activity	GO:0004953
prostanoid receptor activity	GO:0004954
prostaglandin receptor activity	GO:0004955	5468,	PPARG,	162646,	NM_005037,
platelet activating factor receptor activity	GO:0004992	5159,	PDGFRB,	509067,	NM_002609,
peptide receptor activity, G-protein coupled	GO:0008528
angiotensin receptor activity	GO:0001595
angiotensin type II receptor activity	GO:0004945	643,	CXCR5,	113916,	NM_001716,
G-protein chemoattractant receptor activity	GO:0001637
chemokine receptor activity	GO:0004950
C-C chemokine receptor activity	GO:0016493	1234,1230,	CCR5,CCR1,	536735,301921,	NM_000579,NM_001295,
C-X-C chemokine receptor activity	GO:0016494	643,	CXCR5,	113916,	NM_001716,
anaphylatoxin receptor activity	GO:0004942
C3a anaphylatoxin receptor activity	GO:0004943	719,	C3AR1,	591148,	NM_004054,
C5a anaphylatoxin receptor activity	GO:0004944	728,27202,	C5AR1,GPR77,	2161,534412,	NM_001736,NM_018485,
N-formyl peptide receptor activity	GO:0004982	2359,	FPR3,	445466,	NM_002030,
secretin-like receptor activity	GO:0001633
corticotrophin-releasing factor gastric inhibitory peptide-like receptor activity	GO:0001636
gastric inhibitory peptide receptor activity	GO:0016519	135,	ADORA2A,	197029,	NM_000675,
vasoactive intestinal polypeptide receptor activity	GO:0004999	7433,	VIPR1,	348500,	NM_004624,
scavenger receptor activity	GO:0005044	58191,84225,23166,	CXCL16,ZMYND15,STAB1,	513885,47223,301989,	NM_022059,NM_032265,NM_015136,
nucleotide receptor activity	GO:0016502
purinergic nucleotide receptor activity	GO:0001614
purinergic nucleotide receptor activity, G-protein coupled	GO:0045028
adenosine receptor activity, G-protein coupled	GO:0001609	135,	ADORA2A,	197029,	NM_000675,
transmembrane receptor protein phosphatase activity	GO:0019198
transmembrane receptor protein tyrosine phosphatase activity	GO:0005001	5791,	PTPRE,	127022,	NM_130435,
transmembrane receptor protein kinase activity	GO:0019199
transmembrane receptor protein tyrosine kinase activity	GO:0004714
insulin-like growth factor receptor activity	GO:0005010	3482,	IGF2R,	487062,	NM_000876,
macrophage colony stimulating factor receptor activity	GO:0005011	1436,	CSF1R,	654394,	NM_005211,
platelet-derived growth factor receptor activity	GO:0005017
platelet-derived growth factor beta-receptor activity	GO:0005019	5159,	PDGFRB,	509067,	NM_002609,
vascular endothelial growth factor receptor activity	GO:0005021	5159,	PDGFRB,	509067,	NM_002609,
lipoprotein receptor activity	GO:0030228
low-density lipoprotein receptor activity	GO:0005041	58191,84225,948,23166,	CXCL16,ZMYND15,CD36,STAB1,	513885,47223,120949,301989,	NM_022059,NM_032265,NM_000072,NM_015136,
coreceptor activity	GO:0015026	1234,942,	CCR5,CD86,	536735,171182,	NM_000579,NM_175862,
neurotransmitter receptor activity	GO:0030594
benzodiazepine receptor activity	GO:0008503	706,	TSPO,	202,	NM_007311,
apolipoprotein receptor activity	GO:0030226	19,	ABCA1,	429294,	NM_005502,
receptor signaling protein activity	GO:0005057	23768,7305,	FLRT2,TYROBP,	533710,515369,	NM_013231,NM_198125,
receptor signaling protein serine/threonine kinase activity	GO:0004702
MAP kinase kinase kinase activity	GO:0004709	1326,	MAP3K8,	432453,	NM_005204,
receptor signaling protein tyrosine kinase activity	GO:0004716	6351,	CCL4,	75703,	NM_002984,
hematopoietin/interferon-class (D200-domain) cytokine receptor signal transducer activity	GO:0005062	6772,6772,	STAT1,STAT1,	708051,708051,	NM_139266,NM_007315,
receptor regulator activity	GO:0030545
receptor inhibitor activity	GO:0030547
receptor antagonist activity	GO:0048019
fibroblast growth factor receptor antagonist activity	GO:0030353
interleukin-1 receptor antagonist activity	GO:0005152	3557,56300,	IL1RN,IL1F9,	81134,211238,	NM_173842,NM_019618,
biological_process	GO:0008150	23768,706,3437,27202,199,199,56935,55350,6256,79094,	FLRT2,TSPO,IFIT3,GPR77,AIF1,AIF1,C11orf75,VNN3,RXRA,CHAC1,	533710,202,714337,534412,76364,76364,438064,183656,590886,155569,	NM_013231,NM_007311,NM_001549,NM_018485,NM_032955,NM_001623,NM_020179,NM_018399,NM_002957,NM_024111,
reproduction	GO:0000003
reproductive process	GO:0022414
reproductive developmental process	GO:0003006
sex differentiation	GO:0007548
development of primary sexual characteristics	GO:0045137
gonad development	GO:0008406
female gonad development	GO:0008585
ovarian follicle development	GO:0001541	4323,	MMP14,	2399,	NM_004995,
development of primary female sexual characteristics	GO:0046545
female gonad development	GO:0008585
ovarian follicle development	GO:0001541	4323,	MMP14,	2399,	NM_004995,
female sex differentiation	GO:0046660
development of primary female sexual characteristics	GO:0046545
female gonad development	GO:0008585
ovarian follicle development	GO:0001541	4323,	MMP14,	2399,	NM_004995,
development of primary sexual characteristics	GO:0045137
gonad development	GO:0008406
female gonad development	GO:0008585
ovarian follicle development	GO:0001541	4323,	MMP14,	2399,	NM_004995,
development of primary female sexual characteristics	GO:0046545
female gonad development	GO:0008585
ovarian follicle development	GO:0001541	4323,	MMP14,	2399,	NM_004995,
reproductive structure development	GO:0048608
gonad development	GO:0008406
female gonad development	GO:0008585
ovarian follicle development	GO:0001541	4323,	MMP14,	2399,	NM_004995,
female pregnancy	GO:0007565	2217,3620,	FCGRT,INDO,	111903,840,	NM_004107,NM_002164,
mating	GO:0007618
mating behavior	GO:0007617
courtship behavior	GO:0007619
male courtship behavior	GO:0008049	3074,	HEXB,	69293,	NM_000521,
male mating behavior	GO:0060179
male courtship behavior	GO:0008049	3074,	HEXB,	69293,	NM_000521,
fertilization	GO:0009566
single fertilization	GO:0007338
penetration of zona pellucida	GO:0007341	3074,	HEXB,	69293,	NM_000521,
fusion of sperm to egg plasma membrane	GO:0007342	928,	CD9,	114286,	NM_001769,
reproductive behavior	GO:0019098
mating behavior	GO:0007617
courtship behavior	GO:0007619
male courtship behavior	GO:0008049	3074,	HEXB,	69293,	NM_000521,
male mating behavior	GO:0060179
male courtship behavior	GO:0008049	3074,	HEXB,	69293,	NM_000521,
reproductive behavior in a multicellular organism	GO:0033057
male mating behavior	GO:0060179
male courtship behavior	GO:0008049	3074,	HEXB,	69293,	NM_000521,
viral reproductive process	GO:0022415
viral infectious cycle	GO:0019058
initiation of viral infection	GO:0019059	1234,	CCR5,	536735,	NM_000579,
viral genome replication	GO:0019079	6351,	CCL4,	75703,	NM_002984,
negative regulation of viral genome replication	GO:0045071	7124,	TNF,	241570,	NM_000594,
retroviral genome replication	GO:0045090
regulation of retroviral genome replication	GO:0045091	3576,	IL8,	624,	NM_000584,
regulation of viral genome replication	GO:0045069	6348,	CCL3,	514107,	NM_002983,
negative regulation of viral genome replication	GO:0045071	7124,	TNF,	241570,	NM_000594,
regulation of retroviral genome replication	GO:0045091	3576,	IL8,	624,	NM_000584,
initiation of viral infection	GO:0019059	1234,	CCR5,	536735,	NM_000579,
viral genome replication	GO:0019079	6351,	CCL4,	75703,	NM_002984,
negative regulation of viral genome replication	GO:0045071	7124,	TNF,	241570,	NM_000594,
retroviral genome replication	GO:0045090
regulation of retroviral genome replication	GO:0045091	3576,	IL8,	624,	NM_000584,
regulation of viral genome replication	GO:0045069	6348,	CCL3,	514107,	NM_002983,
negative regulation of viral genome replication	GO:0045071	7124,	TNF,	241570,	NM_000594,
regulation of retroviral genome replication	GO:0045091	3576,	IL8,	624,	NM_000584,
reproductive process in a multicellular organism	GO:0048609
penetration of zona pellucida	GO:0007341	3074,	HEXB,	69293,	NM_000521,
reproductive behavior in a multicellular organism	GO:0033057
male mating behavior	GO:0060179
male courtship behavior	GO:0008049	3074,	HEXB,	69293,	NM_000521,
ovulation cycle	GO:0042698
ovulation cycle process	GO:0022602
ovarian follicle development	GO:0001541	4323,	MMP14,	2399,	NM_004995,
sexual reproduction	GO:0019953	3074,	HEXB,	69293,	NM_000521,
gamete generation	GO:0007276
female gamete generation	GO:0007292
oogenesis	GO:0048477	3074,	HEXB,	69293,	NM_000521,
fertilization	GO:0009566
single fertilization	GO:0007338
penetration of zona pellucida	GO:0007341	3074,	HEXB,	69293,	NM_000521,
fusion of sperm to egg plasma membrane	GO:0007342	928,	CD9,	114286,	NM_001769,
multicellular organism reproduction	GO:0032504
reproductive process in a multicellular organism	GO:0048609
penetration of zona pellucida	GO:0007341	3074,	HEXB,	69293,	NM_000521,
reproductive behavior in a multicellular organism	GO:0033057
male mating behavior	GO:0060179
male courtship behavior	GO:0008049	3074,	HEXB,	69293,	NM_000521,
ovulation cycle	GO:0042698
ovulation cycle process	GO:0022602
ovarian follicle development	GO:0001541	4323,	MMP14,	2399,	NM_004995,
immune system process	GO:0002376
regulation of immune system process	GO:0002682
negative regulation of immune system process	GO:0002683
negative regulation of leukocyte migration	GO:0002686	3162,	HMOX1,	517581,	NM_002133,
negative regulation of leukocyte activation	GO:0002695
negative regulation of mast cell activation	GO:0033004
negative regulation of mast cell degranulation	GO:0043305	3162,	HMOX1,	517581,	NM_002133,
negative regulation of immune effector process	GO:0002698
negative regulation of production of molecular mediator of immune response	GO:0002701
negative regulation of cytokine production during immune response	GO:0002719
negative regulation of mast cell cytokine production	GO:0032764	3162,	HMOX1,	517581,	NM_002133,
negative regulation of leukocyte degranulation	GO:0043301
negative regulation of mast cell degranulation	GO:0043305	3162,	HMOX1,	517581,	NM_002133,
positive regulation of immune system process	GO:0002684
positive regulation of leukocyte activation	GO:0002696
positive regulation of lymphocyte activation	GO:0051251
positive regulation of natural killer cell activation	GO:0032816	3593,	IL12B,	674,	NM_002187,
positive regulation of lymphocyte differentiation	GO:0045621
positive regulation of T cell differentiation	GO:0045582
positive regulation of T cell differentiation in the thymus	GO:0033089	8876,	VNN1,	12114,	NM_004666,
positive regulation of alpha-beta T cell differentiation	GO:0046638
positive regulation of CD4-positive, alpha beta T cell differentiation	GO:0043372
positive regulation of T-helper cell differentiation	GO:0045624
positive regulation of T-helper 2 cell differentiation	GO:0045630	3569,942,	IL6,CD86,	654458,171182,	NM_000600,NM_175862,
positive regulation of T cell activation	GO:0050870
positive regulation of T cell proliferation	GO:0042102
positive regulation of activated T cell proliferation	GO:0042104	3593,	IL12B,	674,	NM_002187,
positive regulation of alpha-beta T cell proliferation	GO:0046641	10148,	EBI3,	501452,	NM_005755,
positive regulation of T cell differentiation	GO:0045582
positive regulation of T cell differentiation in the thymus	GO:0033089	8876,	VNN1,	12114,	NM_004666,
positive regulation of alpha-beta T cell differentiation	GO:0046638
positive regulation of CD4-positive, alpha beta T cell differentiation	GO:0043372
positive regulation of T-helper cell differentiation	GO:0045624
positive regulation of T-helper 2 cell differentiation	GO:0045630	3569,942,	IL6,CD86,	654458,171182,	NM_000600,NM_175862,
positive regulation of alpha-beta T cell activation	GO:0046635
positive regulation of alpha-beta T cell differentiation	GO:0046638
positive regulation of CD4-positive, alpha beta T cell differentiation	GO:0043372
positive regulation of T-helper cell differentiation	GO:0045624
positive regulation of T-helper 2 cell differentiation	GO:0045630	3569,942,	IL6,CD86,	654458,171182,	NM_000600,NM_175862,
positive regulation of alpha-beta T cell proliferation	GO:0046641	10148,	EBI3,	501452,	NM_005755,
positive regulation of lymphocyte proliferation	GO:0050671	3593,	IL12B,	674,	NM_002187,
positive regulation of T cell proliferation	GO:0042102
positive regulation of activated T cell proliferation	GO:0042104	3593,	IL12B,	674,	NM_002187,
positive regulation of alpha-beta T cell proliferation	GO:0046641	10148,	EBI3,	501452,	NM_005755,
positive regulation of immune effector process	GO:0002699
positive regulation of leukocyte mediated immunity	GO:0002705
positive regulation of lymphocyte mediated immunity	GO:0002708
positive regulation of B cell mediated immunity	GO:0002714
positive regulation of immunoglobulin mediated immune response	GO:0002891
positive regulation of type II hypersensitivity	GO:0002894
positive regulation of type IIa hypersensitivity	GO:0001798	718,	C3,	529053,	NM_000064,
positive regulation of natural killer cell mediated immunity	GO:0002717
positive regulation of natural killer cell mediated immune response to tumor cell	GO:0002857
positive regulation of natural killer cell mediated cytotoxicity directed against tumor cell target	GO:0002860	3593,	IL12B,	674,	NM_002187,
positive regulation of natural killer cell mediated cytotoxicity	GO:0045954
positive regulation of natural killer cell mediated cytotoxicity directed against tumor cell target	GO:0002860	3593,	IL12B,	674,	NM_002187,
positive regulation of myeloid leukocyte mediated immunity	GO:0002888
positive regulation of type II hypersensitivity	GO:0002894
positive regulation of type IIa hypersensitivity	GO:0001798	718,	C3,	529053,	NM_000064,
positive regulation of leukocyte mediated cytotoxicity	GO:0001912
positive regulation of natural killer cell mediated cytotoxicity	GO:0045954
positive regulation of natural killer cell mediated cytotoxicity directed against tumor cell target	GO:0002860	3593,	IL12B,	674,	NM_002187,
positive regulation of immune response	GO:0050778
positive regulation of adaptive immune response	GO:0002821
positive regulation of adaptive immune response based on somatic recombination of immune receptors built from immunoglobulin superfamily domains	GO:0002824
positive regulation of B cell mediated immunity	GO:0002714
positive regulation of immunoglobulin mediated immune response	GO:0002891
positive regulation of type II hypersensitivity	GO:0002894
positive regulation of type IIa hypersensitivity	GO:0001798	718,	C3,	529053,	NM_000064,
positive regulation of immune response to tumor cell	GO:0002839
positive regulation of natural killer cell mediated immune response to tumor cell	GO:0002857
positive regulation of natural killer cell mediated cytotoxicity directed against tumor cell target	GO:0002860	3593,	IL12B,	674,	NM_002187,
positive regulation of inflammatory response to antigenic stimulus	GO:0002863
positive regulation of acute inflammatory response to antigenic stimulus	GO:0002866
positive regulation of hypersensitivity	GO:0002885
positive regulation of type II hypersensitivity	GO:0002894
positive regulation of type IIa hypersensitivity	GO:0001798	718,	C3,	529053,	NM_000064,
activation of immune response	GO:0002253
complement activation	GO:0006956
complement activation, alternative pathway	GO:0006957	718,	C3,	529053,	NM_000064,
complement activation, classical pathway	GO:0006958	718,	C3,	529053,	NM_000064,
positive regulation of innate immune response	GO:0045089
positive regulation of natural killer cell mediated immunity	GO:0002717
positive regulation of natural killer cell mediated immune response to tumor cell	GO:0002857
positive regulation of natural killer cell mediated cytotoxicity directed against tumor cell target	GO:0002860	3593,	IL12B,	674,	NM_002187,
positive regulation of natural killer cell mediated cytotoxicity	GO:0045954
positive regulation of natural killer cell mediated cytotoxicity directed against tumor cell target	GO:0002860	3593,	IL12B,	674,	NM_002187,
regulation of leukocyte migration	GO:0002685
negative regulation of leukocyte migration	GO:0002686	3162,	HMOX1,	517581,	NM_002133,
regulation of leukocyte activation	GO:0002694
negative regulation of leukocyte activation	GO:0002695
negative regulation of mast cell activation	GO:0033004
negative regulation of mast cell degranulation	GO:0043305	3162,	HMOX1,	517581,	NM_002133,
positive regulation of leukocyte activation	GO:0002696
positive regulation of lymphocyte activation	GO:0051251
positive regulation of natural killer cell activation	GO:0032816	3593,	IL12B,	674,	NM_002187,
positive regulation of lymphocyte differentiation	GO:0045621
positive regulation of T cell differentiation	GO:0045582
positive regulation of T cell differentiation in the thymus	GO:0033089	8876,	VNN1,	12114,	NM_004666,
positive regulation of alpha-beta T cell differentiation	GO:0046638
positive regulation of CD4-positive, alpha beta T cell differentiation	GO:0043372
positive regulation of T-helper cell differentiation	GO:0045624
positive regulation of T-helper 2 cell differentiation	GO:0045630	3569,942,	IL6,CD86,	654458,171182,	NM_000600,NM_175862,
positive regulation of T cell activation	GO:0050870
positive regulation of T cell proliferation	GO:0042102
positive regulation of activated T cell proliferation	GO:0042104	3593,	IL12B,	674,	NM_002187,
positive regulation of alpha-beta T cell proliferation	GO:0046641	10148,	EBI3,	501452,	NM_005755,
positive regulation of T cell differentiation	GO:0045582
positive regulation of T cell differentiation in the thymus	GO:0033089	8876,	VNN1,	12114,	NM_004666,
positive regulation of alpha-beta T cell differentiation	GO:0046638
positive regulation of CD4-positive, alpha beta T cell differentiation	GO:0043372
positive regulation of T-helper cell differentiation	GO:0045624
positive regulation of T-helper 2 cell differentiation	GO:0045630	3569,942,	IL6,CD86,	654458,171182,	NM_000600,NM_175862,
positive regulation of alpha-beta T cell activation	GO:0046635
positive regulation of alpha-beta T cell differentiation	GO:0046638
positive regulation of CD4-positive, alpha beta T cell differentiation	GO:0043372
positive regulation of T-helper cell differentiation	GO:0045624
positive regulation of T-helper 2 cell differentiation	GO:0045630	3569,942,	IL6,CD86,	654458,171182,	NM_000600,NM_175862,
positive regulation of alpha-beta T cell proliferation	GO:0046641	10148,	EBI3,	501452,	NM_005755,
positive regulation of lymphocyte proliferation	GO:0050671	3593,	IL12B,	674,	NM_002187,
positive regulation of T cell proliferation	GO:0042102
positive regulation of activated T cell proliferation	GO:0042104	3593,	IL12B,	674,	NM_002187,
positive regulation of alpha-beta T cell proliferation	GO:0046641	10148,	EBI3,	501452,	NM_005755,
regulation of mast cell activation	GO:0033003
negative regulation of mast cell activation	GO:0033004
negative regulation of mast cell degranulation	GO:0043305	3162,	HMOX1,	517581,	NM_002133,
regulation of mast cell degranulation	GO:0043304
negative regulation of mast cell degranulation	GO:0043305	3162,	HMOX1,	517581,	NM_002133,
regulation of lymphocyte activation	GO:0051249
regulation of natural killer cell activation	GO:0032814
positive regulation of natural killer cell activation	GO:0032816	3593,	IL12B,	674,	NM_002187,
regulation of lymphocyte differentiation	GO:0045619
regulation of T cell differentiation	GO:0045580
regulation of T cell differentiation in the thymus	GO:0033081
positive regulation of T cell differentiation in the thymus	GO:0033089	8876,	VNN1,	12114,	NM_004666,
positive regulation of T cell differentiation	GO:0045582
positive regulation of T cell differentiation in the thymus	GO:0033089	8876,	VNN1,	12114,	NM_004666,
positive regulation of alpha-beta T cell differentiation	GO:0046638
positive regulation of CD4-positive, alpha beta T cell differentiation	GO:0043372
positive regulation of T-helper cell differentiation	GO:0045624
positive regulation of T-helper 2 cell differentiation	GO:0045630	3569,942,	IL6,CD86,	654458,171182,	NM_000600,NM_175862,
regulation of alpha-beta T cell differentiation	GO:0046637
regulation of CD4-positive, alpha beta T cell differentiation	GO:0043370
positive regulation of CD4-positive, alpha beta T cell differentiation	GO:0043372
positive regulation of T-helper cell differentiation	GO:0045624
positive regulation of T-helper 2 cell differentiation	GO:0045630	3569,942,	IL6,CD86,	654458,171182,	NM_000600,NM_175862,
regulation of T-helper cell differentiation	GO:0045622	3662,	IRF4,	401013,	NM_002460,
positive regulation of T-helper cell differentiation	GO:0045624
positive regulation of T-helper 2 cell differentiation	GO:0045630	3569,942,	IL6,CD86,	654458,171182,	NM_000600,NM_175862,
regulation of T-helper 2 cell differentiation	GO:0045628
positive regulation of T-helper 2 cell differentiation	GO:0045630	3569,942,	IL6,CD86,	654458,171182,	NM_000600,NM_175862,
positive regulation of alpha-beta T cell differentiation	GO:0046638
positive regulation of CD4-positive, alpha beta T cell differentiation	GO:0043372
positive regulation of T-helper cell differentiation	GO:0045624
positive regulation of T-helper 2 cell differentiation	GO:0045630	3569,942,	IL6,CD86,	654458,171182,	NM_000600,NM_175862,
positive regulation of lymphocyte differentiation	GO:0045621
positive regulation of T cell differentiation	GO:0045582
positive regulation of T cell differentiation in the thymus	GO:0033089	8876,	VNN1,	12114,	NM_004666,
positive regulation of alpha-beta T cell differentiation	GO:0046638
positive regulation of CD4-positive, alpha beta T cell differentiation	GO:0043372
positive regulation of T-helper cell differentiation	GO:0045624
positive regulation of T-helper 2 cell differentiation	GO:0045630	3569,942,	IL6,CD86,	654458,171182,	NM_000600,NM_175862,
positive regulation of lymphocyte activation	GO:0051251
positive regulation of natural killer cell activation	GO:0032816	3593,	IL12B,	674,	NM_002187,
positive regulation of lymphocyte differentiation	GO:0045621
positive regulation of T cell differentiation	GO:0045582
positive regulation of T cell differentiation in the thymus	GO:0033089	8876,	VNN1,	12114,	NM_004666,
positive regulation of alpha-beta T cell differentiation	GO:0046638
positive regulation of CD4-positive, alpha beta T cell differentiation	GO:0043372
positive regulation of T-helper cell differentiation	GO:0045624
positive regulation of T-helper 2 cell differentiation	GO:0045630	3569,942,	IL6,CD86,	654458,171182,	NM_000600,NM_175862,
positive regulation of T cell activation	GO:0050870
positive regulation of T cell proliferation	GO:0042102
positive regulation of activated T cell proliferation	GO:0042104	3593,	IL12B,	674,	NM_002187,
positive regulation of alpha-beta T cell proliferation	GO:0046641	10148,	EBI3,	501452,	NM_005755,
positive regulation of T cell differentiation	GO:0045582
positive regulation of T cell differentiation in the thymus	GO:0033089	8876,	VNN1,	12114,	NM_004666,
positive regulation of alpha-beta T cell differentiation	GO:0046638
positive regulation of CD4-positive, alpha beta T cell differentiation	GO:0043372
positive regulation of T-helper cell differentiation	GO:0045624
positive regulation of T-helper 2 cell differentiation	GO:0045630	3569,942,	IL6,CD86,	654458,171182,	NM_000600,NM_175862,
positive regulation of alpha-beta T cell activation	GO:0046635
positive regulation of alpha-beta T cell differentiation	GO:0046638
positive regulation of CD4-positive, alpha beta T cell differentiation	GO:0043372
positive regulation of T-helper cell differentiation	GO:0045624
positive regulation of T-helper 2 cell differentiation	GO:0045630	3569,942,	IL6,CD86,	654458,171182,	NM_000600,NM_175862,
positive regulation of alpha-beta T cell proliferation	GO:0046641	10148,	EBI3,	501452,	NM_005755,
positive regulation of lymphocyte proliferation	GO:0050671	3593,	IL12B,	674,	NM_002187,
positive regulation of T cell proliferation	GO:0042102
positive regulation of activated T cell proliferation	GO:0042104	3593,	IL12B,	674,	NM_002187,
positive regulation of alpha-beta T cell proliferation	GO:0046641	10148,	EBI3,	501452,	NM_005755,
regulation of T cell activation	GO:0050863
regulation of T cell proliferation	GO:0042129
positive regulation of T cell proliferation	GO:0042102
positive regulation of activated T cell proliferation	GO:0042104	3593,	IL12B,	674,	NM_002187,
positive regulation of alpha-beta T cell proliferation	GO:0046641	10148,	EBI3,	501452,	NM_005755,
regulation of alpha-beta T cell proliferation	GO:0046640
positive regulation of alpha-beta T cell proliferation	GO:0046641	10148,	EBI3,	501452,	NM_005755,
regulation of activated T cell proliferation	GO:0046006
positive regulation of activated T cell proliferation	GO:0042104	3593,	IL12B,	674,	NM_002187,
regulation of T cell differentiation	GO:0045580
regulation of T cell differentiation in the thymus	GO:0033081
positive regulation of T cell differentiation in the thymus	GO:0033089	8876,	VNN1,	12114,	NM_004666,
positive regulation of T cell differentiation	GO:0045582
positive regulation of T cell differentiation in the thymus	GO:0033089	8876,	VNN1,	12114,	NM_004666,
positive regulation of alpha-beta T cell differentiation	GO:0046638
positive regulation of CD4-positive, alpha beta T cell differentiation	GO:0043372
positive regulation of T-helper cell differentiation	GO:0045624
positive regulation of T-helper 2 cell differentiation	GO:0045630	3569,942,	IL6,CD86,	654458,171182,	NM_000600,NM_175862,
regulation of alpha-beta T cell differentiation	GO:0046637
regulation of CD4-positive, alpha beta T cell differentiation	GO:0043370
positive regulation of CD4-positive, alpha beta T cell differentiation	GO:0043372
positive regulation of T-helper cell differentiation	GO:0045624
positive regulation of T-helper 2 cell differentiation	GO:0045630	3569,942,	IL6,CD86,	654458,171182,	NM_000600,NM_175862,
regulation of T-helper cell differentiation	GO:0045622	3662,	IRF4,	401013,	NM_002460,
positive regulation of T-helper cell differentiation	GO:0045624
positive regulation of T-helper 2 cell differentiation	GO:0045630	3569,942,	IL6,CD86,	654458,171182,	NM_000600,NM_175862,
regulation of T-helper 2 cell differentiation	GO:0045628
positive regulation of T-helper 2 cell differentiation	GO:0045630	3569,942,	IL6,CD86,	654458,171182,	NM_000600,NM_175862,
positive regulation of alpha-beta T cell differentiation	GO:0046638
positive regulation of CD4-positive, alpha beta T cell differentiation	GO:0043372
positive regulation of T-helper cell differentiation	GO:0045624
positive regulation of T-helper 2 cell differentiation	GO:0045630	3569,942,	IL6,CD86,	654458,171182,	NM_000600,NM_175862,
regulation of alpha-beta T cell activation	GO:0046634
positive regulation of alpha-beta T cell activation	GO:0046635
positive regulation of alpha-beta T cell differentiation	GO:0046638
positive regulation of CD4-positive, alpha beta T cell differentiation	GO:0043372
positive regulation of T-helper cell differentiation	GO:0045624
positive regulation of T-helper 2 cell differentiation	GO:0045630	3569,942,	IL6,CD86,	654458,171182,	NM_000600,NM_175862,
positive regulation of alpha-beta T cell proliferation	GO:0046641	10148,	EBI3,	501452,	NM_005755,
regulation of alpha-beta T cell differentiation	GO:0046637
regulation of CD4-positive, alpha beta T cell differentiation	GO:0043370
positive regulation of CD4-positive, alpha beta T cell differentiation	GO:0043372
positive regulation of T-helper cell differentiation	GO:0045624
positive regulation of T-helper 2 cell differentiation	GO:0045630	3569,942,	IL6,CD86,	654458,171182,	NM_000600,NM_175862,
regulation of T-helper cell differentiation	GO:0045622	3662,	IRF4,	401013,	NM_002460,
positive regulation of T-helper cell differentiation	GO:0045624
positive regulation of T-helper 2 cell differentiation	GO:0045630	3569,942,	IL6,CD86,	654458,171182,	NM_000600,NM_175862,
regulation of T-helper 2 cell differentiation	GO:0045628
positive regulation of T-helper 2 cell differentiation	GO:0045630	3569,942,	IL6,CD86,	654458,171182,	NM_000600,NM_175862,
positive regulation of alpha-beta T cell differentiation	GO:0046638
positive regulation of CD4-positive, alpha beta T cell differentiation	GO:0043372
positive regulation of T-helper cell differentiation	GO:0045624
positive regulation of T-helper 2 cell differentiation	GO:0045630	3569,942,	IL6,CD86,	654458,171182,	NM_000600,NM_175862,
regulation of alpha-beta T cell proliferation	GO:0046640
positive regulation of alpha-beta T cell proliferation	GO:0046641	10148,	EBI3,	501452,	NM_005755,
positive regulation of T cell activation	GO:0050870
positive regulation of T cell proliferation	GO:0042102
positive regulation of activated T cell proliferation	GO:0042104	3593,	IL12B,	674,	NM_002187,
positive regulation of alpha-beta T cell proliferation	GO:0046641	10148,	EBI3,	501452,	NM_005755,
positive regulation of T cell differentiation	GO:0045582
positive regulation of T cell differentiation in the thymus	GO:0033089	8876,	VNN1,	12114,	NM_004666,
positive regulation of alpha-beta T cell differentiation	GO:0046638
positive regulation of CD4-positive, alpha beta T cell differentiation	GO:0043372
positive regulation of T-helper cell differentiation	GO:0045624
positive regulation of T-helper 2 cell differentiation	GO:0045630	3569,942,	IL6,CD86,	654458,171182,	NM_000600,NM_175862,
positive regulation of alpha-beta T cell activation	GO:0046635
positive regulation of alpha-beta T cell differentiation	GO:0046638
positive regulation of CD4-positive, alpha beta T cell differentiation	GO:0043372
positive regulation of T-helper cell differentiation	GO:0045624
positive regulation of T-helper 2 cell differentiation	GO:0045630	3569,942,	IL6,CD86,	654458,171182,	NM_000600,NM_175862,
positive regulation of alpha-beta T cell proliferation	GO:0046641	10148,	EBI3,	501452,	NM_005755,
regulation of lymphocyte proliferation	GO:0050670
regulation of T cell proliferation	GO:0042129
positive regulation of T cell proliferation	GO:0042102
positive regulation of activated T cell proliferation	GO:0042104	3593,	IL12B,	674,	NM_002187,
positive regulation of alpha-beta T cell proliferation	GO:0046641	10148,	EBI3,	501452,	NM_005755,
regulation of alpha-beta T cell proliferation	GO:0046640
positive regulation of alpha-beta T cell proliferation	GO:0046641	10148,	EBI3,	501452,	NM_005755,
regulation of activated T cell proliferation	GO:0046006
positive regulation of activated T cell proliferation	GO:0042104	3593,	IL12B,	674,	NM_002187,
positive regulation of lymphocyte proliferation	GO:0050671	3593,	IL12B,	674,	NM_002187,
positive regulation of T cell proliferation	GO:0042102
positive regulation of activated T cell proliferation	GO:0042104	3593,	IL12B,	674,	NM_002187,
positive regulation of alpha-beta T cell proliferation	GO:0046641	10148,	EBI3,	501452,	NM_005755,
regulation of immune effector process	GO:0002697
negative regulation of immune effector process	GO:0002698
negative regulation of production of molecular mediator of immune response	GO:0002701
negative regulation of cytokine production during immune response	GO:0002719
negative regulation of mast cell cytokine production	GO:0032764	3162,	HMOX1,	517581,	NM_002133,
negative regulation of leukocyte degranulation	GO:0043301
negative regulation of mast cell degranulation	GO:0043305	3162,	HMOX1,	517581,	NM_002133,
positive regulation of immune effector process	GO:0002699
positive regulation of leukocyte mediated immunity	GO:0002705
positive regulation of lymphocyte mediated immunity	GO:0002708
positive regulation of B cell mediated immunity	GO:0002714
positive regulation of immunoglobulin mediated immune response	GO:0002891
positive regulation of type II hypersensitivity	GO:0002894
positive regulation of type IIa hypersensitivity	GO:0001798	718,	C3,	529053,	NM_000064,
positive regulation of natural killer cell mediated immunity	GO:0002717
positive regulation of natural killer cell mediated immune response to tumor cell	GO:0002857
positive regulation of natural killer cell mediated cytotoxicity directed against tumor cell target	GO:0002860	3593,	IL12B,	674,	NM_002187,
positive regulation of natural killer cell mediated cytotoxicity	GO:0045954
positive regulation of natural killer cell mediated cytotoxicity directed against tumor cell target	GO:0002860	3593,	IL12B,	674,	NM_002187,
positive regulation of myeloid leukocyte mediated immunity	GO:0002888
positive regulation of type II hypersensitivity	GO:0002894
positive regulation of type IIa hypersensitivity	GO:0001798	718,	C3,	529053,	NM_000064,
positive regulation of leukocyte mediated cytotoxicity	GO:0001912
positive regulation of natural killer cell mediated cytotoxicity	GO:0045954
positive regulation of natural killer cell mediated cytotoxicity directed against tumor cell target	GO:0002860	3593,	IL12B,	674,	NM_002187,
regulation of production of molecular mediator of immune response	GO:0002700
negative regulation of production of molecular mediator of immune response	GO:0002701
negative regulation of cytokine production during immune response	GO:0002719
negative regulation of mast cell cytokine production	GO:0032764	3162,	HMOX1,	517581,	NM_002133,
regulation of cytokine production during immune response	GO:0002718
negative regulation of cytokine production during immune response	GO:0002719
negative regulation of mast cell cytokine production	GO:0032764	3162,	HMOX1,	517581,	NM_002133,
regulation of mast cell cytokine production	GO:0032763
negative regulation of mast cell cytokine production	GO:0032764	3162,	HMOX1,	517581,	NM_002133,
regulation of leukocyte mediated immunity	GO:0002703
positive regulation of leukocyte mediated immunity	GO:0002705
positive regulation of lymphocyte mediated immunity	GO:0002708
positive regulation of B cell mediated immunity	GO:0002714
positive regulation of immunoglobulin mediated immune response	GO:0002891
positive regulation of type II hypersensitivity	GO:0002894
positive regulation of type IIa hypersensitivity	GO:0001798	718,	C3,	529053,	NM_000064,
positive regulation of natural killer cell mediated immunity	GO:0002717
positive regulation of natural killer cell mediated immune response to tumor cell	GO:0002857
positive regulation of natural killer cell mediated cytotoxicity directed against tumor cell target	GO:0002860	3593,	IL12B,	674,	NM_002187,
positive regulation of natural killer cell mediated cytotoxicity	GO:0045954
positive regulation of natural killer cell mediated cytotoxicity directed against tumor cell target	GO:0002860	3593,	IL12B,	674,	NM_002187,
positive regulation of myeloid leukocyte mediated immunity	GO:0002888
positive regulation of type II hypersensitivity	GO:0002894
positive regulation of type IIa hypersensitivity	GO:0001798	718,	C3,	529053,	NM_000064,
regulation of lymphocyte mediated immunity	GO:0002706
positive regulation of lymphocyte mediated immunity	GO:0002708
positive regulation of B cell mediated immunity	GO:0002714
positive regulation of immunoglobulin mediated immune response	GO:0002891
positive regulation of type II hypersensitivity	GO:0002894
positive regulation of type IIa hypersensitivity	GO:0001798	718,	C3,	529053,	NM_000064,
positive regulation of natural killer cell mediated immunity	GO:0002717
positive regulation of natural killer cell mediated immune response to tumor cell	GO:0002857
positive regulation of natural killer cell mediated cytotoxicity directed against tumor cell target	GO:0002860	3593,	IL12B,	674,	NM_002187,
positive regulation of natural killer cell mediated cytotoxicity	GO:0045954
positive regulation of natural killer cell mediated cytotoxicity directed against tumor cell target	GO:0002860	3593,	IL12B,	674,	NM_002187,
regulation of B cell mediated immunity	GO:0002712
positive regulation of B cell mediated immunity	GO:0002714
positive regulation of immunoglobulin mediated immune response	GO:0002891
positive regulation of type II hypersensitivity	GO:0002894
positive regulation of type IIa hypersensitivity	GO:0001798	718,	C3,	529053,	NM_000064,
regulation of immunoglobulin mediated immune response	GO:0002889
positive regulation of immunoglobulin mediated immune response	GO:0002891
positive regulation of type II hypersensitivity	GO:0002894
positive regulation of type IIa hypersensitivity	GO:0001798	718,	C3,	529053,	NM_000064,
regulation of type II hypersensitivity	GO:0002892
regulation of type IIa hypersensitivity	GO:0001796
positive regulation of type IIa hypersensitivity	GO:0001798	718,	C3,	529053,	NM_000064,
positive regulation of type II hypersensitivity	GO:0002894
positive regulation of type IIa hypersensitivity	GO:0001798	718,	C3,	529053,	NM_000064,
regulation of natural killer cell mediated immunity	GO:0002715
positive regulation of natural killer cell mediated immunity	GO:0002717
positive regulation of natural killer cell mediated immune response to tumor cell	GO:0002857
positive regulation of natural killer cell mediated cytotoxicity directed against tumor cell target	GO:0002860	3593,	IL12B,	674,	NM_002187,
positive regulation of natural killer cell mediated cytotoxicity	GO:0045954
positive regulation of natural killer cell mediated cytotoxicity directed against tumor cell target	GO:0002860	3593,	IL12B,	674,	NM_002187,
regulation of natural killer cell mediated immune response to tumor cell	GO:0002855
positive regulation of natural killer cell mediated immune response to tumor cell	GO:0002857
positive regulation of natural killer cell mediated cytotoxicity directed against tumor cell target	GO:0002860	3593,	IL12B,	674,	NM_002187,
regulation of natural killer cell mediated cytotoxicity directed against tumor cell target	GO:0002858
positive regulation of natural killer cell mediated cytotoxicity directed against tumor cell target	GO:0002860	3593,	IL12B,	674,	NM_002187,
regulation of natural killer cell mediated cytotoxicity	GO:0042269
regulation of natural killer cell mediated cytotoxicity directed against tumor cell target	GO:0002858
positive regulation of natural killer cell mediated cytotoxicity directed against tumor cell target	GO:0002860	3593,	IL12B,	674,	NM_002187,
positive regulation of natural killer cell mediated cytotoxicity	GO:0045954
positive regulation of natural killer cell mediated cytotoxicity directed against tumor cell target	GO:0002860	3593,	IL12B,	674,	NM_002187,
regulation of myeloid leukocyte mediated immunity	GO:0002886
positive regulation of myeloid leukocyte mediated immunity	GO:0002888
positive regulation of type II hypersensitivity	GO:0002894
positive regulation of type IIa hypersensitivity	GO:0001798	718,	C3,	529053,	NM_000064,
regulation of type II hypersensitivity	GO:0002892
regulation of type IIa hypersensitivity	GO:0001796
positive regulation of type IIa hypersensitivity	GO:0001798	718,	C3,	529053,	NM_000064,
positive regulation of type II hypersensitivity	GO:0002894
positive regulation of type IIa hypersensitivity	GO:0001798	718,	C3,	529053,	NM_000064,
regulation of leukocyte mediated cytotoxicity	GO:0001910
positive regulation of leukocyte mediated cytotoxicity	GO:0001912
positive regulation of natural killer cell mediated cytotoxicity	GO:0045954
positive regulation of natural killer cell mediated cytotoxicity directed against tumor cell target	GO:0002860	3593,	IL12B,	674,	NM_002187,
regulation of natural killer cell mediated cytotoxicity	GO:0042269
regulation of natural killer cell mediated cytotoxicity directed against tumor cell target	GO:0002858
positive regulation of natural killer cell mediated cytotoxicity directed against tumor cell target	GO:0002860	3593,	IL12B,	674,	NM_002187,
positive regulation of natural killer cell mediated cytotoxicity	GO:0045954
positive regulation of natural killer cell mediated cytotoxicity directed against tumor cell target	GO:0002860	3593,	IL12B,	674,	NM_002187,
regulation of leukocyte degranulation	GO:0043300
negative regulation of leukocyte degranulation	GO:0043301
negative regulation of mast cell degranulation	GO:0043305	3162,	HMOX1,	517581,	NM_002133,
regulation of mast cell degranulation	GO:0043304
negative regulation of mast cell degranulation	GO:0043305	3162,	HMOX1,	517581,	NM_002133,
regulation of immune response	GO:0050776
regulation of adaptive immune response	GO:0002819
positive regulation of adaptive immune response	GO:0002821
positive regulation of adaptive immune response based on somatic recombination of immune receptors built from immunoglobulin superfamily domains	GO:0002824
positive regulation of B cell mediated immunity	GO:0002714
positive regulation of immunoglobulin mediated immune response	GO:0002891
positive regulation of type II hypersensitivity	GO:0002894
positive regulation of type IIa hypersensitivity	GO:0001798	718,	C3,	529053,	NM_000064,
regulation of adaptive immune response based on somatic recombination of immune receptors built from immunoglobulin superfamily domains	GO:0002822
regulation of B cell mediated immunity	GO:0002712
positive regulation of B cell mediated immunity	GO:0002714
positive regulation of immunoglobulin mediated immune response	GO:0002891
positive regulation of type II hypersensitivity	GO:0002894
positive regulation of type IIa hypersensitivity	GO:0001798	718,	C3,	529053,	NM_000064,
regulation of immunoglobulin mediated immune response	GO:0002889
positive regulation of immunoglobulin mediated immune response	GO:0002891
positive regulation of type II hypersensitivity	GO:0002894
positive regulation of type IIa hypersensitivity	GO:0001798	718,	C3,	529053,	NM_000064,
regulation of type II hypersensitivity	GO:0002892
regulation of type IIa hypersensitivity	GO:0001796
positive regulation of type IIa hypersensitivity	GO:0001798	718,	C3,	529053,	NM_000064,
positive regulation of type II hypersensitivity	GO:0002894
positive regulation of type IIa hypersensitivity	GO:0001798	718,	C3,	529053,	NM_000064,
positive regulation of adaptive immune response based on somatic recombination of immune receptors built from immunoglobulin superfamily domains	GO:0002824
positive regulation of B cell mediated immunity	GO:0002714
positive regulation of immunoglobulin mediated immune response	GO:0002891
positive regulation of type II hypersensitivity	GO:0002894
positive regulation of type IIa hypersensitivity	GO:0001798	718,	C3,	529053,	NM_000064,
regulation of immune response to tumor cell	GO:0002837
positive regulation of immune response to tumor cell	GO:0002839
positive regulation of natural killer cell mediated immune response to tumor cell	GO:0002857
positive regulation of natural killer cell mediated cytotoxicity directed against tumor cell target	GO:0002860	3593,	IL12B,	674,	NM_002187,
regulation of natural killer cell mediated immune response to tumor cell	GO:0002855
positive regulation of natural killer cell mediated immune response to tumor cell	GO:0002857
positive regulation of natural killer cell mediated cytotoxicity directed against tumor cell target	GO:0002860	3593,	IL12B,	674,	NM_002187,
regulation of natural killer cell mediated cytotoxicity directed against tumor cell target	GO:0002858
positive regulation of natural killer cell mediated cytotoxicity directed against tumor cell target	GO:0002860	3593,	IL12B,	674,	NM_002187,
regulation of inflammatory response to antigenic stimulus	GO:0002861
positive regulation of inflammatory response to antigenic stimulus	GO:0002863
positive regulation of acute inflammatory response to antigenic stimulus	GO:0002866
positive regulation of hypersensitivity	GO:0002885
positive regulation of type II hypersensitivity	GO:0002894
positive regulation of type IIa hypersensitivity	GO:0001798	718,	C3,	529053,	NM_000064,
regulation of acute inflammatory response to antigenic stimulus	GO:0002864
positive regulation of acute inflammatory response to antigenic stimulus	GO:0002866
positive regulation of hypersensitivity	GO:0002885
positive regulation of type II hypersensitivity	GO:0002894
positive regulation of type IIa hypersensitivity	GO:0001798	718,	C3,	529053,	NM_000064,
regulation of hypersensitivity	GO:0002883
positive regulation of hypersensitivity	GO:0002885
positive regulation of type II hypersensitivity	GO:0002894
positive regulation of type IIa hypersensitivity	GO:0001798	718,	C3,	529053,	NM_000064,
regulation of type II hypersensitivity	GO:0002892
regulation of type IIa hypersensitivity	GO:0001796
positive regulation of type IIa hypersensitivity	GO:0001798	718,	C3,	529053,	NM_000064,
positive regulation of type II hypersensitivity	GO:0002894
positive regulation of type IIa hypersensitivity	GO:0001798	718,	C3,	529053,	NM_000064,
regulation of innate immune response	GO:0045088
regulation of natural killer cell mediated immunity	GO:0002715
positive regulation of natural killer cell mediated immunity	GO:0002717
positive regulation of natural killer cell mediated immune response to tumor cell	GO:0002857
positive regulation of natural killer cell mediated cytotoxicity directed against tumor cell target	GO:0002860	3593,	IL12B,	674,	NM_002187,
positive regulation of natural killer cell mediated cytotoxicity	GO:0045954
positive regulation of natural killer cell mediated cytotoxicity directed against tumor cell target	GO:0002860	3593,	IL12B,	674,	NM_002187,
regulation of natural killer cell mediated immune response to tumor cell	GO:0002855
positive regulation of natural killer cell mediated immune response to tumor cell	GO:0002857
positive regulation of natural killer cell mediated cytotoxicity directed against tumor cell target	GO:0002860	3593,	IL12B,	674,	NM_002187,
regulation of natural killer cell mediated cytotoxicity directed against tumor cell target	GO:0002858
positive regulation of natural killer cell mediated cytotoxicity directed against tumor cell target	GO:0002860	3593,	IL12B,	674,	NM_002187,
regulation of natural killer cell mediated cytotoxicity	GO:0042269
regulation of natural killer cell mediated cytotoxicity directed against tumor cell target	GO:0002858
positive regulation of natural killer cell mediated cytotoxicity directed against tumor cell target	GO:0002860	3593,	IL12B,	674,	NM_002187,
positive regulation of natural killer cell mediated cytotoxicity	GO:0045954
positive regulation of natural killer cell mediated cytotoxicity directed against tumor cell target	GO:0002860	3593,	IL12B,	674,	NM_002187,
positive regulation of innate immune response	GO:0045089
positive regulation of natural killer cell mediated immunity	GO:0002717
positive regulation of natural killer cell mediated immune response to tumor cell	GO:0002857
positive regulation of natural killer cell mediated cytotoxicity directed against tumor cell target	GO:0002860	3593,	IL12B,	674,	NM_002187,
positive regulation of natural killer cell mediated cytotoxicity	GO:0045954
positive regulation of natural killer cell mediated cytotoxicity directed against tumor cell target	GO:0002860	3593,	IL12B,	674,	NM_002187,
positive regulation of immune response	GO:0050778
positive regulation of adaptive immune response	GO:0002821
positive regulation of adaptive immune response based on somatic recombination of immune receptors built from immunoglobulin superfamily domains	GO:0002824
positive regulation of B cell mediated immunity	GO:0002714
positive regulation of immunoglobulin mediated immune response	GO:0002891
positive regulation of type II hypersensitivity	GO:0002894
positive regulation of type IIa hypersensitivity	GO:0001798	718,	C3,	529053,	NM_000064,
positive regulation of immune response to tumor cell	GO:0002839
positive regulation of natural killer cell mediated immune response to tumor cell	GO:0002857
positive regulation of natural killer cell mediated cytotoxicity directed against tumor cell target	GO:0002860	3593,	IL12B,	674,	NM_002187,
positive regulation of inflammatory response to antigenic stimulus	GO:0002863
positive regulation of acute inflammatory response to antigenic stimulus	GO:0002866
positive regulation of hypersensitivity	GO:0002885
positive regulation of type II hypersensitivity	GO:0002894
positive regulation of type IIa hypersensitivity	GO:0001798	718,	C3,	529053,	NM_000064,
activation of immune response	GO:0002253
complement activation	GO:0006956
complement activation, alternative pathway	GO:0006957	718,	C3,	529053,	NM_000064,
complement activation, classical pathway	GO:0006958	718,	C3,	529053,	NM_000064,
positive regulation of innate immune response	GO:0045089
positive regulation of natural killer cell mediated immunity	GO:0002717
positive regulation of natural killer cell mediated immune response to tumor cell	GO:0002857
positive regulation of natural killer cell mediated cytotoxicity directed against tumor cell target	GO:0002860	3593,	IL12B,	674,	NM_002187,
positive regulation of natural killer cell mediated cytotoxicity	GO:0045954
positive regulation of natural killer cell mediated cytotoxicity directed against tumor cell target	GO:0002860	3593,	IL12B,	674,	NM_002187,
negative regulation of immune system process	GO:0002683
negative regulation of leukocyte migration	GO:0002686	3162,	HMOX1,	517581,	NM_002133,
negative regulation of leukocyte activation	GO:0002695
negative regulation of mast cell activation	GO:0033004
negative regulation of mast cell degranulation	GO:0043305	3162,	HMOX1,	517581,	NM_002133,
negative regulation of immune effector process	GO:0002698
negative regulation of production of molecular mediator of immune response	GO:0002701
negative regulation of cytokine production during immune response	GO:0002719
negative regulation of mast cell cytokine production	GO:0032764	3162,	HMOX1,	517581,	NM_002133,
negative regulation of leukocyte degranulation	GO:0043301
negative regulation of mast cell degranulation	GO:0043305	3162,	HMOX1,	517581,	NM_002133,
positive regulation of immune system process	GO:0002684
positive regulation of leukocyte activation	GO:0002696
positive regulation of lymphocyte activation	GO:0051251
positive regulation of natural killer cell activation	GO:0032816	3593,	IL12B,	674,	NM_002187,
positive regulation of lymphocyte differentiation	GO:0045621
positive regulation of T cell differentiation	GO:0045582
positive regulation of T cell differentiation in the thymus	GO:0033089	8876,	VNN1,	12114,	NM_004666,
positive regulation of alpha-beta T cell differentiation	GO:0046638
positive regulation of CD4-positive, alpha beta T cell differentiation	GO:0043372
positive regulation of T-helper cell differentiation	GO:0045624
positive regulation of T-helper 2 cell differentiation	GO:0045630	3569,942,	IL6,CD86,	654458,171182,	NM_000600,NM_175862,
positive regulation of T cell activation	GO:0050870
positive regulation of T cell proliferation	GO:0042102
positive regulation of activated T cell proliferation	GO:0042104	3593,	IL12B,	674,	NM_002187,
positive regulation of alpha-beta T cell proliferation	GO:0046641	10148,	EBI3,	501452,	NM_005755,
positive regulation of T cell differentiation	GO:0045582
positive regulation of T cell differentiation in the thymus	GO:0033089	8876,	VNN1,	12114,	NM_004666,
positive regulation of alpha-beta T cell differentiation	GO:0046638
positive regulation of CD4-positive, alpha beta T cell differentiation	GO:0043372
positive regulation of T-helper cell differentiation	GO:0045624
positive regulation of T-helper 2 cell differentiation	GO:0045630	3569,942,	IL6,CD86,	654458,171182,	NM_000600,NM_175862,
positive regulation of alpha-beta T cell activation	GO:0046635
positive regulation of alpha-beta T cell differentiation	GO:0046638
positive regulation of CD4-positive, alpha beta T cell differentiation	GO:0043372
positive regulation of T-helper cell differentiation	GO:0045624
positive regulation of T-helper 2 cell differentiation	GO:0045630	3569,942,	IL6,CD86,	654458,171182,	NM_000600,NM_175862,
positive regulation of alpha-beta T cell proliferation	GO:0046641	10148,	EBI3,	501452,	NM_005755,
positive regulation of lymphocyte proliferation	GO:0050671	3593,	IL12B,	674,	NM_002187,
positive regulation of T cell proliferation	GO:0042102
positive regulation of activated T cell proliferation	GO:0042104	3593,	IL12B,	674,	NM_002187,
positive regulation of alpha-beta T cell proliferation	GO:0046641	10148,	EBI3,	501452,	NM_005755,
positive regulation of immune effector process	GO:0002699
positive regulation of leukocyte mediated immunity	GO:0002705
positive regulation of lymphocyte mediated immunity	GO:0002708
positive regulation of B cell mediated immunity	GO:0002714
positive regulation of immunoglobulin mediated immune response	GO:0002891
positive regulation of type II hypersensitivity	GO:0002894
positive regulation of type IIa hypersensitivity	GO:0001798	718,	C3,	529053,	NM_000064,
positive regulation of natural killer cell mediated immunity	GO:0002717
positive regulation of natural killer cell mediated immune response to tumor cell	GO:0002857
positive regulation of natural killer cell mediated cytotoxicity directed against tumor cell target	GO:0002860	3593,	IL12B,	674,	NM_002187,
positive regulation of natural killer cell mediated cytotoxicity	GO:0045954
positive regulation of natural killer cell mediated cytotoxicity directed against tumor cell target	GO:0002860	3593,	IL12B,	674,	NM_002187,
positive regulation of myeloid leukocyte mediated immunity	GO:0002888
positive regulation of type II hypersensitivity	GO:0002894
positive regulation of type IIa hypersensitivity	GO:0001798	718,	C3,	529053,	NM_000064,
positive regulation of leukocyte mediated cytotoxicity	GO:0001912
positive regulation of natural killer cell mediated cytotoxicity	GO:0045954
positive regulation of natural killer cell mediated cytotoxicity directed against tumor cell target	GO:0002860	3593,	IL12B,	674,	NM_002187,
positive regulation of immune response	GO:0050778
positive regulation of adaptive immune response	GO:0002821
positive regulation of adaptive immune response based on somatic recombination of immune receptors built from immunoglobulin superfamily domains	GO:0002824
positive regulation of B cell mediated immunity	GO:0002714
positive regulation of immunoglobulin mediated immune response	GO:0002891
positive regulation of type II hypersensitivity	GO:0002894
positive regulation of type IIa hypersensitivity	GO:0001798	718,	C3,	529053,	NM_000064,
positive regulation of immune response to tumor cell	GO:0002839
positive regulation of natural killer cell mediated immune response to tumor cell	GO:0002857
positive regulation of natural killer cell mediated cytotoxicity directed against tumor cell target	GO:0002860	3593,	IL12B,	674,	NM_002187,
positive regulation of inflammatory response to antigenic stimulus	GO:0002863
positive regulation of acute inflammatory response to antigenic stimulus	GO:0002866
positive regulation of hypersensitivity	GO:0002885
positive regulation of type II hypersensitivity	GO:0002894
positive regulation of type IIa hypersensitivity	GO:0001798	718,	C3,	529053,	NM_000064,
activation of immune response	GO:0002253
complement activation	GO:0006956
complement activation, alternative pathway	GO:0006957	718,	C3,	529053,	NM_000064,
complement activation, classical pathway	GO:0006958	718,	C3,	529053,	NM_000064,
positive regulation of innate immune response	GO:0045089
positive regulation of natural killer cell mediated immunity	GO:0002717
positive regulation of natural killer cell mediated immune response to tumor cell	GO:0002857
positive regulation of natural killer cell mediated cytotoxicity directed against tumor cell target	GO:0002860	3593,	IL12B,	674,	NM_002187,
positive regulation of natural killer cell mediated cytotoxicity	GO:0045954
positive regulation of natural killer cell mediated cytotoxicity directed against tumor cell target	GO:0002860	3593,	IL12B,	674,	NM_002187,
immune system development	GO:0002520
hemopoietic or lymphoid organ development	GO:0048534
hemopoiesis	GO:0030097
leukocyte differentiation	GO:0002521
myeloid leukocyte differentiation	GO:0002573
regulation of myeloid leukocyte differentiation	GO:0002761
positive regulation of myeloid leukocyte differentiation	GO:0002763
positive regulation of macrophage differentiation	GO:0045651	3976,	LIF,	2250,	NM_002309,
regulation of macrophage differentiation	GO:0045649
positive regulation of macrophage differentiation	GO:0045651	3976,	LIF,	2250,	NM_002309,
regulation of osteoclast differentiation	GO:0045670	7124,	TNF,	241570,	NM_000594,
positive regulation of myeloid leukocyte differentiation	GO:0002763
positive regulation of macrophage differentiation	GO:0045651	3976,	LIF,	2250,	NM_002309,
osteoclast differentiation	GO:0030316	81501,	TM7SF4,	652230,	NM_030788,
regulation of osteoclast differentiation	GO:0045670	7124,	TNF,	241570,	NM_000594,
granulocyte differentiation	GO:0030851	1440,	CSF3,	2233,	NM_172219,
monocyte differentiation	GO:0030224	5468,	PPARG,	162646,	NM_005037,
macrophage differentiation	GO:0030225	4318,	MMP9,	297413,	NM_004994,
regulation of macrophage differentiation	GO:0045649
positive regulation of macrophage differentiation	GO:0045651	3976,	LIF,	2250,	NM_002309,
positive regulation of macrophage differentiation	GO:0045651	3976,	LIF,	2250,	NM_002309,
myeloid dendritic cell differentiation	GO:0043011	1437,	CSF2,	1349,	NM_000758,
lymphocyte differentiation	GO:0030098
T cell differentiation	GO:0030217
T cell differentiation during immune response	GO:0002292
alpha-beta T cell differentiation during immune response	GO:0002293
CD4-positive, alpha-beta T cell differentiation during immune response	GO:0002294
T-helper cell differentiation	GO:0042093	3593,	IL12B,	674,	NM_002187,
regulation of T-helper cell differentiation	GO:0045622	3662,	IRF4,	401013,	NM_002460,
positive regulation of T-helper cell differentiation	GO:0045624
positive regulation of T-helper 2 cell differentiation	GO:0045630	3569,942,	IL6,CD86,	654458,171182,	NM_000600,NM_175862,
regulation of T-helper 2 cell differentiation	GO:0045628
positive regulation of T-helper 2 cell differentiation	GO:0045630	3569,942,	IL6,CD86,	654458,171182,	NM_000600,NM_175862,
positive regulation of T-helper cell differentiation	GO:0045624
positive regulation of T-helper 2 cell differentiation	GO:0045630	3569,942,	IL6,CD86,	654458,171182,	NM_000600,NM_175862,
T-helper 2 cell differentiation	GO:0045064
regulation of T-helper 2 cell differentiation	GO:0045628
positive regulation of T-helper 2 cell differentiation	GO:0045630	3569,942,	IL6,CD86,	654458,171182,	NM_000600,NM_175862,
positive regulation of T-helper 2 cell differentiation	GO:0045630	3569,942,	IL6,CD86,	654458,171182,	NM_000600,NM_175862,
T cell differentiation in the thymus	GO:0033077
regulation of T cell differentiation in the thymus	GO:0033081
positive regulation of T cell differentiation in the thymus	GO:0033089	8876,	VNN1,	12114,	NM_004666,
positive regulation of T cell differentiation in the thymus	GO:0033089	8876,	VNN1,	12114,	NM_004666,
regulation of T cell differentiation	GO:0045580
regulation of T cell differentiation in the thymus	GO:0033081
positive regulation of T cell differentiation in the thymus	GO:0033089	8876,	VNN1,	12114,	NM_004666,
positive regulation of T cell differentiation	GO:0045582
positive regulation of T cell differentiation in the thymus	GO:0033089	8876,	VNN1,	12114,	NM_004666,
positive regulation of alpha-beta T cell differentiation	GO:0046638
positive regulation of CD4-positive, alpha beta T cell differentiation	GO:0043372
positive regulation of T-helper cell differentiation	GO:0045624
positive regulation of T-helper 2 cell differentiation	GO:0045630	3569,942,	IL6,CD86,	654458,171182,	NM_000600,NM_175862,
regulation of alpha-beta T cell differentiation	GO:0046637
regulation of CD4-positive, alpha beta T cell differentiation	GO:0043370
positive regulation of CD4-positive, alpha beta T cell differentiation	GO:0043372
positive regulation of T-helper cell differentiation	GO:0045624
positive regulation of T-helper 2 cell differentiation	GO:0045630	3569,942,	IL6,CD86,	654458,171182,	NM_000600,NM_175862,
regulation of T-helper cell differentiation	GO:0045622	3662,	IRF4,	401013,	NM_002460,
positive regulation of T-helper cell differentiation	GO:0045624
positive regulation of T-helper 2 cell differentiation	GO:0045630	3569,942,	IL6,CD86,	654458,171182,	NM_000600,NM_175862,
regulation of T-helper 2 cell differentiation	GO:0045628
positive regulation of T-helper 2 cell differentiation	GO:0045630	3569,942,	IL6,CD86,	654458,171182,	NM_000600,NM_175862,
positive regulation of alpha-beta T cell differentiation	GO:0046638
positive regulation of CD4-positive, alpha beta T cell differentiation	GO:0043372
positive regulation of T-helper cell differentiation	GO:0045624
positive regulation of T-helper 2 cell differentiation	GO:0045630	3569,942,	IL6,CD86,	654458,171182,	NM_000600,NM_175862,
positive regulation of T cell differentiation	GO:0045582
positive regulation of T cell differentiation in the thymus	GO:0033089	8876,	VNN1,	12114,	NM_004666,
positive regulation of alpha-beta T cell differentiation	GO:0046638
positive regulation of CD4-positive, alpha beta T cell differentiation	GO:0043372
positive regulation of T-helper cell differentiation	GO:0045624
positive regulation of T-helper 2 cell differentiation	GO:0045630	3569,942,	IL6,CD86,	654458,171182,	NM_000600,NM_175862,
alpha-beta T cell differentiation	GO:0046632
alpha-beta T cell differentiation during immune response	GO:0002293
CD4-positive, alpha-beta T cell differentiation during immune response	GO:0002294
T-helper cell differentiation	GO:0042093	3593,	IL12B,	674,	NM_002187,
regulation of T-helper cell differentiation	GO:0045622	3662,	IRF4,	401013,	NM_002460,
positive regulation of T-helper cell differentiation	GO:0045624
positive regulation of T-helper 2 cell differentiation	GO:0045630	3569,942,	IL6,CD86,	654458,171182,	NM_000600,NM_175862,
regulation of T-helper 2 cell differentiation	GO:0045628
positive regulation of T-helper 2 cell differentiation	GO:0045630	3569,942,	IL6,CD86,	654458,171182,	NM_000600,NM_175862,
positive regulation of T-helper cell differentiation	GO:0045624
positive regulation of T-helper 2 cell differentiation	GO:0045630	3569,942,	IL6,CD86,	654458,171182,	NM_000600,NM_175862,
T-helper 2 cell differentiation	GO:0045064
regulation of T-helper 2 cell differentiation	GO:0045628
positive regulation of T-helper 2 cell differentiation	GO:0045630	3569,942,	IL6,CD86,	654458,171182,	NM_000600,NM_175862,
positive regulation of T-helper 2 cell differentiation	GO:0045630	3569,942,	IL6,CD86,	654458,171182,	NM_000600,NM_175862,
CD4-positive, alpha beta T cell differentiation	GO:0043367
CD4-positive, alpha-beta T cell differentiation during immune response	GO:0002294
T-helper cell differentiation	GO:0042093	3593,	IL12B,	674,	NM_002187,
regulation of T-helper cell differentiation	GO:0045622	3662,	IRF4,	401013,	NM_002460,
positive regulation of T-helper cell differentiation	GO:0045624
positive regulation of T-helper 2 cell differentiation	GO:0045630	3569,942,	IL6,CD86,	654458,171182,	NM_000600,NM_175862,
regulation of T-helper 2 cell differentiation	GO:0045628
positive regulation of T-helper 2 cell differentiation	GO:0045630	3569,942,	IL6,CD86,	654458,171182,	NM_000600,NM_175862,
positive regulation of T-helper cell differentiation	GO:0045624
positive regulation of T-helper 2 cell differentiation	GO:0045630	3569,942,	IL6,CD86,	654458,171182,	NM_000600,NM_175862,
T-helper 2 cell differentiation	GO:0045064
regulation of T-helper 2 cell differentiation	GO:0045628
positive regulation of T-helper 2 cell differentiation	GO:0045630	3569,942,	IL6,CD86,	654458,171182,	NM_000600,NM_175862,
positive regulation of T-helper 2 cell differentiation	GO:0045630	3569,942,	IL6,CD86,	654458,171182,	NM_000600,NM_175862,
regulation of CD4-positive, alpha beta T cell differentiation	GO:0043370
positive regulation of CD4-positive, alpha beta T cell differentiation	GO:0043372
positive regulation of T-helper cell differentiation	GO:0045624
positive regulation of T-helper 2 cell differentiation	GO:0045630	3569,942,	IL6,CD86,	654458,171182,	NM_000600,NM_175862,
regulation of T-helper cell differentiation	GO:0045622	3662,	IRF4,	401013,	NM_002460,
positive regulation of T-helper cell differentiation	GO:0045624
positive regulation of T-helper 2 cell differentiation	GO:0045630	3569,942,	IL6,CD86,	654458,171182,	NM_000600,NM_175862,
regulation of T-helper 2 cell differentiation	GO:0045628
positive regulation of T-helper 2 cell differentiation	GO:0045630	3569,942,	IL6,CD86,	654458,171182,	NM_000600,NM_175862,
positive regulation of CD4-positive, alpha beta T cell differentiation	GO:0043372
positive regulation of T-helper cell differentiation	GO:0045624
positive regulation of T-helper 2 cell differentiation	GO:0045630	3569,942,	IL6,CD86,	654458,171182,	NM_000600,NM_175862,
regulation of alpha-beta T cell differentiation	GO:0046637
regulation of CD4-positive, alpha beta T cell differentiation	GO:0043370
positive regulation of CD4-positive, alpha beta T cell differentiation	GO:0043372
positive regulation of T-helper cell differentiation	GO:0045624
positive regulation of T-helper 2 cell differentiation	GO:0045630	3569,942,	IL6,CD86,	654458,171182,	NM_000600,NM_175862,
regulation of T-helper cell differentiation	GO:0045622	3662,	IRF4,	401013,	NM_002460,
positive regulation of T-helper cell differentiation	GO:0045624
positive regulation of T-helper 2 cell differentiation	GO:0045630	3569,942,	IL6,CD86,	654458,171182,	NM_000600,NM_175862,
regulation of T-helper 2 cell differentiation	GO:0045628
positive regulation of T-helper 2 cell differentiation	GO:0045630	3569,942,	IL6,CD86,	654458,171182,	NM_000600,NM_175862,
positive regulation of alpha-beta T cell differentiation	GO:0046638
positive regulation of CD4-positive, alpha beta T cell differentiation	GO:0043372
positive regulation of T-helper cell differentiation	GO:0045624
positive regulation of T-helper 2 cell differentiation	GO:0045630	3569,942,	IL6,CD86,	654458,171182,	NM_000600,NM_175862,
positive regulation of alpha-beta T cell differentiation	GO:0046638
positive regulation of CD4-positive, alpha beta T cell differentiation	GO:0043372
positive regulation of T-helper cell differentiation	GO:0045624
positive regulation of T-helper 2 cell differentiation	GO:0045630	3569,942,	IL6,CD86,	654458,171182,	NM_000600,NM_175862,
regulation of lymphocyte differentiation	GO:0045619
regulation of T cell differentiation	GO:0045580
regulation of T cell differentiation in the thymus	GO:0033081
positive regulation of T cell differentiation in the thymus	GO:0033089	8876,	VNN1,	12114,	NM_004666,
positive regulation of T cell differentiation	GO:0045582
positive regulation of T cell differentiation in the thymus	GO:0033089	8876,	VNN1,	12114,	NM_004666,
positive regulation of alpha-beta T cell differentiation	GO:0046638
positive regulation of CD4-positive, alpha beta T cell differentiation	GO:0043372
positive regulation of T-helper cell differentiation	GO:0045624
positive regulation of T-helper 2 cell differentiation	GO:0045630	3569,942,	IL6,CD86,	654458,171182,	NM_000600,NM_175862,
regulation of alpha-beta T cell differentiation	GO:0046637
regulation of CD4-positive, alpha beta T cell differentiation	GO:0043370
positive regulation of CD4-positive, alpha beta T cell differentiation	GO:0043372
positive regulation of T-helper cell differentiation	GO:0045624
positive regulation of T-helper 2 cell differentiation	GO:0045630	3569,942,	IL6,CD86,	654458,171182,	NM_000600,NM_175862,
regulation of T-helper cell differentiation	GO:0045622	3662,	IRF4,	401013,	NM_002460,
positive regulation of T-helper cell differentiation	GO:0045624
positive regulation of T-helper 2 cell differentiation	GO:0045630	3569,942,	IL6,CD86,	654458,171182,	NM_000600,NM_175862,
regulation of T-helper 2 cell differentiation	GO:0045628
positive regulation of T-helper 2 cell differentiation	GO:0045630	3569,942,	IL6,CD86,	654458,171182,	NM_000600,NM_175862,
positive regulation of alpha-beta T cell differentiation	GO:0046638
positive regulation of CD4-positive, alpha beta T cell differentiation	GO:0043372
positive regulation of T-helper cell differentiation	GO:0045624
positive regulation of T-helper 2 cell differentiation	GO:0045630	3569,942,	IL6,CD86,	654458,171182,	NM_000600,NM_175862,
positive regulation of lymphocyte differentiation	GO:0045621
positive regulation of T cell differentiation	GO:0045582
positive regulation of T cell differentiation in the thymus	GO:0033089	8876,	VNN1,	12114,	NM_004666,
positive regulation of alpha-beta T cell differentiation	GO:0046638
positive regulation of CD4-positive, alpha beta T cell differentiation	GO:0043372
positive regulation of T-helper cell differentiation	GO:0045624
positive regulation of T-helper 2 cell differentiation	GO:0045630	3569,942,	IL6,CD86,	654458,171182,	NM_000600,NM_175862,
positive regulation of lymphocyte differentiation	GO:0045621
positive regulation of T cell differentiation	GO:0045582
positive regulation of T cell differentiation in the thymus	GO:0033089	8876,	VNN1,	12114,	NM_004666,
positive regulation of alpha-beta T cell differentiation	GO:0046638
positive regulation of CD4-positive, alpha beta T cell differentiation	GO:0043372
positive regulation of T-helper cell differentiation	GO:0045624
positive regulation of T-helper 2 cell differentiation	GO:0045630	3569,942,	IL6,CD86,	654458,171182,	NM_000600,NM_175862,
myeloid cell differentiation	GO:0030099	1050,	CEBPA,	699463,	NM_004364,
myeloid leukocyte differentiation	GO:0002573
regulation of myeloid leukocyte differentiation	GO:0002761
positive regulation of myeloid leukocyte differentiation	GO:0002763
positive regulation of macrophage differentiation	GO:0045651	3976,	LIF,	2250,	NM_002309,
regulation of macrophage differentiation	GO:0045649
positive regulation of macrophage differentiation	GO:0045651	3976,	LIF,	2250,	NM_002309,
regulation of osteoclast differentiation	GO:0045670	7124,	TNF,	241570,	NM_000594,
positive regulation of myeloid leukocyte differentiation	GO:0002763
positive regulation of macrophage differentiation	GO:0045651	3976,	LIF,	2250,	NM_002309,
osteoclast differentiation	GO:0030316	81501,	TM7SF4,	652230,	NM_030788,
regulation of osteoclast differentiation	GO:0045670	7124,	TNF,	241570,	NM_000594,
granulocyte differentiation	GO:0030851	1440,	CSF3,	2233,	NM_172219,
monocyte differentiation	GO:0030224	5468,	PPARG,	162646,	NM_005037,
macrophage differentiation	GO:0030225	4318,	MMP9,	297413,	NM_004994,
regulation of macrophage differentiation	GO:0045649
positive regulation of macrophage differentiation	GO:0045651	3976,	LIF,	2250,	NM_002309,
positive regulation of macrophage differentiation	GO:0045651	3976,	LIF,	2250,	NM_002309,
myeloid dendritic cell differentiation	GO:0043011	1437,	CSF2,	1349,	NM_000758,
erythrocyte differentiation	GO:0030218
regulation of erythrocyte differentiation	GO:0045646	6688,	SPI1,	502511,	NM_003120,
regulation of myeloid cell differentiation	GO:0045637
regulation of myeloid leukocyte differentiation	GO:0002761
positive regulation of myeloid leukocyte differentiation	GO:0002763
positive regulation of macrophage differentiation	GO:0045651	3976,	LIF,	2250,	NM_002309,
regulation of macrophage differentiation	GO:0045649
positive regulation of macrophage differentiation	GO:0045651	3976,	LIF,	2250,	NM_002309,
regulation of osteoclast differentiation	GO:0045670	7124,	TNF,	241570,	NM_000594,
positive regulation of myeloid cell differentiation	GO:0045639
positive regulation of myeloid leukocyte differentiation	GO:0002763
positive regulation of macrophage differentiation	GO:0045651	3976,	LIF,	2250,	NM_002309,
regulation of erythrocyte differentiation	GO:0045646	6688,	SPI1,	502511,	NM_003120,
positive regulation of myeloid cell differentiation	GO:0045639
positive regulation of myeloid leukocyte differentiation	GO:0002763
positive regulation of macrophage differentiation	GO:0045651	3976,	LIF,	2250,	NM_002309,
lymph node development	GO:0048535	643,4049,	CXCR5,LTA,	113916,36,	NM_001716,NM_000595,
immune effector process	GO:0002252
regulation of immune effector process	GO:0002697
negative regulation of immune effector process	GO:0002698
negative regulation of production of molecular mediator of immune response	GO:0002701
negative regulation of cytokine production during immune response	GO:0002719
negative regulation of mast cell cytokine production	GO:0032764	3162,	HMOX1,	517581,	NM_002133,
negative regulation of leukocyte degranulation	GO:0043301
negative regulation of mast cell degranulation	GO:0043305	3162,	HMOX1,	517581,	NM_002133,
positive regulation of immune effector process	GO:0002699
positive regulation of leukocyte mediated immunity	GO:0002705
positive regulation of lymphocyte mediated immunity	GO:0002708
positive regulation of B cell mediated immunity	GO:0002714
positive regulation of immunoglobulin mediated immune response	GO:0002891
positive regulation of type II hypersensitivity	GO:0002894
positive regulation of type IIa hypersensitivity	GO:0001798	718,	C3,	529053,	NM_000064,
positive regulation of natural killer cell mediated immunity	GO:0002717
positive regulation of natural killer cell mediated immune response to tumor cell	GO:0002857
positive regulation of natural killer cell mediated cytotoxicity directed against tumor cell target	GO:0002860	3593,	IL12B,	674,	NM_002187,
positive regulation of natural killer cell mediated cytotoxicity	GO:0045954
positive regulation of natural killer cell mediated cytotoxicity directed against tumor cell target	GO:0002860	3593,	IL12B,	674,	NM_002187,
positive regulation of myeloid leukocyte mediated immunity	GO:0002888
positive regulation of type II hypersensitivity	GO:0002894
positive regulation of type IIa hypersensitivity	GO:0001798	718,	C3,	529053,	NM_000064,
positive regulation of leukocyte mediated cytotoxicity	GO:0001912
positive regulation of natural killer cell mediated cytotoxicity	GO:0045954
positive regulation of natural killer cell mediated cytotoxicity directed against tumor cell target	GO:0002860	3593,	IL12B,	674,	NM_002187,
regulation of production of molecular mediator of immune response	GO:0002700
negative regulation of production of molecular mediator of immune response	GO:0002701
negative regulation of cytokine production during immune response	GO:0002719
negative regulation of mast cell cytokine production	GO:0032764	3162,	HMOX1,	517581,	NM_002133,
regulation of cytokine production during immune response	GO:0002718
negative regulation of cytokine production during immune response	GO:0002719
negative regulation of mast cell cytokine production	GO:0032764	3162,	HMOX1,	517581,	NM_002133,
regulation of mast cell cytokine production	GO:0032763
negative regulation of mast cell cytokine production	GO:0032764	3162,	HMOX1,	517581,	NM_002133,
regulation of leukocyte mediated immunity	GO:0002703
positive regulation of leukocyte mediated immunity	GO:0002705
positive regulation of lymphocyte mediated immunity	GO:0002708
positive regulation of B cell mediated immunity	GO:0002714
positive regulation of immunoglobulin mediated immune response	GO:0002891
positive regulation of type II hypersensitivity	GO:0002894
positive regulation of type IIa hypersensitivity	GO:0001798	718,	C3,	529053,	NM_000064,
positive regulation of natural killer cell mediated immunity	GO:0002717
positive regulation of natural killer cell mediated immune response to tumor cell	GO:0002857
positive regulation of natural killer cell mediated cytotoxicity directed against tumor cell target	GO:0002860	3593,	IL12B,	674,	NM_002187,
positive regulation of natural killer cell mediated cytotoxicity	GO:0045954
positive regulation of natural killer cell mediated cytotoxicity directed against tumor cell target	GO:0002860	3593,	IL12B,	674,	NM_002187,
positive regulation of myeloid leukocyte mediated immunity	GO:0002888
positive regulation of type II hypersensitivity	GO:0002894
positive regulation of type IIa hypersensitivity	GO:0001798	718,	C3,	529053,	NM_000064,
regulation of lymphocyte mediated immunity	GO:0002706
positive regulation of lymphocyte mediated immunity	GO:0002708
positive regulation of B cell mediated immunity	GO:0002714
positive regulation of immunoglobulin mediated immune response	GO:0002891
positive regulation of type II hypersensitivity	GO:0002894
positive regulation of type IIa hypersensitivity	GO:0001798	718,	C3,	529053,	NM_000064,
positive regulation of natural killer cell mediated immunity	GO:0002717
positive regulation of natural killer cell mediated immune response to tumor cell	GO:0002857
positive regulation of natural killer cell mediated cytotoxicity directed against tumor cell target	GO:0002860	3593,	IL12B,	674,	NM_002187,
positive regulation of natural killer cell mediated cytotoxicity	GO:0045954
positive regulation of natural killer cell mediated cytotoxicity directed against tumor cell target	GO:0002860	3593,	IL12B,	674,	NM_002187,
regulation of B cell mediated immunity	GO:0002712
positive regulation of B cell mediated immunity	GO:0002714
positive regulation of immunoglobulin mediated immune response	GO:0002891
positive regulation of type II hypersensitivity	GO:0002894
positive regulation of type IIa hypersensitivity	GO:0001798	718,	C3,	529053,	NM_000064,
regulation of immunoglobulin mediated immune response	GO:0002889
positive regulation of immunoglobulin mediated immune response	GO:0002891
positive regulation of type II hypersensitivity	GO:0002894
positive regulation of type IIa hypersensitivity	GO:0001798	718,	C3,	529053,	NM_000064,
regulation of type II hypersensitivity	GO:0002892
regulation of type IIa hypersensitivity	GO:0001796
positive regulation of type IIa hypersensitivity	GO:0001798	718,	C3,	529053,	NM_000064,
positive regulation of type II hypersensitivity	GO:0002894
positive regulation of type IIa hypersensitivity	GO:0001798	718,	C3,	529053,	NM_000064,
regulation of natural killer cell mediated immunity	GO:0002715
positive regulation of natural killer cell mediated immunity	GO:0002717
positive regulation of natural killer cell mediated immune response to tumor cell	GO:0002857
positive regulation of natural killer cell mediated cytotoxicity directed against tumor cell target	GO:0002860	3593,	IL12B,	674,	NM_002187,
positive regulation of natural killer cell mediated cytotoxicity	GO:0045954
positive regulation of natural killer cell mediated cytotoxicity directed against tumor cell target	GO:0002860	3593,	IL12B,	674,	NM_002187,
regulation of natural killer cell mediated immune response to tumor cell	GO:0002855
positive regulation of natural killer cell mediated immune response to tumor cell	GO:0002857
positive regulation of natural killer cell mediated cytotoxicity directed against tumor cell target	GO:0002860	3593,	IL12B,	674,	NM_002187,
regulation of natural killer cell mediated cytotoxicity directed against tumor cell target	GO:0002858
positive regulation of natural killer cell mediated cytotoxicity directed against tumor cell target	GO:0002860	3593,	IL12B,	674,	NM_002187,
[truncated: 46,483 more rows]

## Sheet: PPD bio process
Function name	GO ID	Locus ID	Gene	UniGene cluster ID	GenBank accession IDGene_Ontology	GO:0003673
molecular_function	GO:0003674	706,50486,55819,56935,199,25841,83666,8870,	TSPO,G0S2,RNF130,C11orf75,AIF1,ABTB2,PARP9,IER3,	202,712611,484363,438064,76364,23361,518200,591785,	NM_007311,NM_015714,NM_018434,NM_020179,NM_001623,NM_145804,NM_031458,NM_003897,
catalytic activity	GO:0003824	2180,25902,8277,80270,	ACSL1,MTHFD1L,TKTL1,HSD3B7,	406678,591343,102866,709632,	NM_001995,NM_015440,NM_012253,NM_025193,
oxidoreductase activity	GO:0016491	5743,5742,4199,6386,2539,51167,80270,221,2512,10170,10170,26227,3620,6648,1646,3162,10437,5831,8854,	PTGS2,PTGS1,ME1,SDCBP,G6PD,CYB5R4,HSD3B7,ALDH3B1,FTL,DHRS9,DHRS9,PHGDH,INDO,SOD2,AKR1C2,HMOX1,IFI30,PYCR1,ALDH1A2,	196384,201978,21160,200804,461047,5741,709632,523841,433670,179608,179608,487296,840,487046,567256,517581,14623,458332,708331,	NM_000963,NM_080591,NM_002395,NM_005625,NM_000402,NM_016230,NM_025193,NM_000694,NM_000146,NM_199204,NM_005771,NM_006623,NM_002164,NM_000636,NM_001354,NM_002133,NM_006332,NM_153824,NM_170697,
oxidoreductase activity, acting on CH-OH group of donors	GO:0016614
malate dehydrogenase activity	GO:0016615
malic enzyme activity	GO:0004470
malate dehydrogenase (oxaloacetate-decarboxylating) (NADP+) activity	GO:0004473	4199,	ME1,	21160,	NM_002395,
oxidoreductase activity, acting on the CH-OH group of donors, NAD or NADP as acceptor	GO:0016616	26227,	PHGDH,	487296,	NM_006623,
glucose-6-phosphate dehydrogenase activity	GO:0004345	2539,	G6PD,	461047,	NM_000402,
malate dehydrogenase (oxaloacetate-decarboxylating) (NADP+) activity	GO:0004473	4199,	ME1,	21160,	NM_002395,
phosphoglycerate dehydrogenase activity	GO:0004617	26227,	PHGDH,	487296,	NM_006623,
retinol dehydrogenase activity	GO:0004745	10170,10170,	DHRS9,DHRS9,	179608,179608,	NM_199204,NM_005771,
alcohol dehydrogenase activity	GO:0004022	10170,10170,	DHRS9,DHRS9,	179608,179608,	NM_199204,NM_005771,
steroid dehydrogenase activity, acting on the CH-OH group of donors, NAD or NADP as acceptor	GO:0033764
3-beta-hydroxy-delta5-steroid dehydrogenase activity	GO:0003854	80270,	HSD3B7,	709632,	NM_025193,
3-alpha-hydroxysteroid dehydrogenase (A-specific) activity	GO:0047026	1646,	AKR1C2,	567256,	NM_001354,
3-alpha(17-beta)-hydroxysteroid dehydrogenase (NAD+) activity	GO:0047035	10170,10170,	DHRS9,DHRS9,	179608,179608,	NM_199204,NM_005771,
oxidoreductase activity, acting on the CH-CH group of donors	GO:0016627
oxidoreductase activity, acting on the CH-CH group of donors, NAD or NADP as acceptor	GO:0016628
trans-1,2-dihydrobenzene-1,2-diol dehydrogenase activity	GO:0047115	1646,	AKR1C2,	567256,	NM_001354,
oxidoreductase activity, acting on the CH-NH group of donors	GO:0016645
oxidoreductase activity, acting on the CH-NH group of donors, NAD or NADP as acceptor	GO:0016646
methylenetetrahydrofolate dehydrogenase activity	GO:0004486
methylenetetrahydrofolate dehydrogenase (NADP+) activity	GO:0004488	25902,	MTHFD1L,	591343,	NM_015440,
pyrroline-5-carboxylate reductase activity	GO:0004735	5831,	PYCR1,	458332,	NM_153824,
oxidoreductase activity, acting on NADH or NADPH	GO:0016651
oxidoreductase activity, acting on NADH or NADPH, heme protein as acceptor	GO:0016653
cytochrome-b5 reductase activity	GO:0004128	51167,	CYB5R4,	5741,	NM_016230,
oxidoreductase activity, acting on NADH or NADPH, with oxygen as acceptor	GO:0050664
NAD(P)H oxidase activity	GO:0016174	51167,	CYB5R4,	5741,	NM_016230,
oxidoreductase activity, acting on sulfur group of donors	GO:0016667
disulfide oxidoreductase activity	GO:0015036
protein disulfide oxidoreductase activity	GO:0015035	23166,	STAB1,	301989,	NM_015136,
oxidoreductase activity, acting on peroxide as acceptor	GO:0016684
peroxidase activity	GO:0004601	5743,5742,	PTGS2,PTGS1,	196384,201978,	NM_000963,NM_080591,
oxidoreductase activity, acting on single donors with incorporation of molecular oxygen	GO:0016701
oxidoreductase activity, acting on single donors with incorporation of molecular oxygen, incorporation of two atoms of oxygen	GO:0016702	5743,5742,	PTGS2,PTGS1,	196384,201978,	NM_000963,NM_080591,
tryptophan 2,3-dioxygenase activity	GO:0004833	3620,	INDO,	840,	NM_002164,
indoleamine 2,3-dioxygenase activity	GO:0033754	3620,	INDO,	840,	NM_002164,
oxidoreductase activity, acting on paired donors, with incorporation or reduction of molecular oxygen	GO:0016705
heme oxygenase (decyclizing) activity	GO:0004392	3162,	HMOX1,	517581,	NM_002133,
prostaglandin-endoperoxide synthase activity	GO:0004666	5743,5742,	PTGS2,PTGS1,	196384,201978,	NM_000963,NM_080591,
oxidoreductase activity, acting on paired donors, with incorporation or reduction of molecular oxygen, 2-oxoglutarate as one donor, and incorporation of one atom each of oxygen into both donors	GO:0016706
peptide-aspartate beta-dioxygenase activity	GO:0004597	253982,	ASPHD1,	655761,	NM_181718,
oxidoreductase activity, acting on superoxide radicals as acceptor	GO:0016721
superoxide dismutase activity	GO:0004784	6648,	SOD2,	487046,	NM_000636,
oxidoreductase activity, acting on the aldehyde or oxo group of donors	GO:0016903
oxidoreductase activity, acting on the aldehyde or oxo group of donors, NAD or NADP as acceptor	GO:0016620
3-chloroallyl aldehyde dehydrogenase activity	GO:0004028	221,8854,	ALDH3B1,ALDH1A2,	523841,708331,	NM_000694,NM_170697,
aldehyde dehydrogenase [NAD(P)+] activity	GO:0004030	221,	ALDH3B1,	523841,	NM_000694,
retinal dehydrogenase activity	GO:0001758	8854,	ALDH1A2,	708331,	NM_170697,
steroid dehydrogenase activity	GO:0016229
steroid dehydrogenase activity, acting on the CH-OH group of donors, NAD or NADP as acceptor	GO:0033764
3-beta-hydroxy-delta5-steroid dehydrogenase activity	GO:0003854	80270,	HSD3B7,	709632,	NM_025193,
3-alpha-hydroxysteroid dehydrogenase (A-specific) activity	GO:0047026	1646,	AKR1C2,	567256,	NM_001354,
3-alpha(17-beta)-hydroxysteroid dehydrogenase (NAD+) activity	GO:0047035	10170,10170,	DHRS9,DHRS9,	179608,179608,	NM_199204,NM_005771,
dioxygenase activity	GO:0051213
oxidoreductase activity, acting on single donors with incorporation of molecular oxygen, incorporation of two atoms of oxygen	GO:0016702	5743,5742,	PTGS2,PTGS1,	196384,201978,	NM_000963,NM_080591,
tryptophan 2,3-dioxygenase activity	GO:0004833	3620,	INDO,	840,	NM_002164,
indoleamine 2,3-dioxygenase activity	GO:0033754	3620,	INDO,	840,	NM_002164,
transferase activity	GO:0016740	8767,11040,196410,5292,1436,8277,55361,5159,1326,83666,84803,8536,8877,6195,10783,4257,4257,3101,	RIPK2,PIM2,METTL7B,PIM1,CSF1R,TKTL1,PI4K2A,PDGFRB,MAP3K8,PARP9,AGPAT9,CAMK1,SPHK1,RPS6KA1,NEK6,MGST1,MGST1,HK3,	103755,496096,51483,81170,654394,102866,25300,509067,432453,518200,99196,434875,68061,149957,197071,389700,389700,411695,	NM_003821,NM_006875,NM_152637,NM_002648,NM_005211,NM_012253,NM_018425,NM_002609,NM_005204,NM_031458,NM_032717,NM_003656,NM_021972,NM_002953,NM_014397,NM_020300,NM_145792,NM_002115,
transferase activity, transferring one-carbon groups	GO:0016741
methyltransferase activity	GO:0008168	196410,	METTL7B,	51483,	NM_152637,
transferase activity, transferring aldehyde or ketonic groups	GO:0016744
transketolase activity	GO:0004802	8277,	TKTL1,	102866,	NM_012253,
transferase activity, transferring acyl groups	GO:0016746
transferase activity, transferring groups other than amino-acyl groups	GO:0016747
acyltransferase activity	GO:0008415	84803,	AGPAT9,	99196,	NM_032717,
O-acyltransferase activity	GO:0008374
acylglycerol O-acyltransferase activity	GO:0016411
1-acylglycerol-3-phosphate O-acyltransferase activity	GO:0003841	84803,	AGPAT9,	99196,	NM_032717,
transferase activity, transferring acyl groups, acyl groups converted into alkyl on transfer	GO:0046912	427,	ASAH1,	527412,	NM_177924,
transferase activity, transferring glycosyl groups	GO:0016757	10135,	NAMPT,	489615,	NM_005746,
transferase activity, transferring pentosyl groups	GO:0016763
NAD+ ADP-ribosyltransferase activity	GO:0003950	83666,	PARP9,	518200,	NM_031458,
nicotinamide phosphoribosyltransferase activity	GO:0047280	10135,	NAMPT,	489615,	NM_005746,
transferase activity, transferring alkyl or aryl (other than methyl) groups	GO:0016765
glutathione transferase activity	GO:0004364	4257,4257,	MGST1,MGST1,	389700,389700,	NM_020300,NM_145792,
transferase activity, transferring phosphorus-containing groups	GO:0016772
kinase activity	GO:0016301	8767,55361,3101,	RIPK2,PI4K2A,HK3,	103755,25300,411695,	NM_003821,NM_018425,NM_002115,
inositol or phosphatidylinositol kinase activity	GO:0004428
1-phosphatidylinositol 4-kinase activity	GO:0004430	55361,	PI4K2A,	25300,	NM_018425,
protein kinase activity	GO:0004672	57761,1326,	TRIB3,MAP3K8,	516826,432453,	NM_021158,NM_005204,
protein serine/threonine kinase activity	GO:0004674	8767,11040,5292,1326,6195,10783,	RIPK2,PIM2,PIM1,MAP3K8,RPS6KA1,NEK6,	103755,496096,81170,432453,149957,197071,	NM_003821,NM_006875,NM_002648,NM_005204,NM_002953,NM_014397,
calmodulin-dependent protein kinase activity	GO:0004683	8536,	CAMK1,	434875,	NM_003656,
receptor signaling protein serine/threonine kinase activity	GO:0004702
MAP kinase kinase kinase activity	GO:0004709	1326,	MAP3K8,	432453,	NM_005204,
protein tyrosine kinase activity	GO:0004713
transmembrane receptor protein tyrosine kinase activity	GO:0004714
insulin-like growth factor receptor activity	GO:0005010	3482,	IGF2R,	487062,	NM_000876,
macrophage colony stimulating factor receptor activity	GO:0005011	1436,	CSF1R,	654394,	NM_005211,
platelet-derived growth factor receptor activity	GO:0005017
platelet-derived growth factor beta-receptor activity	GO:0005019	5159,	PDGFRB,	509067,	NM_002609,
vascular endothelial growth factor receptor activity	GO:0005021	5159,	PDGFRB,	509067,	NM_002609,
receptor signaling protein tyrosine kinase activity	GO:0004716	6351,	CCL4,	75703,	NM_002984,
transmembrane receptor protein kinase activity	GO:0019199
transmembrane receptor protein tyrosine kinase activity	GO:0004714
insulin-like growth factor receptor activity	GO:0005010	3482,	IGF2R,	487062,	NM_000876,
macrophage colony stimulating factor receptor activity	GO:0005011	1436,	CSF1R,	654394,	NM_005211,
platelet-derived growth factor receptor activity	GO:0005017
platelet-derived growth factor beta-receptor activity	GO:0005019	5159,	PDGFRB,	509067,	NM_002609,
vascular endothelial growth factor receptor activity	GO:0005021	5159,	PDGFRB,	509067,	NM_002609,
adenylylsulfate kinase activity	GO:0004020	9061,	PAPSS1,	368610,	NM_005443,
creatine kinase activity	GO:0004111	1152,	CKB,	173724,	NM_001823,
lipid kinase activity	GO:0001727
sphinganine kinase activity	GO:0008481	8877,	SPHK1,	68061,	NM_021972,
diacylglycerol kinase activity	GO:0004143	8877,	SPHK1,	68061,	NM_021972,
D-erythro-sphingosine kinase activity	GO:0017050	8877,	SPHK1,	68061,	NM_021972,
carbohydrate kinase activity	GO:0019200
hexokinase activity	GO:0004396	3101,	HK3,	411695,	NM_002115,
nucleobase, nucleoside, nucleotide kinase activity	GO:0019205
nucleotide kinase activity	GO:0019201
guanylate kinase activity	GO:0004385	4354,	MPP1,	496984,	NM_002436,
phosphotransferase activity, alcohol group as acceptor	GO:0016773
hexokinase activity	GO:0004396	3101,	HK3,	411695,	NM_002115,
1-phosphatidylinositol 4-kinase activity	GO:0004430	55361,	PI4K2A,	25300,	NM_018425,
protein kinase activity	GO:0004672	57761,1326,	TRIB3,MAP3K8,	516826,432453,	NM_021158,NM_005204,
protein serine/threonine kinase activity	GO:0004674	8767,11040,5292,1326,6195,10783,	RIPK2,PIM2,PIM1,MAP3K8,RPS6KA1,NEK6,	103755,496096,81170,432453,149957,197071,	NM_003821,NM_006875,NM_002648,NM_005204,NM_002953,NM_014397,
calmodulin-dependent protein kinase activity	GO:0004683	8536,	CAMK1,	434875,	NM_003656,
receptor signaling protein serine/threonine kinase activity	GO:0004702
MAP kinase kinase kinase activity	GO:0004709	1326,	MAP3K8,	432453,	NM_005204,
protein tyrosine kinase activity	GO:0004713
transmembrane receptor protein tyrosine kinase activity	GO:0004714
insulin-like growth factor receptor activity	GO:0005010	3482,	IGF2R,	487062,	NM_000876,
macrophage colony stimulating factor receptor activity	GO:0005011	1436,	CSF1R,	654394,	NM_005211,
platelet-derived growth factor receptor activity	GO:0005017
platelet-derived growth factor beta-receptor activity	GO:0005019	5159,	PDGFRB,	509067,	NM_002609,
vascular endothelial growth factor receptor activity	GO:0005021	5159,	PDGFRB,	509067,	NM_002609,
receptor signaling protein tyrosine kinase activity	GO:0004716	6351,	CCL4,	75703,	NM_002984,
transmembrane receptor protein kinase activity	GO:0019199
transmembrane receptor protein tyrosine kinase activity	GO:0004714
insulin-like growth factor receptor activity	GO:0005010	3482,	IGF2R,	487062,	NM_000876,
macrophage colony stimulating factor receptor activity	GO:0005011	1436,	CSF1R,	654394,	NM_005211,
platelet-derived growth factor receptor activity	GO:0005017
platelet-derived growth factor beta-receptor activity	GO:0005019	5159,	PDGFRB,	509067,	NM_002609,
vascular endothelial growth factor receptor activity	GO:0005021	5159,	PDGFRB,	509067,	NM_002609,
adenylylsulfate kinase activity	GO:0004020	9061,	PAPSS1,	368610,	NM_005443,
diacylglycerol kinase activity	GO:0004143	8877,	SPHK1,	68061,	NM_021972,
sphinganine kinase activity	GO:0008481	8877,	SPHK1,	68061,	NM_021972,
phosphotransferase activity, nitrogenous group as acceptor	GO:0016775
creatine kinase activity	GO:0004111	1152,	CKB,	173724,	NM_001823,
phosphotransferase activity, phosphate group as acceptor	GO:0016776
guanylate kinase activity	GO:0004385	4354,	MPP1,	496984,	NM_002436,
nucleotidyltransferase activity	GO:0016779	9061,	PAPSS1,	368610,	NM_005443,
sulfate adenylyltransferase activity	GO:0004779
sulfate adenylyltransferase (ATP) activity	GO:0004781	9061,	PAPSS1,	368610,	NM_005443,
hydrolase activity	GO:0016787	196463,747,1847,6035,2203,79887,4023,523,490,57552,427,	P76,DAGLA,DUSP5,RNASE1,FBP1,FLJ22662,LPL,ATP6V1A,ATP2B1,AADACL1,ASAH1,	115896,241564,2128,78224,494496,131933,180878,477155,506276,444099,527412,	NM_173542,NM_006133,NM_004419,NM_002933,NM_000507,NM_024829,NM_000237,NM_001690,NM_001682,NM_020792,NM_177924,
peptidase activity	GO:0008233	1509,5654,	CTSD,HTRA1,	654447,501280,	NM_001909,NM_002775,
endopeptidase activity	GO:0004175
aspartic-type endopeptidase activity	GO:0004190	3101,	HK3,	411695,	NM_002115,
cathepsin D activity	GO:0004192	1509,	CTSD,	654447,	NM_001909,
pepsin A activity	GO:0004194	1509,	CTSD,	654447,	NM_001909,
cysteine-type endopeptidase activity	GO:0004197	1508,4049,	CTSB,LTA,	520898,36,	NM_001908,NM_000595,
calcium-dependent cysteine-type endopeptidase activity	GO:0004198	824,	CAPN2,	350899,	NM_001748,
cathepsin B activity	GO:0004213	1508,	CTSB,	520898,	NM_001908,
cathepsin S activity	GO:0004218	1520,	CTSS,	181301,	NM_004079,
metalloendopeptidase activity	GO:0004222	4323,	MMP14,	2399,	NM_004995,
collagenase activity	GO:0008133
interstitial collagenase activity	GO:0004232	4312,	MMP1,	83169,	NM_002421,
stromelysin 2 activity	GO:0030303	4319,	MMP10,	2258,	NM_002425,
serine-type endopeptidase activity	GO:0004252	5654,	HTRA1,	501280,	NM_002775,
plasminogen activator activity	GO:0008243	5055,5054,	SERPINB2,SERPINE1,	594481,414795,	NM_002575,NM_000602,
cysteine-type peptidase activity	GO:0008234
cysteine-type endopeptidase activity	GO:0004197	1508,4049,	CTSB,LTA,	520898,36,	NM_001908,NM_000595,
calcium-dependent cysteine-type endopeptidase activity	GO:0004198	824,	CAPN2,	350899,	NM_001748,
cathepsin B activity	GO:0004213	1508,	CTSB,	520898,	NM_001908,
cathepsin S activity	GO:0004218	1520,	CTSS,	181301,	NM_004079,
serine-type peptidase activity	GO:0008236
serine-type endopeptidase activity	GO:0004252	5654,	HTRA1,	501280,	NM_002775,
plasminogen activator activity	GO:0008243	5055,5054,	SERPINB2,SERPINE1,	594481,414795,	NM_002575,NM_000602,
metallopeptidase activity	GO:0008237
metalloendopeptidase activity	GO:0004222	4323,	MMP14,	2399,	NM_004995,
collagenase activity	GO:0008133
interstitial collagenase activity	GO:0004232	4312,	MMP1,	83169,	NM_002421,
stromelysin 2 activity	GO:0030303	4319,	MMP10,	2258,	NM_002425,
serine hydrolase activity	GO:0017171
serine-type peptidase activity	GO:0008236
serine-type endopeptidase activity	GO:0004252	5654,	HTRA1,	501280,	NM_002775,
plasminogen activator activity	GO:0008243	5055,5054,	SERPINB2,SERPINE1,	594481,414795,	NM_002575,NM_000602,
hydrolase activity, acting on ester bonds	GO:0016788
nuclease activity	GO:0004518
endonuclease activity	GO:0004519	6035,	RNASE1,	78224,	NM_002933,
endoribonuclease activity	GO:0004521
endoribonuclease activity, producing 3'-phosphomonoesters	GO:0016892
pancreatic ribonuclease activity	GO:0004522	6035,	RNASE1,	78224,	NM_002933,
endonuclease activity, active with either ribo- or deoxyribonucleic acids and producing 3'-phosphomonoesters	GO:0016894
endoribonuclease activity, producing 3'-phosphomonoesters	GO:0016892
pancreatic ribonuclease activity	GO:0004522	6035,	RNASE1,	78224,	NM_002933,
ribonuclease activity	GO:0004540
endoribonuclease activity	GO:0004521
endoribonuclease activity, producing 3'-phosphomonoesters	GO:0016892
pancreatic ribonuclease activity	GO:0004522	6035,	RNASE1,	78224,	NM_002933,
carboxylesterase activity	GO:0004091
lipoprotein lipase activity	GO:0004465	4023,	LPL,	180878,	NM_000237,
phospholipase A2 activity	GO:0004623	2896,	GRN,	514220,	NM_002087,
triacylglycerol lipase activity	GO:0004806	747,4023,	DAGLA,LPL,	241564,180878,	NM_006133,NM_000237,
lipase activity	GO:0016298
lipoprotein lipase activity	GO:0004465	4023,	LPL,	180878,	NM_000237,
phospholipase activity	GO:0004620	4023,	LPL,	180878,	NM_000237,
phospholipase A2 activity	GO:0004623	2896,	GRN,	514220,	NM_002087,
phospholipase C activity	GO:0004629
phosphoinositide phospholipase C activity	GO:0004435	1234,	CCR5,	536735,	NM_000579,
phospholipase D activity	GO:0004630	3162,	HMOX1,	517581,	NM_002133,
triacylglycerol lipase activity	GO:0004806	747,4023,	DAGLA,LPL,	241564,180878,	NM_006133,NM_000237,
phosphoric ester hydrolase activity	GO:0042578	2203,	FBP1,	494496,	NM_000507,
phosphoric diester hydrolase activity	GO:0008081
inositol or phosphatidylinositol phosphodiesterase activity	GO:0004434
phosphoinositide phospholipase C activity	GO:0004435	1234,	CCR5,	536735,	NM_000579,
phospholipase C activity	GO:0004629
phosphoinositide phospholipase C activity	GO:0004435	1234,	CCR5,	536735,	NM_000579,
phospholipase D activity	GO:0004630	3162,	HMOX1,	517581,	NM_002133,
phosphatase activity	GO:0016791	1847,	DUSP5,	2128,	NM_004419,
phosphoprotein phosphatase activity	GO:0004721
protein tyrosine phosphatase activity	GO:0004725	1847,	DUSP5,	2128,	NM_004419,
protein tyrosine/serine/threonine phosphatase activity	GO:0008138
MAP kinase tyrosine/serine/threonine phosphatase activity	GO:0017017	1847,	DUSP5,	2128,	NM_004419,
MAP kinase phosphatase activity	GO:0033549
MAP kinase tyrosine/serine/threonine phosphatase activity	GO:0017017	1847,	DUSP5,	2128,	NM_004419,
carbohydrate phosphatase activity	GO:0019203
fructose-2,6-bisphosphate 2-phosphatase activity	GO:0004331	2203,	FBP1,	494496,	NM_000507,
fructose 1,6-bisphosphate 1-phosphatase activity	GO:0042132	2203,	FBP1,	494496,	NM_000507,
hydrolase activity, acting on glycosyl bonds	GO:0016798	129807,4069,3074,	NEU4,LYZ,HEXB,	551747,706744,69293,	NM_080741,NM_000239,NM_000521,
hydrolase activity, hydrolyzing O-glycosyl compounds	GO:0004553	2717,	GLA,	69089,	NM_000169,
lysozyme activity	GO:0003796	4069,	LYZ,	706744,	NM_000239,
galactosidase activity	GO:0015925
alpha-galactosidase activity	GO:0004557	2717,	GLA,	69089,	NM_000169,
hexosaminidase activity	GO:0015929
beta-N-acetylhexosaminidase activity	GO:0004563	3074,	HEXB,	69293,	NM_000521,
alpha-sialidase activity	GO:0016997
exo-alpha-sialidase activity	GO:0004308	129807,	NEU4,	551747,	NM_080741,
hydrolase activity, acting on carbon-nitrogen (but not peptide) bonds	GO:0016810	1808,	DPYSL2,	173381,	NM_001386,
hydrolase activity, acting on carbon-nitrogen (but not peptide) bonds, in linear amides	GO:0016811	55350,	VNN3,	183656,	NM_018399,
ceramidase activity	GO:0017040	427,	ASAH1,	527412,	NM_177924,
pantetheine hydrolase activity	GO:0017159	55350,	VNN3,	183656,	NM_018399,
hydrolase activity, acting on carbon-nitrogen (but not peptide) bonds, in cyclic amides	GO:0016812
dihydropyrimidinase activity	GO:0004157	1808,	DPYSL2,	173381,	NM_001386,
hydrolase activity, acting on carbon-nitrogen (but not peptide) bonds, in cyclic amidines	GO:0016814
cyclohydrolase activity	GO:0019238
methenyltetrahydrofolate cyclohydrolase activity	GO:0004477	25902,	MTHFD1L,	591343,	NM_015440,
hydrolase activity, acting on acid anhydrides	GO:0016817
hydrolase activity, acting on acid anhydrides, in phosphorus-containing anhydrides	GO:0016818
pyrophosphatase activity	GO:0016462
nucleoside-triphosphatase activity	GO:0017111
GTPase activity	GO:0003924	2634,2633,22808,2791,115362,115361,94235,389,	GBP2,GBP1,MRAS,GNG11,GBP5,GBP4,GNG8,RHOC,	386567,62661,527021,83381,513726,409925,283961,502659,	NM_004120,NM_002053,NM_012219,NM_004126,NM_052942,NM_052941,NM_033258,NM_175744,
ATPase activity	GO:0016887	8714,9619,	ABCC3,ABCG1,	463421,124649,	NM_003786,NM_016818,
ATPase activity, coupled	GO:0042623
ATPase activity, coupled to movement of substances	GO:0043492
ATPase activity, coupled to transmembrane movement of substances	GO:0042626	8714,	ABCC3,	463421,	NM_003786,
lipid-transporting ATPase activity	GO:0034040
sterol-transporting ATPase activity	GO:0034041	9619,	ABCG1,	124649,	NM_016818,
ATPase activity, coupled to transmembrane movement of ions	GO:0042625
ATPase activity, coupled to transmembrane movement of ions, phosphorylative mechanism	GO:0015662
calcium-transporting ATPase activity	GO:0005388	490,	ATP2B1,	506276,	NM_001682,
cation-transporting ATPase activity	GO:0019829
calcium-transporting ATPase activity	GO:0005388	490,	ATP2B1,	506276,	NM_001682,
hydrogen ion transporting ATPase activity, rotational mechanism	GO:0046961	523,	ATP6V1A,	477155,	NM_001690,
hydrolase activity, acting on acid anhydrides, catalyzing transmembrane movement of substances	GO:0016820	490,	ATP2B1,	506276,	NM_001682,
ATPase activity, coupled to transmembrane movement of substances	GO:0042626	8714,	ABCC3,	463421,	NM_003786,
lipid-transporting ATPase activity	GO:0034040
sterol-transporting ATPase activity	GO:0034041	9619,	ABCG1,	124649,	NM_016818,
ATPase activity, coupled to transmembrane movement of ions	GO:0042625
ATPase activity, coupled to transmembrane movement of ions, phosphorylative mechanism	GO:0015662
calcium-transporting ATPase activity	GO:0005388	490,	ATP2B1,	506276,	NM_001682,
cation-transporting ATPase activity	GO:0019829
calcium-transporting ATPase activity	GO:0005388	490,	ATP2B1,	506276,	NM_001682,
hydrogen ion transporting ATPase activity, rotational mechanism	GO:0046961	523,	ATP6V1A,	477155,	NM_001690,
lyase activity	GO:0016829	760,113675,80896,	CA2,SDSL,NPL,	155097,337594,496969,	NM_000067,NM_138432,NM_030769,
carbon-carbon lyase activity	GO:0016830
oxo-acid-lyase activity	GO:0016833
N-acetylneuraminate lyase activity	GO:0008747	80896,	NPL,	496969,	NM_030769,
carbon-oxygen lyase activity	GO:0016835
hydro-lyase activity	GO:0016836
carbonate dehydratase activity	GO:0004089	760,	CA2,	155097,	NM_000067,
isomerase activity	GO:0016853	2280,2280,	FKBP1A,FKBP1A,	471933,471933,	NM_000801,NM_054014,
racemase and epimerase activity	GO:0016854	10170,10170,	DHRS9,DHRS9,	179608,179608,	NM_199204,NM_005771,
cis-trans isomerase activity	GO:0016859
peptidyl-prolyl cis-trans isomerase activity	GO:0003755	2280,2280,	FKBP1A,FKBP1A,	471933,471933,	NM_000801,NM_054014,
ligase activity	GO:0016874	11000,2180,25902,2729,255488,	SLC27A3,ACSL1,MTHFD1L,GCLC,RNF144B,	438723,406678,591343,654465,148741,	NM_024330,NM_001995,NM_015440,NM_001498,NM_182757,
ligase activity, forming carbon-sulfur bonds	GO:0016877
fatty-acid ligase activity	GO:0015645
long-chain-fatty-acid-CoA ligase activity	GO:0004467	2180,	ACSL1,	406678,	NM_001995,
ligase activity, forming carbon-nitrogen bonds	GO:0016879
formate-tetrahydrofolate ligase activity	GO:0004329	25902,	MTHFD1L,	591343,	NM_015440,
acid-amino acid ligase activity	GO:0016881
glutamate-cysteine ligase activity	GO:0004357	2729,	GCLC,	654465,	NM_001498,
small conjugating protein ligase activity	GO:0019787
ubiquitin-protein ligase activity	GO:0004842	255488,	RNF144B,	148741,	NM_182757,
structural molecule activity	GO:0005198	301,4000,7057,23136,	ANXA1,LMNA,THBS1,EPB41L3,	494173,594444,164226,213394,	NM_000700,NM_005572,NM_003246,NM_012307,
structural constituent of cytoskeleton	GO:0005200	7431,	VIM,	642813,	NM_003380,
extracellular matrix structural constituent	GO:0005201	7980,	TFPI2,	438231,	NM_006528,
transporter activity	GO:0005215	366,8714,28232,2167,26227,11252,55640,26503,3482,219855,	AQP9,ABCC3,SLCO3A1,FABP4,PHGDH,PACSIN2,FLVCR2,SLC17A5,IGF2R,SLC37A2,	104624,463421,311187,391561,487296,162877,509966,597422,487062,352661,	NM_020980,NM_003786,NM_013272,NM_001442,NM_006623,NM_007229,NM_017791,NM_012434,NM_000876,NM_198277,
transmembrane transporter activity	GO:0022857
passive transmembrane transporter activity	GO:0022803
channel activity	GO:0015267
wide pore channel activity	GO:0022829
porin activity	GO:0015288	366,	AQP9,	104624,	NM_020980,
gated channel activity	GO:0022836
voltage-gated channel activity	GO:0022832
voltage-gated ion channel activity	GO:0005244	10008,	KCNE3,	523899,	NM_005472,
voltage-gated cation channel activity	GO:0022843
voltage-gated potassium channel activity	GO:0005249	10008,	KCNE3,	523899,	NM_005472,
substrate specific channel activity	GO:0022838
ion channel activity	GO:0005216
voltage-gated ion channel activity	GO:0005244	10008,	KCNE3,	523899,	NM_005472,
voltage-gated cation channel activity	GO:0022843
voltage-gated potassium channel activity	GO:0005249	10008,	KCNE3,	523899,	NM_005472,
anion channel activity	GO:0005253
chloride channel activity	GO:0005254	6509,	SLC1A4,	654352,	NM_003038,
cation channel activity	GO:0005261
potassium channel activity	GO:0005267
voltage-gated potassium channel activity	GO:0005249	10008,	KCNE3,	523899,	NM_005472,
water channel activity	GO:0015250	366,	AQP9,	104624,	NM_020980,
active transmembrane transporter activity	GO:0022804
amine transmembrane transporter activity	GO:0005275	366,	AQP9,	104624,	NM_020980,
amino acid transmembrane transporter activity	GO:0015171	9056,8140,23428,	SLC7A7,SLC7A5,SLC7A8,	513147,513797,632348,	NM_003982,NM_003486,NM_182728,
sulfur amino acid transmembrane transporter activity	GO:0000099
L-cystine transmembrane transporter activity	GO:0015184	6509,	SLC1A4,	654352,	NM_003038,
acidic amino acid transmembrane transporter activity	GO:0015172
L-glutamate transmembrane transporter activity	GO:0005313	6507,	SLC1A3,	481918,	NM_004172,
neutral amino acid transmembrane transporter activity	GO:0015175	8140,23428,	SLC7A5,SLC7A8,	513797,632348,	NM_003486,NM_182728,
L-alanine transmembrane transporter activity	GO:0015180	6509,	SLC1A4,	654352,	NM_003038,
L-proline transmembrane transporter activity	GO:0015193	6509,	SLC1A4,	654352,	NM_003038,
L-serine transmembrane transporter activity	GO:0015194	6509,	SLC1A4,	654352,	NM_003038,
L-threonine transmembrane transporter activity	GO:0015195	6509,	SLC1A4,	654352,	NM_003038,
L-amino acid transmembrane transporter activity	GO:0015179	8140,	SLC7A5,	513797,	NM_003486,
L-glutamate transmembrane transporter activity	GO:0005313	6507,	SLC1A3,	481918,	NM_004172,
L-alanine transmembrane transporter activity	GO:0015180	6509,	SLC1A4,	654352,	NM_003038,
L-cystine transmembrane transporter activity	GO:0015184	6509,	SLC1A4,	654352,	NM_003038,
L-proline transmembrane transporter activity	GO:0015193	6509,	SLC1A4,	654352,	NM_003038,
L-serine transmembrane transporter activity	GO:0015194	6509,	SLC1A4,	654352,	NM_003038,
L-threonine transmembrane transporter activity	GO:0015195	6509,	SLC1A4,	654352,	NM_003038,
alanine transmembrane transporter activity	GO:0022858
L-alanine transmembrane transporter activity	GO:0015180	6509,	SLC1A4,	654352,	NM_003038,
serine transmembrane transporter activity	GO:0022889
L-serine transmembrane transporter activity	GO:0015194	6509,	SLC1A4,	654352,	NM_003038,
choline transmembrane transporter activity	GO:0015220	23446,	SLC44A1,	573495,	NM_080546,
secondary active transmembrane transporter activity	GO:0015291
symporter activity	GO:0015293	6509,6507,26503,	SLC1A4,SLC1A3,SLC17A5,	654352,481918,597422,	NM_003038,NM_004172,NM_012434,
solute:cation symporter activity	GO:0015294
cation:sugar symporter activity	GO:0005402
sugar:hydrogen symporter activity	GO:0005351	26503,219855,	SLC17A5,SLC37A2,	597422,352661,	NM_012434,NM_198277,
solute:hydrogen symporter activity	GO:0015295
sugar:hydrogen symporter activity	GO:0005351	26503,219855,	SLC17A5,SLC37A2,	597422,352661,	NM_012434,NM_198277,
anion:cation symporter activity	GO:0015296
sodium:dicarboxylate symporter activity	GO:0017153	6509,6507,	SLC1A4,SLC1A3,	654352,481918,	NM_003038,NM_004172,
solute:sodium symporter activity	GO:0015370
organic acid:sodium symporter activity	GO:0005343
sodium:dicarboxylate symporter activity	GO:0017153	6509,6507,	SLC1A4,SLC1A3,	654352,481918,	NM_003038,NM_004172,
primary active transmembrane transporter activity	GO:0015399
P-P-bond-hydrolysis-driven transmembrane transporter activity	GO:0015405
ATPase activity, coupled to transmembrane movement of substances	GO:0042626	8714,	ABCC3,	463421,	NM_003786,
lipid-transporting ATPase activity	GO:0034040
sterol-transporting ATPase activity	GO:0034041	9619,	ABCG1,	124649,	NM_016818,
ATPase activity, coupled to transmembrane movement of ions	GO:0042625
ATPase activity, coupled to transmembrane movement of ions, phosphorylative mechanism	GO:0015662
calcium-transporting ATPase activity	GO:0005388	490,	ATP2B1,	506276,	NM_001682,
cation-transporting ATPase activity	GO:0019829
calcium-transporting ATPase activity	GO:0005388	490,	ATP2B1,	506276,	NM_001682,
hydrogen ion transporting ATPase activity, rotational mechanism	GO:0046961	523,	ATP6V1A,	477155,	NM_001690,
substrate-specific transmembrane transporter activity	GO:0022891
organic acid transmembrane transporter activity	GO:0005342
organic acid:sodium symporter activity	GO:0005343
sodium:dicarboxylate symporter activity	GO:0017153	6509,6507,	SLC1A4,SLC1A3,	654352,481918,	NM_003038,NM_004172,
carboxylic acid transmembrane transporter activity	GO:0046943	366,	AQP9,	104624,	NM_020980,
dicarboxylic acid transmembrane transporter activity	GO:0005310
sodium:dicarboxylate symporter activity	GO:0017153	6509,6507,	SLC1A4,SLC1A3,	654352,481918,	NM_003038,NM_004172,
amino acid transmembrane transporter activity	GO:0015171	9056,8140,23428,	SLC7A7,SLC7A5,SLC7A8,	513147,513797,632348,	NM_003982,NM_003486,NM_182728,
sulfur amino acid transmembrane transporter activity	GO:0000099
L-cystine transmembrane transporter activity	GO:0015184	6509,	SLC1A4,	654352,	NM_003038,
acidic amino acid transmembrane transporter activity	GO:0015172
L-glutamate transmembrane transporter activity	GO:0005313	6507,	SLC1A3,	481918,	NM_004172,
neutral amino acid transmembrane transporter activity	GO:0015175	8140,23428,	SLC7A5,SLC7A8,	513797,632348,	NM_003486,NM_182728,
L-alanine transmembrane transporter activity	GO:0015180	6509,	SLC1A4,	654352,	NM_003038,
L-proline transmembrane transporter activity	GO:0015193	6509,	SLC1A4,	654352,	NM_003038,
L-serine transmembrane transporter activity	GO:0015194	6509,	SLC1A4,	654352,	NM_003038,
L-threonine transmembrane transporter activity	GO:0015195	6509,	SLC1A4,	654352,	NM_003038,
L-amino acid transmembrane transporter activity	GO:0015179	8140,	SLC7A5,	513797,	NM_003486,
L-glutamate transmembrane transporter activity	GO:0005313	6507,	SLC1A3,	481918,	NM_004172,
L-alanine transmembrane transporter activity	GO:0015180	6509,	SLC1A4,	654352,	NM_003038,
L-cystine transmembrane transporter activity	GO:0015184	6509,	SLC1A4,	654352,	NM_003038,
L-proline transmembrane transporter activity	GO:0015193	6509,	SLC1A4,	654352,	NM_003038,
L-serine transmembrane transporter activity	GO:0015194	6509,	SLC1A4,	654352,	NM_003038,
L-threonine transmembrane transporter activity	GO:0015195	6509,	SLC1A4,	654352,	NM_003038,
alanine transmembrane transporter activity	GO:0022858
L-alanine transmembrane transporter activity	GO:0015180	6509,	SLC1A4,	654352,	NM_003038,
serine transmembrane transporter activity	GO:0022889
L-serine transmembrane transporter activity	GO:0015194	6509,	SLC1A4,	654352,	NM_003038,
alcohol transmembrane transporter activity	GO:0015665
polyol transmembrane transporter activity	GO:0015166	366,	AQP9,	104624,	NM_020980,
ion transmembrane transporter activity	GO:0015075
ion channel activity	GO:0005216
voltage-gated ion channel activity	GO:0005244	10008,	KCNE3,	523899,	NM_005472,
voltage-gated cation channel activity	GO:0022843
voltage-gated potassium channel activity	GO:0005249	10008,	KCNE3,	523899,	NM_005472,
anion channel activity	GO:0005253
chloride channel activity	GO:0005254	6509,	SLC1A4,	654352,	NM_003038,
cation channel activity	GO:0005261
potassium channel activity	GO:0005267
voltage-gated potassium channel activity	GO:0005249	10008,	KCNE3,	523899,	NM_005472,
anion transmembrane transporter activity	GO:0008509
anion channel activity	GO:0005253
chloride channel activity	GO:0005254	6509,	SLC1A4,	654352,	NM_003038,
organic anion transmembrane transporter activity	GO:0008514	8714,	ABCC3,	463421,	NM_003786,
anion:cation symporter activity	GO:0015296
sodium:dicarboxylate symporter activity	GO:0017153	6509,6507,	SLC1A4,SLC1A3,	654352,481918,	NM_003038,NM_004172,
cation transmembrane transporter activity	GO:0008324
cation channel activity	GO:0005261
potassium channel activity	GO:0005267
voltage-gated potassium channel activity	GO:0005249	10008,	KCNE3,	523899,	NM_005472,
solute:cation symporter activity	GO:0015294
cation:sugar symporter activity	GO:0005402
sugar:hydrogen symporter activity	GO:0005351	26503,219855,	SLC17A5,SLC37A2,	597422,352661,	NM_012434,NM_198277,
solute:hydrogen symporter activity	GO:0015295
sugar:hydrogen symporter activity	GO:0005351	26503,219855,	SLC17A5,SLC37A2,	597422,352661,	NM_012434,NM_198277,
anion:cation symporter activity	GO:0015296
sodium:dicarboxylate symporter activity	GO:0017153	6509,6507,	SLC1A4,SLC1A3,	654352,481918,	NM_003038,NM_004172,
solute:sodium symporter activity	GO:0015370
organic acid:sodium symporter activity	GO:0005343
sodium:dicarboxylate symporter activity	GO:0017153	6509,6507,	SLC1A4,SLC1A3,	654352,481918,	NM_003038,NM_004172,
inorganic cation transmembrane transporter activity	GO:0022890
monovalent inorganic cation transmembrane transporter activity	GO:0015077
hydrogen ion transmembrane transporter activity	GO:0015078
hydrogen ion transporting ATPase activity, rotational mechanism	GO:0046961	523,	ATP6V1A,	477155,	NM_001690,
hydrogen ion transporting ATP synthase activity, rotational mechanism	GO:0046933	523,	ATP6V1A,	477155,	NM_001690,
di-, tri-valent inorganic cation transmembrane transporter activity	GO:0015082
copper ion transmembrane transporter activity	GO:0005375	1318,1317,	SLC31A2,SLC31A1,	24030,532315,	NM_001860,NM_001859,
calcium ion transmembrane transporter activity	GO:0015085
calcium-transporting ATPase activity	GO:0005388	490,	ATP2B1,	506276,	NM_001682,
cation-transporting ATPase activity	GO:0019829
calcium-transporting ATPase activity	GO:0005388	490,	ATP2B1,	506276,	NM_001682,
hydrogen ion transporting ATPase activity, rotational mechanism	GO:0046961	523,	ATP6V1A,	477155,	NM_001690,
ATPase activity, coupled to transmembrane movement of ions	GO:0042625
ATPase activity, coupled to transmembrane movement of ions, phosphorylative mechanism	GO:0015662
calcium-transporting ATPase activity	GO:0005388	490,	ATP2B1,	506276,	NM_001682,
cation-transporting ATPase activity	GO:0019829
calcium-transporting ATPase activity	GO:0005388	490,	ATP2B1,	506276,	NM_001682,
hydrogen ion transporting ATPase activity, rotational mechanism	GO:0046961	523,	ATP6V1A,	477155,	NM_001690,
metal ion transmembrane transporter activity	GO:0046873
cation channel activity	GO:0005261
potassium channel activity	GO:0005267
voltage-gated potassium channel activity	GO:0005249	10008,	KCNE3,	523899,	NM_005472,
calcium ion transmembrane transporter activity	GO:0015085
calcium-transporting ATPase activity	GO:0005388	490,	ATP2B1,	506276,	NM_001682,
transition metal ion transmembrane transporter activity	GO:0046915
copper ion transmembrane transporter activity	GO:0005375	1318,1317,	SLC31A2,SLC31A1,	24030,532315,	NM_001860,NM_001859,
carbohydrate transmembrane transporter activity	GO:0015144
sugar transmembrane transporter activity	GO:0051119
sugar:hydrogen symporter activity	GO:0005351	26503,219855,	SLC17A5,SLC37A2,	597422,352661,	NM_012434,NM_198277,
nucleobase, nucleoside, nucleotide and nucleic acid transmembrane transporter activity	GO:0015932
nucleobase transmembrane transporter activity	GO:0015205
purine transmembrane transporter activity	GO:0005345	366,	AQP9,	104624,	NM_020980,
pyrimidine transmembrane transporter activity	GO:0005350	366,	AQP9,	104624,	NM_020980,
substrate-specific transporter activity	GO:0022892
lipid transporter activity	GO:0005319	348,341,4035,4023,	APOE,APOC1,LRP1,LPL,	654439,110675,162757,180878,	NM_000041,NM_001645,NM_002332,NM_000237,
phospholipid transporter activity	GO:0005548	9619,	ABCG1,	124649,	NM_016818,
sterol transporter activity	GO:0015248
cholesterol transporter activity	GO:0017127	348,9619,	APOE,ABCG1,	654439,124649,	NM_000041,NM_016818,
sterol-transporting ATPase activity	GO:0034041	9619,	ABCG1,	124649,	NM_016818,
lipid-transporting ATPase activity	GO:0034040
sterol-transporting ATPase activity	GO:0034041	9619,	ABCG1,	124649,	NM_016818,
water transporter activity	GO:0005372
water channel activity	GO:0015250	366,	AQP9,	104624,	NM_020980,
protein transporter activity	GO:0008565	9619,	ABCG1,	124649,	NM_016818,
substrate-specific transmembrane transporter activity	GO:0022891
organic acid transmembrane transporter activity	GO:0005342
organic acid:sodium symporter activity	GO:0005343
sodium:dicarboxylate symporter activity	GO:0017153	6509,6507,	SLC1A4,SLC1A3,	654352,481918,	NM_003038,NM_004172,
carboxylic acid transmembrane transporter activity	GO:0046943	366,	AQP9,	104624,	NM_020980,
dicarboxylic acid transmembrane transporter activity	GO:0005310
sodium:dicarboxylate symporter activity	GO:0017153	6509,6507,	SLC1A4,SLC1A3,	654352,481918,	NM_003038,NM_004172,
amino acid transmembrane transporter activity	GO:0015171	9056,8140,23428,	SLC7A7,SLC7A5,SLC7A8,	513147,513797,632348,	NM_003982,NM_003486,NM_182728,
sulfur amino acid transmembrane transporter activity	GO:0000099
L-cystine transmembrane transporter activity	GO:0015184	6509,	SLC1A4,	654352,	NM_003038,
acidic amino acid transmembrane transporter activity	GO:0015172
L-glutamate transmembrane transporter activity	GO:0005313	6507,	SLC1A3,	481918,	NM_004172,
neutral amino acid transmembrane transporter activity	GO:0015175	8140,23428,	SLC7A5,SLC7A8,	513797,632348,	NM_003486,NM_182728,
L-alanine transmembrane transporter activity	GO:0015180	6509,	SLC1A4,	654352,	NM_003038,
L-proline transmembrane transporter activity	GO:0015193	6509,	SLC1A4,	654352,	NM_003038,
L-serine transmembrane transporter activity	GO:0015194	6509,	SLC1A4,	654352,	NM_003038,
L-threonine transmembrane transporter activity	GO:0015195	6509,	SLC1A4,	654352,	NM_003038,
L-amino acid transmembrane transporter activity	GO:0015179	8140,	SLC7A5,	513797,	NM_003486,
L-glutamate transmembrane transporter activity	GO:0005313	6507,	SLC1A3,	481918,	NM_004172,
L-alanine transmembrane transporter activity	GO:0015180	6509,	SLC1A4,	654352,	NM_003038,
L-cystine transmembrane transporter activity	GO:0015184	6509,	SLC1A4,	654352,	NM_003038,
L-proline transmembrane transporter activity	GO:0015193	6509,	SLC1A4,	654352,	NM_003038,
L-serine transmembrane transporter activity	GO:0015194	6509,	SLC1A4,	654352,	NM_003038,
L-threonine transmembrane transporter activity	GO:0015195	6509,	SLC1A4,	654352,	NM_003038,
alanine transmembrane transporter activity	GO:0022858
L-alanine transmembrane transporter activity	GO:0015180	6509,	SLC1A4,	654352,	NM_003038,
serine transmembrane transporter activity	GO:0022889
L-serine transmembrane transporter activity	GO:0015194	6509,	SLC1A4,	654352,	NM_003038,
alcohol transmembrane transporter activity	GO:0015665
polyol transmembrane transporter activity	GO:0015166	366,	AQP9,	104624,	NM_020980,
ion transmembrane transporter activity	GO:0015075
ion channel activity	GO:0005216
voltage-gated ion channel activity	GO:0005244	10008,	KCNE3,	523899,	NM_005472,
voltage-gated cation channel activity	GO:0022843
voltage-gated potassium channel activity	GO:0005249	10008,	KCNE3,	523899,	NM_005472,
anion channel activity	GO:0005253
chloride channel activity	GO:0005254	6509,	SLC1A4,	654352,	NM_003038,
cation channel activity	GO:0005261
potassium channel activity	GO:0005267
voltage-gated potassium channel activity	GO:0005249	10008,	KCNE3,	523899,	NM_005472,
anion transmembrane transporter activity	GO:0008509
anion channel activity	GO:0005253
chloride channel activity	GO:0005254	6509,	SLC1A4,	654352,	NM_003038,
organic anion transmembrane transporter activity	GO:0008514	8714,	ABCC3,	463421,	NM_003786,
anion:cation symporter activity	GO:0015296
sodium:dicarboxylate symporter activity	GO:0017153	6509,6507,	SLC1A4,SLC1A3,	654352,481918,	NM_003038,NM_004172,
cation transmembrane transporter activity	GO:0008324
cation channel activity	GO:0005261
potassium channel activity	GO:0005267
voltage-gated potassium channel activity	GO:0005249	10008,	KCNE3,	523899,	NM_005472,
solute:cation symporter activity	GO:0015294
cation:sugar symporter activity	GO:0005402
sugar:hydrogen symporter activity	GO:0005351	26503,219855,	SLC17A5,SLC37A2,	597422,352661,	NM_012434,NM_198277,
solute:hydrogen symporter activity	GO:0015295
sugar:hydrogen symporter activity	GO:0005351	26503,219855,	SLC17A5,SLC37A2,	597422,352661,	NM_012434,NM_198277,
anion:cation symporter activity	GO:0015296
sodium:dicarboxylate symporter activity	GO:0017153	6509,6507,	SLC1A4,SLC1A3,	654352,481918,	NM_003038,NM_004172,
solute:sodium symporter activity	GO:0015370
organic acid:sodium symporter activity	GO:0005343
sodium:dicarboxylate symporter activity	GO:0017153	6509,6507,	SLC1A4,SLC1A3,	654352,481918,	NM_003038,NM_004172,
inorganic cation transmembrane transporter activity	GO:0022890
monovalent inorganic cation transmembrane transporter activity	GO:0015077
hydrogen ion transmembrane transporter activity	GO:0015078
hydrogen ion transporting ATPase activity, rotational mechanism	GO:0046961	523,	ATP6V1A,	477155,	NM_001690,
hydrogen ion transporting ATP synthase activity, rotational mechanism	GO:0046933	523,	ATP6V1A,	477155,	NM_001690,
di-, tri-valent inorganic cation transmembrane transporter activity	GO:0015082
copper ion transmembrane transporter activity	GO:0005375	1318,1317,	SLC31A2,SLC31A1,	24030,532315,	NM_001860,NM_001859,
calcium ion transmembrane transporter activity	GO:0015085
calcium-transporting ATPase activity	GO:0005388	490,	ATP2B1,	506276,	NM_001682,
cation-transporting ATPase activity	GO:0019829
calcium-transporting ATPase activity	GO:0005388	490,	ATP2B1,	506276,	NM_001682,
hydrogen ion transporting ATPase activity, rotational mechanism	GO:0046961	523,	ATP6V1A,	477155,	NM_001690,
ATPase activity, coupled to transmembrane movement of ions	GO:0042625
ATPase activity, coupled to transmembrane movement of ions, phosphorylative mechanism	GO:0015662
calcium-transporting ATPase activity	GO:0005388	490,	ATP2B1,	506276,	NM_001682,
cation-transporting ATPase activity	GO:0019829
calcium-transporting ATPase activity	GO:0005388	490,	ATP2B1,	506276,	NM_001682,
hydrogen ion transporting ATPase activity, rotational mechanism	GO:0046961	523,	ATP6V1A,	477155,	NM_001690,
metal ion transmembrane transporter activity	GO:0046873
cation channel activity	GO:0005261
potassium channel activity	GO:0005267
voltage-gated potassium channel activity	GO:0005249	10008,	KCNE3,	523899,	NM_005472,
calcium ion transmembrane transporter activity	GO:0015085
calcium-transporting ATPase activity	GO:0005388	490,	ATP2B1,	506276,	NM_001682,
transition metal ion transmembrane transporter activity	GO:0046915
copper ion transmembrane transporter activity	GO:0005375	1318,1317,	SLC31A2,SLC31A1,	24030,532315,	NM_001860,NM_001859,
carbohydrate transmembrane transporter activity	GO:0015144
sugar transmembrane transporter activity	GO:0051119
sugar:hydrogen symporter activity	GO:0005351	26503,219855,	SLC17A5,SLC37A2,	597422,352661,	NM_012434,NM_198277,
nucleobase, nucleoside, nucleotide and nucleic acid transmembrane transporter activity	GO:0015932
nucleobase transmembrane transporter activity	GO:0015205
purine transmembrane transporter activity	GO:0005345	366,	AQP9,	104624,	NM_020980,
pyrimidine transmembrane transporter activity	GO:0005350	366,	AQP9,	104624,	NM_020980,
toxin transporter activity	GO:0019534	9619,	ABCG1,	124649,	NM_016818,
binding	GO:0005488	4199,2539,25902,80270,2512,10170,10170,23136,5831,	ME1,G6PD,MTHFD1L,HSD3B7,FTL,DHRS9,DHRS9,EPB41L3,PYCR1,	21160,461047,591343,709632,433670,179608,179608,213394,458332,	NM_002395,NM_000402,NM_015440,NM_025193,NM_000146,NM_199204,NM_005771,NM_012307,NM_153824,
pattern binding	GO:0001871
polysaccharide binding	GO:0030247
zymosan binding	GO:0001872	5806,	PTX3,	591286,	NM_002852,
glycosaminoglycan binding	GO:0005539
hyaluronic acid binding	GO:0005540	7130,23166,	TNFAIP6,STAB1,	437322,301989,	NM_007115,NM_015136,
heparin binding	GO:0008201	348,4023,7057,	APOE,LPL,THBS1,	654439,180878,164226,	NM_000041,NM_000237,NM_003246,
nucleotide binding	GO:0000166	83871,8767,2634,2633,11040,5292,10644,8714,1436,11000,58484,9061,25902,22808,5159,1326,523,8536,490,115362,115361,8877,6195,10783,9619,3101,389,1152,	RAB34,RIPK2,GBP2,GBP1,PIM2,PIM1,IGF2BP2,ABCC3,CSF1R,SLC27A3,NLRC4,PAPSS1,MTHFD1L,MRAS,PDGFRB,MAP3K8,ATP6V1A,CAMK1,ATP2B1,GBP5,GBP4,SPHK1,RPS6KA1,NEK6,ABCG1,HK3,RHOC,CKB,	301853,103755,386567,62661,496096,81170,35354,463421,654394,438723,574741,368610,591343,527021,509067,432453,477155,434875,506276,513726,409925,68061,149957,197071,124649,411695,502659,173724,	NM_031934,NM_003821,NM_004120,NM_002053,NM_006875,NM_002648,NM_006548,NM_003786,NM_005211,NM_024330,NM_021209,NM_005443,NM_015440,NM_012219,NM_002609,NM_005204,NM_001690,NM_003656,NM_001682,NM_052942,NM_052941,NM_021972,NM_002953,NM_014397,NM_016818,NM_002115,NM_175744,NM_001823,
purine nucleotide binding	GO:0017076
adenyl nucleotide binding	GO:0030554
adenyl ribonucleotide binding	GO:0032559
ATP binding	GO:0005524	8767,11040,5292,57761,8714,1436,58484,9061,25902,5159,1326,523,8536,490,8877,6195,10783,9619,3101,1152,	RIPK2,PIM2,PIM1,TRIB3,ABCC3,CSF1R,NLRC4,PAPSS1,MTHFD1L,PDGFRB,MAP3K8,ATP6V1A,CAMK1,ATP2B1,SPHK1,RPS6KA1,NEK6,ABCG1,HK3,CKB,	103755,496096,81170,516826,463421,654394,574741,368610,591343,509067,432453,477155,434875,506276,68061,149957,197071,124649,411695,173724,	NM_003821,NM_006875,NM_002648,NM_021158,NM_003786,NM_005211,NM_021209,NM_005443,NM_015440,NM_002609,NM_005204,NM_001690,NM_003656,NM_001682,NM_021972,NM_002953,NM_014397,NM_016818,NM_002115,NM_001823,
ADP binding	GO:0043531	4199,2729,9619,	ME1,GCLC,ABCG1,	21160,654465,124649,	NM_002395,NM_001498,NM_016818,
guanyl nucleotide binding	GO:0019001
guanyl ribonucleotide binding	GO:0032561
GTP binding	GO:0005525	83871,2634,2633,22808,115362,115361,8843,389,	RAB34,GBP2,GBP1,MRAS,GBP5,GBP4,GPR109B,RHOC,	301853,386567,62661,527021,513726,409925,458425,502659,	NM_031934,NM_004120,NM_002053,NM_012219,NM_052942,NM_052941,NM_006018,NM_175744,
purine ribonucleotide binding	GO:0032555
adenyl ribonucleotide binding	GO:0032559
ATP binding	GO:0005524	8767,11040,5292,57761,8714,1436,58484,9061,25902,5159,1326,523,8536,490,8877,6195,10783,9619,3101,1152,	RIPK2,PIM2,PIM1,TRIB3,ABCC3,CSF1R,NLRC4,PAPSS1,MTHFD1L,PDGFRB,MAP3K8,ATP6V1A,CAMK1,ATP2B1,SPHK1,RPS6KA1,NEK6,ABCG1,HK3,CKB,	103755,496096,81170,516826,463421,654394,574741,368610,591343,509067,432453,477155,434875,506276,68061,149957,197071,124649,411695,173724,	NM_003821,NM_006875,NM_002648,NM_021158,NM_003786,NM_005211,NM_021209,NM_005443,NM_015440,NM_002609,NM_005204,NM_001690,NM_003656,NM_001682,NM_021972,NM_002953,NM_014397,NM_016818,NM_002115,NM_001823,
ADP binding	GO:0043531	4199,2729,9619,	ME1,GCLC,ABCG1,	21160,654465,124649,	NM_002395,NM_001498,NM_016818,
guanyl ribonucleotide binding	GO:0032561
GTP binding	GO:0005525	83871,2634,2633,22808,115362,115361,8843,389,	RAB34,GBP2,GBP1,MRAS,GBP5,GBP4,GPR109B,RHOC,	301853,386567,62661,527021,513726,409925,458425,502659,	NM_031934,NM_004120,NM_002053,NM_012219,NM_052942,NM_052941,NM_006018,NM_175744,
ribonucleotide binding	GO:0032553
purine ribonucleotide binding	GO:0032555
adenyl ribonucleotide binding	GO:0032559
ATP binding	GO:0005524	8767,11040,5292,57761,8714,1436,58484,9061,25902,5159,1326,523,8536,490,8877,6195,10783,9619,3101,1152,	RIPK2,PIM2,PIM1,TRIB3,ABCC3,CSF1R,NLRC4,PAPSS1,MTHFD1L,PDGFRB,MAP3K8,ATP6V1A,CAMK1,ATP2B1,SPHK1,RPS6KA1,NEK6,ABCG1,HK3,CKB,	103755,496096,81170,516826,463421,654394,574741,368610,591343,509067,432453,477155,434875,506276,68061,149957,197071,124649,411695,173724,	NM_003821,NM_006875,NM_002648,NM_021158,NM_003786,NM_005211,NM_021209,NM_005443,NM_015440,NM_002609,NM_005204,NM_001690,NM_003656,NM_001682,NM_021972,NM_002953,NM_014397,NM_016818,NM_002115,NM_001823,
ADP binding	GO:0043531	4199,2729,9619,	ME1,GCLC,ABCG1,	21160,654465,124649,	NM_002395,NM_001498,NM_016818,
guanyl ribonucleotide binding	GO:0032561
GTP binding	GO:0005525	83871,2634,2633,22808,115362,115361,8843,389,	RAB34,GBP2,GBP1,MRAS,GBP5,GBP4,GPR109B,RHOC,	301853,386567,62661,527021,513726,409925,458425,502659,	NM_031934,NM_004120,NM_002053,NM_012219,NM_052942,NM_052941,NM_006018,NM_175744,
nucleic acid binding	GO:0003676	6035,	RNASE1,	78224,	NM_002933,
DNA binding	GO:0003677	25841,4332,5468,167465,4286,8877,	ABTB2,MNDA,PPARG,ZNF366,MITF,SPHK1,	23361,153837,162646,370303,166017,68061,	NM_145804,NM_002432,NM_005037,NM_152625,NM_198158,NM_021972,
transcription factor activity	GO:0003700	687,10538,5468,1959,	KLF9,BATF,PPARG,EGR2,	150557,509964,162646,1395,	NM_001206,NM_006399,NM_005037,NM_000399,
RNA polymerase II transcription factor activity, enhancer binding	GO:0003705	1050,	CEBPA,	699463,	NM_004364,
sequence-specific DNA binding	GO:0043565	1050,10538,5468,	CEBPA,BATF,PPARG,	699463,509964,162646,	NM_004364,NM_006399,NM_005037,
RNA binding	GO:0003723	10644,54502,	IGF2BP2,RBM47,	35354,518727,	NM_006548,NM_019027,
mRNA binding	GO:0003729
mRNA 5'-UTR binding	GO:0048027	10644,	IGF2BP2,	35354,	NM_006548,
antigen binding	GO:0003823	2219,	FCN1,	440898,	NM_002003,
peptide antigen binding	GO:0042605	8140,23428,	SLC7A5,SLC7A8,	513797,632348,	NM_003486,NM_182728,
bacterial binding	GO:0008367	23166,	STAB1,	301989,	NM_015136,
protein binding	GO:0005515	5743,79658,2280,2280,129807,8767,22918,11040,5292,57761,311,10644,10253,4502,55819,1808,58484,28984,6386,2934,2167,25902,4069,3684,7130,6346,597,23191,977,55361,10159,79094,7087,10148,23166,6696,950,7077,6692,25841,945,6690,1326,942,4000,7057,928,7056,26585,7431,7045,3597,6275,6275,4354,3576,3569,4332,161742,3557,4323,2022,3553,3552,1234,1230,5054,8877,6195,9638,8870,10783,824,27242,375387,1959,3…	PTGS2,ARHGAP10,FKBP1A,FKBP1A,NEU4,RIPK2,CD93,PIM2,PIM1,TRIB3,ANXA11,IGF2BP2,SPRY2,MT2A,RNF130,DPYSL2,NLRC4,C13orf15,SDCBP,GSN,FABP4,MTHFD1L,LYZ,ITGAM,TNFAIP6,CCL1,BCL2A1,CYFIP1,CD151,PI4K2A,ATP6AP2,CHAC1,ICAM5,EBI3,STAB1,SPP1,SCARB2,TIMP2,SPINT1,ABTB2,CD33,SPINK1,MAP3K8,CD86,LMNA,THBS1,CD9,THBD,GREM1,VIM,TGFBI,IL13RA1,S100A4,S100A4,MPP1,IL8,IL6,MNDA,SPRED1,IL1RN,MMP14,ENG,IL1B,IL1A,CCR5,CCR1,SERP…	196384,368631,471933,471933,551747,103755,97199,496096,81170,516826,530291,35354,18676,647371,484363,173381,574741,507866,200804,522373,391561,591343,706744,172631,437322,72918,227817,26704,654379,25300,700634,155569,465862,501452,301989,313,349656,633514,233950,23361,83731,407856,432453,171182,594444,164226,114286,2030,40098,642813,369397,496646,654444,654444,496984,624,654458,153837,525781,8113…	NM_000963,NM_024605,NM_000801,NM_054014,NM_080741,NM_003821,NM_012072,NM_006875,NM_002648,NM_021158,NM_001157,NM_006548,NM_005842,NM_005953,NM_018434,NM_001386,NM_021209,NM_014059,NM_005625,NM_198252,NM_001442,NM_015440,NM_000239,NM_000632,NM_007115,NM_002981,NM_004049,NM_014608,NM_139030,NM_018425,NM_005765,NM_024111,NM_003259,NM_005755,NM_015136,NM_000582,NM_005506,NM_003255,NM_003710,NM_145804…
opsonin binding	GO:0001846
complement component C1q binding	GO:0001849	22918,	CD93,	97199,	NM_012072,
complement binding	GO:0001848
complement component C1q binding	GO:0001849	22918,	CD93,	97199,	NM_012072,
glycoprotein binding	GO:0001948	3684,7450,	ITGAM,VWF,	172631,440848,	NM_000632,NM_000552,
beta-amyloid binding	GO:0001540	348,	APOE,	654439,	NM_000041,
receptor binding	GO:0005102	2219,301,214,4023,6281,10875,2717,	FCN1,ANXA1,ALCAM,LPL,S100A10,FGL2,GLA,	440898,494173,591293,180878,143873,520989,69089,	NM_002003,NM_000700,NM_001627,NM_000237,NM_002966,NM_006682,NM_000169,
G-protein-coupled receptor binding	GO:0001664
bombesin receptor binding	GO:0031705
endothelin A receptor binding	GO:0031707	1906,	EDN1,	511899,	NM_001955,
endothelin B receptor binding	GO:0031708	1906,	EDN1,	511899,	NM_001955,
chemokine receptor binding	GO:0042379
chemokine activity	GO:0008009	6374,2921,2920,6367,2919,6364,6351,6348,6346,3576,414062,	CXCL5,CXCL3,CXCL2,CCL22,CXCL1,CCL20,CCL4,CCL3,CCL1,IL8,CCL3L3,	89714,89690,590921,534347,789,75498,75703,514107,72918,624,512683,	NM_002994,NM_002090,NM_002089,NM_002990,NM_001511,NM_004591,NM_002984,NM_002983,NM_002981,NM_000584,NM_021006,
cytokine activity	GO:0005125	1440,1437,7124,4049,2896,6696,10135,3624,26585,3569,5008,	CSF3,CSF2,TNF,LTA,GRN,SPP1,NAMPT,INHBA,GREM1,IL6,OSM,	2233,1349,241570,36,514220,313,489615,583348,40098,654458,248156,	NM_172219,NM_000758,NM_000594,NM_000595,NM_002087,NM_000582,NM_005746,NM_002192,NM_013372,NM_000600,NM_020530,
fibroblast growth factor receptor binding	GO:0005104
fibroblast growth factor receptor antagonist activity	GO:0030353
interleukin-1 receptor antagonist activity	GO:0005152	56300,3557,	IL1F9,IL1RN,	211238,81134,	NM_019618,NM_173842,
hematopoietin/interferon-class (D200-domain) cytokine receptor binding	GO:0005126
erythropoietin receptor binding	GO:0005128
granulocyte macrophage colony-stimulating factor receptor binding	GO:0005129	1437,	CSF2,	1349,	NM_000758,
granulocyte colony-stimulating factor receptor binding	GO:0005130	1440,	CSF3,	2233,	NM_172219,
interleukin-5 receptor binding	GO:0005137	6386,	SDCBP,	200804,	NM_005625,
interleukin-6 receptor binding	GO:0005138	1440,3569,	CSF3,IL6,	2233,654458,	NM_172219,NM_000600,
oncostatin-M receptor binding	GO:0005147	5008,	OSM,	248156,	NM_020530,
interleukin-1 receptor binding	GO:0005149	3553,3552,	IL1B,IL1A,	126256,1722,	NM_000576,NM_000575,
interleukin-1 receptor antagonist activity	GO:0005152	56300,3557,	IL1F9,IL1RN,	211238,81134,	NM_019618,NM_173842,
interleukin-8 receptor binding	GO:0005153	3576,	IL8,	624,	NM_000584,
platelet-derived growth factor receptor binding	GO:0005161	5159,	PDGFRB,	509067,	NM_002609,
stem cell factor receptor binding	GO:0005173	161742,	SPRED1,	525781,	NM_152594,
chemokine activity	GO:0008009	6374,2921,2920,6367,2919,6364,6351,6348,6346,3576,414062,	CXCL5,CXCL3,CXCL2,CCL22,CXCL1,CCL20,CCL4,CCL3,CCL1,IL8,CCL3L3,	89714,89690,590921,534347,789,75498,75703,514107,72918,624,512683,	NM_002994,NM_002090,NM_002089,NM_002990,NM_001511,NM_004591,NM_002984,NM_002983,NM_002981,NM_000584,NM_021006,
tumor necrosis factor receptor superfamily binding	GO:0032813
tumor necrosis factor receptor binding	GO:0005164	7124,4049,	TNF,LTA,	241570,36,	NM_000594,NM_000595,
interleukin-27 receptor binding	GO:0045523	10148,	EBI3,	501452,	NM_005755,
integrin binding	GO:0005178	7077,7450,7045,	TIMP2,VWF,TGFBI,	633514,440848,369397,	NM_003255,NM_000552,NM_000358,
hormone activity	GO:0005179	1906,3624,	EDN1,INHBA,	511899,583348,	NM_001955,NM_002192,
growth factor activity	GO:0008083	2919,2896,3624,6277,	CXCL1,GRN,INHBA,S100A6,	789,514220,583348,275243,	NM_001511,NM_002087,NM_002192,NM_014624,
granulocyte macrophage colony-stimulating factor receptor binding	GO:0005129	1437,	CSF2,	1349,	NM_000758,
granulocyte colony-stimulating factor receptor binding	GO:0005130	1440,	CSF3,	2233,	NM_172219,
interleukin-5 receptor binding	GO:0005137	6386,	SDCBP,	200804,	NM_005625,
interleukin-6 receptor binding	GO:0005138	1440,3569,	CSF3,IL6,	2233,654458,	NM_172219,NM_000600,
interleukin-1 receptor binding	GO:0005149	3553,3552,	IL1B,IL1A,	126256,1722,	NM_000576,NM_000575,
interleukin-1 receptor antagonist activity	GO:0005152	56300,3557,	IL1F9,IL1RN,	211238,81134,	NM_019618,NM_173842,
apolipoprotein receptor binding	GO:0034190
apolipoprotein E receptor binding	GO:0050749	348,	APOE,	654439,	NM_000041,
receptor antagonist activity	GO:0048019
fibroblast growth factor receptor antagonist activity	GO:0030353
interleukin-1 receptor antagonist activity	GO:0005152	56300,3557,	IL1F9,IL1RN,	211238,81134,	NM_019618,NM_173842,
hormone receptor binding	GO:0051427
nuclear hormone receptor binding	GO:0035257
retinoic acid receptor binding	GO:0042974
retinoid X receptor binding	GO:0046965	5468,	PPARG,	162646,	NM_005037,
low-density lipoprotein receptor binding	GO:0050750
apolipoprotein E receptor binding	GO:0050749	348,	APOE,	654439,	NM_000041,
calmodulin binding	GO:0005516	6004,4082,8536,490,8877,	RGS16,MARCKS,CAMK1,ATP2B1,SPHK1,	413297,519909,434875,506276,68061,	NM_002928,NM_002356,NM_003656,NM_001682,NM_021972,
collagen binding	GO:0005518	7450,	VWF,	440848,	NM_000552,
protein C-terminus binding	GO:0008022	1601,	DAB2,	481980,	NM_001343,
lipoprotein binding	GO:0008034	348,4035,948,	APOE,LRP1,CD36,	654439,162757,120949,	NM_000041,NM_002332,NM_000072,
low-density lipoprotein binding	GO:0030169
low-density lipoprotein receptor activity	GO:0005041	23166,948,	STAB1,CD36,	301989,120949,	NM_015136,NM_000072,
lipoprotein receptor activity	GO:0030228
low-density lipoprotein receptor activity	GO:0005041	23166,948,	STAB1,CD36,	301989,120949,	NM_015136,NM_000072,
cytoskeletal protein binding	GO:0008092
actin binding	GO:0003779	2934,23603,23136,1234,64423,	GSN,CORO1C,EPB41L3,CCR5,INF2,	522373,706390,213394,536735,24956,	NM_198252,NM_014325,NM_012307,NM_000579,NM_032714,
actin filament binding	GO:0051015	4082,23191,	MARCKS,CYFIP1,	519909,26704,	NM_002356,NM_014608,
cytoskeletal adaptor activity	GO:0008093	6386,	SDCBP,	200804,	NM_005625,
tubulin binding	GO:0015631
gamma-tubulin binding	GO:0043015	9638,	FEZ1,	224008,	NM_005103,
tau protein binding	GO:0048156	348,	APOE,	654439,	NM_000041,
transcription factor binding	GO:0008134	1050,	CEBPA,	699463,	NM_004364,
transcription cofactor activity	GO:0003712
transcription corepressor activity	GO:0003714	57761,	TRIB3,	516826,	NM_021158,
retinoic acid receptor binding	GO:0042974
retinoid X receptor binding	GO:0046965	5468,	PPARG,	162646,	NM_005037,
kininogen binding	GO:0030984	1508,	CTSB,	520898,	NM_001908,
growth factor binding	GO:0019838
insulin-like growth factor binding	GO:0005520	5654,3482,	HTRA1,IGF2R,	501280,487062,	NM_002775,NM_000876,
interleukin-1 binding	GO:0019966
interleukin-1 receptor activity	GO:0004908
interleukin-1, Type II, blocking receptor activity	GO:0004910	7850,	IL1R2,	25333,	NM_173343,
interleukin-1, Type II, blocking binding	GO:0019968
interleukin-1, Type II, blocking receptor activity	GO:0004910	7850,	IL1R2,	25333,	NM_173343,
platelet-derived growth factor binding	GO:0048407	5159,	PDGFRB,	509067,	NM_002609,
protein binding, bridging	GO:0030674	301,23768,	ANXA1,FLRT2,	494173,533710,	NM_000700,NM_013231,
enzyme binding	GO:0019899	1440,3162,	CSF3,HMOX1,	2233,517581,	NM_172219,NM_002133,
protease binding	GO:0002020	7450,5054,	VWF,SERPINE1,	440848,414795,	NM_000552,NM_000602,
kinase binding	GO:0019900
protein kinase binding	GO:0019901	57761,	TRIB3,	516826,	NM_021158,
GTPase binding	GO:0051020
small GTPase binding	GO:0031267
Ras GTPase binding	GO:0017016
Rho GTPase binding	GO:0017048	64423,	INF2,	24956,	NM_032714,
Rac GTPase binding	GO:0048365	23191,	CYFIP1,	26704,	NM_014608,
protein domain specific binding	GO:0019904
LIM domain binding	GO:0030274	8767,	RIPK2,	103755,	NM_003821,
CARD domain binding	GO:0050700	8767,	RIPK2,	103755,	NM_003821,
cytokine binding	GO:0019955
chemokine binding	GO:0019956
chemokine receptor activity	GO:0004950
C-C chemokine receptor activity	GO:0016493	1234,1230,	CCR5,CCR1,	536735,301921,	NM_000579,NM_001295,
C-X-C chemokine receptor activity	GO:0016494	643,	CXCR5,	113916,	NM_001716,
C-C chemokine binding	GO:0019957
C-C chemokine receptor activity	GO:0016493	1234,1230,	CCR5,CCR1,	536735,301921,	NM_000579,NM_001295,
C-X-C chemokine binding	GO:0019958
C-X-C chemokine receptor activity	GO:0016494	643,	CXCR5,	113916,	NM_001716,
interleukin binding	GO:0019965	10148,	EBI3,	501452,	NM_005755,
interleukin receptor activity	GO:0004907
interleukin-1 receptor activity	GO:0004908
interleukin-1, Type II, blocking receptor activity	GO:0004910	7850,	IL1R2,	25333,	NM_173343,
interleukin-1 binding	GO:0019966
interleukin-1 receptor activity	GO:0004908
interleukin-1, Type II, blocking receptor activity	GO:0004910	7850,	IL1R2,	25333,	NM_173343,
interleukin-1, Type II, blocking binding	GO:0019968
interleukin-1, Type II, blocking receptor activity	GO:0004910	7850,	IL1R2,	25333,	NM_173343,
GTP-dependent protein binding	GO:0030742	22808,	MRAS,	527021,	NM_012219,
transcription activator binding	GO:0033613	5468,	PPARG,	162646,	NM_005037,
protein complex binding	GO:0032403
integrin binding	GO:0005178	7077,7450,7045,	TIMP2,VWF,TGFBI,	633514,440848,369397,	NM_003255,NM_000552,NM_000358,
immunoglobulin binding	GO:0019865	7450,	VWF,	440848,	NM_000552,
IgE binding	GO:0019863	3958,	LGALS3,	531081,	NM_002306,
IgG binding	GO:0019864	2217,	FCGRT,	111903,	NM_004107,
identical protein binding	GO:0042802	2203,7124,2512,3624,	FBP1,TNF,FTL,INHBA,	494496,241570,433670,583348,	NM_000507,NM_000594,NM_000146,NM_002192,
protein homodimerization activity	GO:0042803	348,1471,58484,7450,6277,9619,2717,3074,	APOE,CST3,NLRC4,VWF,S100A6,ABCG1,GLA,HEXB,	654439,304682,574741,440848,275243,124649,69089,69293,	NM_000041,NM_000099,NM_021209,NM_000552,NM_014624,NM_016818,NM_000169,NM_000521,
syndecan binding	GO:0045545	6386,	SDCBP,	200804,	NM_005625,
protein dimerization activity	GO:0046983	1050,10538,	CEBPA,BATF,	699463,509964,	NM_004364,NM_006399,
protein homodimerization activity	GO:0042803	348,1471,58484,7450,6277,9619,2717,3074,	APOE,CST3,NLRC4,VWF,S100A6,ABCG1,GLA,HEXB,	654439,304682,574741,440848,275243,124649,69089,69293,	NM_000041,NM_000099,NM_021209,NM_000552,NM_014624,NM_016818,NM_000169,NM_000521,
protein heterodimerization activity	GO:0046982	348,6386,3684,5468,2729,9619,3074,	APOE,SDCBP,ITGAM,PPARG,GCLC,ABCG1,HEXB,	654439,200804,172631,162646,654465,124649,69293,	NM_000041,NM_005625,NM_000632,NM_005037,NM_001498,NM_016818,NM_000521,
calcium-dependent protein binding	GO:0048306	6277,	S100A6,	275243,	NM_014624,
protein N-terminus binding	GO:0047485	6386,7450,	SDCBP,VWF,	200804,440848,	NM_005625,NM_000552,
S100 beta binding	GO:0048154	6277,	S100A6,	275243,	NM_014624,
follistatin binding	GO:0048184	3624,	INHBA,	583348,	NM_002192,
chaperone binding	GO:0051087	7450,	VWF,	440848,	NM_000552,
drug binding	GO:0008144	5468,	PPARG,	162646,	NM_005037,
lipid binding	GO:0008289	348,	APOE,	654439,	NM_000041,
steroid binding	GO:0005496
sterol binding	GO:0032934
cholesterol binding	GO:0015485	706,9619,	TSPO,ABCG1,	202,124649,	NM_007311,NM_016818,
fatty acid binding	GO:0005504	2167,	FABP4,	391561,	NM_001442,
icosanoid binding	GO:0050542
icosatetraenoic acid binding	GO:0050543
arachidonic acid binding	GO:0050544	5468,	PPARG,	162646,	NM_005037,
phospholipid binding	GO:0005543	348,9619,	APOE,ABCG1,	654439,124649,	NM_000041,NM_016818,
calcium-dependent phospholipid binding	GO:0005544	311,307,301,	ANXA11,ANXA4,ANXA1,	530291,422986,494173,	NM_001157,NM_001153,NM_000700,
vitamin binding	GO:0019842
pyridoxal phosphate binding	GO:0030170	113675,	SDSL,	337594,	NM_138432,
carboxylic acid binding	GO:0031406
bile acid binding	GO:0032052	1646,	AKR1C2,	567256,	NM_001354,
carbohydrate binding	GO:0030246
sugar binding	GO:0005529	22918,2219,945,3958,	CD93,FCN1,CD33,LGALS3,	97199,440898,83731,531081,	NM_012072,NM_002003,NM_001772,NM_002306,
polysaccharide binding	GO:0030247
zymosan binding	GO:0001872	5806,	PTX3,	591286,	NM_002852,
glycosaminoglycan binding	GO:0005539
hyaluronic acid binding	GO:0005540	7130,23166,	TNFAIP6,STAB1,	437322,301989,	NM_007115,NM_015136,
heparin binding	GO:0008201	348,4023,7057,	APOE,LPL,THBS1,	654439,180878,164226,	NM_000041,NM_000237,NM_003246,
ion binding	GO:0043167
cation binding	GO:0043169	2717,3074,	GLA,HEXB,	69089,69293,	NM_000169,NM_000521,
calcium ion binding	GO:0005509	747,22918,311,307,2219,301,56975,2934,3684,8277,4035,199,7057,7056,6281,6277,6275,6275,4323,490,4319,4312,824,	DAGLA,CD93,ANXA11,ANXA4,FCN1,ANXA1,FAM20C,GSN,ITGAM,TKTL1,LRP1,AIF1,THBS1,THBD,S100A10,S100A6,S100A4,S100A4,MMP14,ATP2B1,MMP10,MMP1,CAPN2,	241564,97199,530291,422986,440898,494173,134742,522373,172631,102866,162757,76364,164226,2030,143873,275243,654444,654444,2399,506276,2258,83169,350899,	NM_006133,NM_012072,NM_001157,NM_001153,NM_002003,NM_000700,NM_020223,NM_198252,NM_000632,NM_012253,NM_002332,NM_001623,NM_003246,NM_000361,NM_002966,NM_014624,NM_019554,NM_002961,NM_004995,NM_001682,NM_002425,NM_002421,NM_001748,
alkali metal ion binding	GO:0031420
potassium ion binding	GO:0030955	10008,	KCNE3,	523899,	NM_005472,
sodium ion binding	GO:0031402	145389,	SLC38A6,	200738,	NM_153811,
transition metal ion binding	GO:0046914
iron ion binding	GO:0005506	5743,5742,51167,3620,3162,	PTGS2,PTGS1,CYB5R4,INDO,HMOX1,	196384,201978,5741,840,517581,	NM_000963,NM_080591,NM_016230,NM_002164,NM_002133,
ferric iron binding	GO:0008199	2512,	FTL,	433670,	NM_000146,
copper ion binding	GO:0005507	4499,1318,1317,	MT1M,SLC31A2,SLC31A1,	647370,24030,532315,	NM_176870,NM_001860,NM_001859,
zinc ion binding	GO:0008270	760,2275,687,4502,2203,4499,55819,3987,6277,57178,4323,5468,4319,4312,167465,1959,255488,	CA2,FHL3,KLF9,MT2A,FBP1,MT1M,RNF130,LIMS1,S100A6,ZMIZ1,MMP14,PPARG,MMP10,MMP1,ZNF366,EGR2,RNF144B,	155097,57687,150557,647371,494496,647370,484363,597715,275243,193118,2399,162646,2258,83169,370303,1395,148741,	NM_000067,NM_004468,NM_001206,NM_005953,NM_000507,NM_176870,NM_018434,NM_004987,NM_014624,NM_020338,NM_004995,NM_005037,NM_002425,NM_002421,NM_152625,NM_000399,NM_182757,
manganese ion binding	GO:0030145	4199,5292,6648,	ME1,PIM1,SOD2,	21160,81170,487046,	NM_002395,NM_002648,NM_000636,
cadmium ion binding	GO:0046870	4499,	MT1M,	647370,	NM_176870,
metal ion binding	GO:0046872	5743,5742,760,4199,2275,5292,687,4502,4499,55819,3620,3987,523,6648,57178,5468,3162,167465,1959,255488,	PTGS2,PTGS1,CA2,ME1,FHL3,PIM1,KLF9,MT2A,MT1M,RNF130,INDO,LIMS1,ATP6V1A,SOD2,ZMIZ1,PPARG,HMOX1,ZNF366,EGR2,RNF144B,	196384,201978,155097,21160,57687,81170,150557,647371,647370,484363,840,597715,477155,487046,193118,162646,517581,370303,1395,148741,	NM_000963,NM_080591,NM_000067,NM_002395,NM_004468,NM_002648,NM_001206,NM_005953,NM_176870,NM_018434,NM_002164,NM_004987,NM_001690,NM_000636,NM_020338,NM_005037,NM_002133,NM_152625,NM_000399,NM_182757,
magnesium ion binding	GO:0000287	58484,2180,3684,55361,1326,490,8877,6195,10783,2729,	NLRC4,ACSL1,ITGAM,PI4K2A,MAP3K8,ATP2B1,SPHK1,RPS6KA1,NEK6,GCLC,	574741,406678,172631,25300,432453,506276,68061,149957,197071,654465,	NM_021209,NM_001995,NM_000632,NM_018425,NM_005204,NM_001682,NM_021972,NM_002953,NM_014397,NM_001498,
calcium ion binding	GO:0005509	747,22918,311,307,2219,301,56975,2934,3684,8277,4035,199,7057,7056,6281,6277,6275,6275,4323,490,4319,4312,824,	DAGLA,CD93,ANXA11,ANXA4,FCN1,ANXA1,FAM20C,GSN,ITGAM,TKTL1,LRP1,AIF1,THBS1,THBD,S100A10,S100A6,S100A4,S100A4,MMP14,ATP2B1,MMP10,MMP1,CAPN2,	241564,97199,530291,422986,440898,494173,134742,522373,172631,102866,162757,76364,164226,2030,143873,275243,654444,654444,2399,506276,2258,83169,350899,	NM_006133,NM_012072,NM_001157,NM_001153,NM_002003,NM_000700,NM_020223,NM_198252,NM_000632,NM_012253,NM_002332,NM_001623,NM_003246,NM_000361,NM_002966,NM_014624,NM_019554,NM_002961,NM_004995,NM_001682,NM_002425,NM_002421,NM_001748,
alkali metal ion binding	GO:0031420
potassium ion binding	GO:0030955	10008,	KCNE3,	523899,	NM_005472,
sodium ion binding	GO:0031402	145389,	SLC38A6,	200738,	NM_153811,
metal chelating activity	GO:0046911	348,	APOE,	654439,	NM_000041,
transition metal ion binding	GO:0046914
iron ion binding	GO:0005506	5743,5742,51167,3620,3162,	PTGS2,PTGS1,CYB5R4,INDO,HMOX1,	196384,201978,5741,840,517581,	NM_000963,NM_080591,NM_016230,NM_002164,NM_002133,
ferric iron binding	GO:0008199	2512,	FTL,	433670,	NM_000146,
copper ion binding	GO:0005507	4499,1318,1317,	MT1M,SLC31A2,SLC31A1,	647370,24030,532315,	NM_176870,NM_001860,NM_001859,
zinc ion binding	GO:0008270	760,2275,687,4502,2203,4499,55819,3987,6277,57178,4323,5468,4319,4312,167465,1959,255488,	CA2,FHL3,KLF9,MT2A,FBP1,MT1M,RNF130,LIMS1,S100A6,ZMIZ1,MMP14,PPARG,MMP10,MMP1,ZNF366,EGR2,RNF144B,	155097,57687,150557,647371,494496,647370,484363,597715,275243,193118,2399,162646,2258,83169,370303,1395,148741,	NM_000067,NM_004468,NM_001206,NM_005953,NM_000507,NM_176870,NM_018434,NM_004987,NM_014624,NM_020338,NM_004995,NM_005037,NM_002425,NM_002421,NM_152625,NM_000399,NM_182757,
manganese ion binding	GO:0030145	4199,5292,6648,	ME1,PIM1,SOD2,	21160,81170,487046,	NM_002395,NM_002648,NM_000636,
cadmium ion binding	GO:0046870	4499,	MT1M,	647370,	NM_176870,
amine binding	GO:0043176
amino acid binding	GO:0016597
glutamate binding	GO:0016595	2729,	GCLC,	654465,	NM_001498,
peptide binding	GO:0042277
peptide receptor activity	GO:0001653
peptide receptor activity, G-protein coupled	GO:0008528
angiotensin receptor activity	GO:0001595
angiotensin type II receptor activity	GO:0004945	643,	CXCR5,	113916,	NM_001716,
G-protein chemoattractant receptor activity	GO:0001637
chemokine receptor activity	GO:0004950
C-C chemokine receptor activity	GO:0016493	1234,1230,	CCR5,CCR1,	536735,301921,	NM_000579,NM_001295,
C-X-C chemokine receptor activity	GO:0016494	643,	CXCR5,	113916,	NM_001716,
anaphylatoxin receptor activity	GO:0004942
C5a anaphylatoxin receptor activity	GO:0004944	728,	C5AR1,	2161,	NM_001736,
N-formyl peptide receptor activity	GO:0004982	2359,	FPR3,	445466,	NM_002030,
peptide antigen binding	GO:0042605	8140,23428,	SLC7A5,SLC7A8,	513797,632348,	NM_003486,NM_182728,
neurotransmitter binding	GO:0042165
neurotransmitter receptor activity	GO:0030594
benzodiazepine receptor activity	GO:0008503	706,	TSPO,	202,	NM_007311,
cofactor binding	GO:0048037	26227,	PHGDH,	487296,	NM_006623,
pyridoxal phosphate binding	GO:0030170	113675,	SDSL,	337594,	NM_138432,
coenzyme binding	GO:0050662	2729,	GCLC,	654465,	NM_001498,
NAD binding	GO:0051287	4199,26227,	ME1,PHGDH,	21160,487296,	NM_002395,NM_006623,
NADP binding	GO:0050661	4199,	ME1,	21160,	NM_002395,
tetrapyrrole binding	GO:0046906
heme binding	GO:0020037	5743,5742,51167,3620,3162,	PTGS2,PTGS1,CYB5R4,INDO,HMOX1,	196384,201978,5741,840,517581,	NM_000963,NM_080591,NM_016230,NM_002164,NM_002133,
metal cluster binding	GO:0051540
iron-sulfur cluster binding	GO:0051536	255488,	RNF144B,	148741,	NM_182757,
molecular adaptor activity	GO:0060090
cytoskeletal adaptor activity	GO:0008093	6386,	SDCBP,	200804,	NM_005625,
electron carrier activity	GO:0009055	4199,51167,26227,3620,8854,255488,	ME1,CYB5R4,PHGDH,INDO,ALDH1A2,RNF144B,	21160,5741,487296,840,708331,148741,	NM_002395,NM_016230,NM_006623,NM_002164,NM_170697,NM_182757,
antioxidant activity	GO:0016209	348,	APOE,	654439,	NM_000041,
peroxidase activity	GO:0004601	5743,5742,	PTGS2,PTGS1,	196384,201978,	NM_000963,NM_080591,
transcription regulator activity	GO:0030528
transcription factor activity	GO:0003700	687,10538,5468,1959,	KLF9,BATF,PPARG,EGR2,	150557,509964,162646,1395,	NM_001206,NM_006399,NM_005037,NM_000399,
RNA polymerase II transcription factor activity, enhancer binding	GO:0003705	1050,	CEBPA,	699463,	NM_004364,
RNA polymerase II transcription factor activity	GO:0003702	10538,	BATF,	509964,	NM_006399,
RNA polymerase II transcription factor activity, enhancer binding	GO:0003705	1050,	CEBPA,	699463,	NM_004364,
transcription cofactor activity	GO:0003712
transcription corepressor activity	GO:0003714	57761,	TRIB3,	516826,	NM_021158,
transcription activator activity	GO:0016563	942,5468,4286,	CD86,PPARG,MITF,	171182,162646,166017,	NM_175862,NM_005037,NM_198158,
transcription repressor activity	GO:0016564	2167,5468,	FABP4,PPARG,	391561,162646,	NM_001442,NM_005037,
transcription corepressor activity	GO:0003714	57761,	TRIB3,	516826,	NM_021158,
enzyme regulator activity	GO:0030234
enzyme inhibitor activity	GO:0004857	7077,	TIMP2,	633514,	NM_003255,
protease inhibitor activity	GO:0030414
endopeptidase inhibitor activity	GO:0004866	7057,	THBS1,	164226,	NM_003246,
serine-type endopeptidase inhibitor activity	GO:0004867	7980,8710,6692,6690,5055,5054,	TFPI2,SERPINB7,SPINT1,SPINK1,SERPINB2,SERPINE1,	438231,138202,233950,407856,594481,414795,	NM_006528,NM_003784,NM_003710,NM_003122,NM_002575,NM_000602,
cysteine protease inhibitor activity	GO:0004869	1474,1471,	CST6,CST3,	139389,304682,	NM_001323,NM_000099,
metalloendopeptidase inhibitor activity	GO:0008191	7077,	TIMP2,	633514,	NM_003255,
kinase inhibitor activity	GO:0019210
protein kinase inhibitor activity	GO:0004860	57761,	TRIB3,	516826,	NM_021158,
lipase inhibitor activity	GO:0055102
phospholipase inhibitor activity	GO:0004859	307,301,	ANXA4,ANXA1,	422986,494173,	NM_001153,NM_000700,
phospholipase A2 inhibitor activity	GO:0019834	301,	ANXA1,	494173,	NM_000700,
enzyme activator activity	GO:0008047	2919,7077,	CXCL1,TIMP2,	789,633514,	NM_001511,NM_003255,
GTPase activator activity	GO:0005096	6004,	RGS16,	413297,	NM_002928,
Ras GTPase activator activity	GO:0005099
Rho GTPase activator activity	GO:0005100	79658,	ARHGAP10,	368631,	NM_024605,
protease activator activity	GO:0016504	4323,	MMP14,	2399,	NM_004995,
kinase regulator activity	GO:0019207
kinase inhibitor activity	GO:0019210
protein kinase inhibitor activity	GO:0004860	57761,	TRIB3,	516826,	NM_021158,
protein kinase regulator activity	GO:0019887
protein kinase inhibitor activity	GO:0004860	57761,	TRIB3,	516826,	NM_021158,
GTPase regulator activity	GO:0030695
small GTPase regulator activity	GO:0005083
Ras GTPase activator activity	GO:0005099
Rho GTPase activator activity	GO:0005100	79658,	ARHGAP10,	368631,	NM_024605,
GTPase activator activity	GO:0005096	6004,	RGS16,	413297,	NM_002928,
Ras GTPase activator activity	GO:0005099
Rho GTPase activator activity	GO:0005100	79658,	ARHGAP10,	368631,	NM_024605,
translation regulator activity	GO:0045182	10644,	IGF2BP2,	35354,	NM_006548,
chemoattractant activity	GO:0042056	6348,	CCL3,	514107,	NM_002983,
molecular transducer activity	GO:0060089
signal transducer activity	GO:0004871	8767,6004,6348,7057,2791,3553,3552,3162,10783,94235,389,	RIPK2,RGS16,CCL3,THBS1,GNG11,IL1B,IL1A,HMOX1,NEK6,GNG8,RHOC,	103755,413297,514107,164226,83381,126256,1722,517581,197071,283961,502659,	NM_003821,NM_002928,NM_002983,NM_003246,NM_004126,NM_000576,NM_000575,NM_002133,NM_014397,NM_033258,NM_175744,
receptor activity	GO:0004872	2280,2280,728,8767,706,22918,2217,1436,643,3684,4037,4035,10159,7850,23166,950,948,5159,945,3597,135,5468,1234,1230,2359,27242,3482,8843,	FKBP1A,FKBP1A,C5AR1,RIPK2,TSPO,CD93,FCGRT,CSF1R,CXCR5,ITGAM,LRP3,LRP1,ATP6AP2,IL1R2,STAB1,SCARB2,CD36,PDGFRB,CD33,IL13RA1,ADORA2A,PPARG,CCR5,CCR1,FPR3,TNFRSF21,IGF2R,GPR109B,	471933,471933,2161,103755,202,97199,111903,654394,113916,172631,515340,162757,700634,25333,301989,349656,120949,509067,83731,496646,197029,162646,536735,301921,445466,443577,487062,458425,	NM_000801,NM_054014,NM_001736,NM_003821,NM_007311,NM_012072,NM_004107,NM_005211,NM_001716,NM_000632,NM_002333,NM_002332,NM_005765,NM_173343,NM_015136,NM_005506,NM_000072,NM_002609,NM_001772,NM_001560,NM_000675,NM_005037,NM_000579,NM_001295,NM_002030,NM_014452,NM_000876,NM_006018,
peptide receptor activity	GO:0001653
peptide receptor activity, G-protein coupled	GO:0008528
angiotensin receptor activity	GO:0001595
angiotensin type II receptor activity	GO:0004945	643,	CXCR5,	113916,	NM_001716,
G-protein chemoattractant receptor activity	GO:0001637
chemokine receptor activity	GO:0004950
C-C chemokine receptor activity	GO:0016493	1234,1230,	CCR5,CCR1,	536735,301921,	NM_000579,NM_001295,
C-X-C chemokine receptor activity	GO:0016494	643,	CXCR5,	113916,	NM_001716,
anaphylatoxin receptor activity	GO:0004942
C5a anaphylatoxin receptor activity	GO:0004944	728,	C5AR1,	2161,	NM_001736,
N-formyl peptide receptor activity	GO:0004982	2359,	FPR3,	445466,	NM_002030,
ligand-dependent nuclear receptor activity	GO:0004879	5468,	PPARG,	162646,	NM_005037,
steroid hormone receptor activity	GO:0003707	5468,	PPARG,	162646,	NM_005037,
transmembrane receptor activity	GO:0004888	10261,7056,	IGSF6,THBD,	530902,2030,	NM_005849,NM_000361,
hematopoietin/interferon-class (D200-domain) cytokine receptor activity	GO:0004896	10148,3597,	EBI3,IL13RA1,	501452,496646,	NM_005755,NM_001560,
interleukin receptor activity	GO:0004907
interleukin-1 receptor activity	GO:0004908
interleukin-1, Type II, blocking receptor activity	GO:0004910	7850,	IL1R2,	25333,	NM_173343,
G-protein coupled receptor activity	GO:0004930
rhodopsin-like receptor activity	GO:0001584	728,643,135,1234,1230,2359,8843,	C5AR1,CXCR5,ADORA2A,CCR5,CCR1,FPR3,GPR109B,	2161,113916,197029,536735,301921,445466,458425,	NM_001736,NM_001716,NM_000675,NM_000579,NM_001295,NM_002030,NM_006018,
nucleotide receptor activity, G-protein coupled	GO:0001608
purinergic nucleotide receptor activity, G-protein coupled	GO:0045028	8843,	GPR109B,	458425,	NM_006018,
adenosine receptor activity, G-protein coupled	GO:0001609	135,	ADORA2A,	197029,	NM_000675,
icosanoid receptor activity	GO:0004953
prostanoid receptor activity	GO:0004954
prostaglandin receptor activity	GO:0004955	5468,	PPARG,	162646,	NM_005037,
platelet activating factor receptor activity	GO:0004992	5159,	PDGFRB,	509067,	NM_002609,
peptide receptor activity, G-protein coupled	GO:0008528
angiotensin receptor activity	GO:0001595
angiotensin type II receptor activity	GO:0004945	643,	CXCR5,	113916,	NM_001716,
G-protein chemoattractant receptor activity	GO:0001637
chemokine receptor activity	GO:0004950
C-C chemokine receptor activity	GO:0016493	1234,1230,	CCR5,CCR1,	536735,301921,	NM_000579,NM_001295,
C-X-C chemokine receptor activity	GO:0016494	643,	CXCR5,	113916,	NM_001716,
anaphylatoxin receptor activity	GO:0004942
C5a anaphylatoxin receptor activity	GO:0004944	728,	C5AR1,	2161,	NM_001736,
N-formyl peptide receptor activity	GO:0004982	2359,	FPR3,	445466,	NM_002030,
secretin-like receptor activity	GO:0001633
corticotrophin-releasing factor gastric inhibitory peptide-like receptor activity	GO:0001636
gastric inhibitory peptide receptor activity	GO:0016519	135,	ADORA2A,	197029,	NM_000675,
scavenger receptor activity	GO:0005044	23166,	STAB1,	301989,	NM_015136,
nucleotide receptor activity	GO:0016502
purinergic nucleotide receptor activity	GO:0001614
purinergic nucleotide receptor activity, G-protein coupled	GO:0045028	8843,	GPR109B,	458425,	NM_006018,
adenosine receptor activity, G-protein coupled	GO:0001609	135,	ADORA2A,	197029,	NM_000675,
transmembrane receptor protein kinase activity	GO:0019199
transmembrane receptor protein tyrosine kinase activity	GO:0004714
insulin-like growth factor receptor activity	GO:0005010	3482,	IGF2R,	487062,	NM_000876,
macrophage colony stimulating factor receptor activity	GO:0005011	1436,	CSF1R,	654394,	NM_005211,
platelet-derived growth factor receptor activity	GO:0005017
platelet-derived growth factor beta-receptor activity	GO:0005019	5159,	PDGFRB,	509067,	NM_002609,
vascular endothelial growth factor receptor activity	GO:0005021	5159,	PDGFRB,	509067,	NM_002609,
lipoprotein receptor activity	GO:0030228
low-density lipoprotein receptor activity	GO:0005041	23166,948,	STAB1,CD36,	301989,120949,	NM_015136,NM_000072,
coreceptor activity	GO:0015026	942,1234,	CD86,CCR5,	171182,536735,	NM_175862,NM_000579,
neurotransmitter receptor activity	GO:0030594
benzodiazepine receptor activity	GO:0008503	706,	TSPO,	202,	NM_007311,
receptor signaling protein activity	GO:0005057	23768,	FLRT2,	533710,	NM_013231,
receptor signaling protein serine/threonine kinase activity	GO:0004702
MAP kinase kinase kinase activity	GO:0004709	1326,	MAP3K8,	432453,	NM_005204,
receptor signaling protein tyrosine kinase activity	GO:0004716	6351,	CCL4,	75703,	NM_002984,
receptor regulator activity	GO:0030545
receptor inhibitor activity	GO:0030547
receptor antagonist activity	GO:0048019
fibroblast growth factor receptor antagonist activity	GO:0030353
interleukin-1 receptor antagonist activity	GO:0005152	56300,3557,	IL1F9,IL1RN,	211238,81134,	NM_019618,NM_173842,
activin inhibitor activity	GO:0017106	3624,	INHBA,	583348,	NM_002192,
biological_process	GO:0008150	706,56935,199,55350,79094,23136,23768,	TSPO,C11orf75,AIF1,VNN3,CHAC1,EPB41L3,FLRT2,	202,438064,76364,183656,155569,213394,533710,	NM_007311,NM_020179,NM_001623,NM_018399,NM_024111,NM_012307,NM_013231,
reproduction	GO:0000003
reproductive process	GO:0022414
reproductive developmental process	GO:0003006
sex differentiation	GO:0007548
development of primary sexual characteristics	GO:0045137
gonad development	GO:0008406
female gonad development	GO:0008585
ovarian follicle development	GO:0001541	3624,4323,	INHBA,MMP14,	583348,2399,	NM_002192,NM_004995,
development of primary female sexual characteristics	GO:0046545
female gonad development	GO:0008585
ovarian follicle development	GO:0001541	3624,4323,	INHBA,MMP14,	583348,2399,	NM_002192,NM_004995,
female sex differentiation	GO:0046660
development of primary female sexual characteristics	GO:0046545
female gonad development	GO:0008585
ovarian follicle development	GO:0001541	3624,4323,	INHBA,MMP14,	583348,2399,	NM_002192,NM_004995,
development of primary sexual characteristics	GO:0045137
gonad development	GO:0008406
female gonad development	GO:0008585
ovarian follicle development	GO:0001541	3624,4323,	INHBA,MMP14,	583348,2399,	NM_002192,NM_004995,
development of primary female sexual characteristics	GO:0046545
female gonad development	GO:0008585
ovarian follicle development	GO:0001541	3624,4323,	INHBA,MMP14,	583348,2399,	NM_002192,NM_004995,
reproductive structure development	GO:0048608
gonad development	GO:0008406
female gonad development	GO:0008585
ovarian follicle development	GO:0001541	3624,4323,	INHBA,MMP14,	583348,2399,	NM_002192,NM_004995,
female pregnancy	GO:0007565	2217,3620,7056,	FCGRT,INDO,THBD,	111903,840,2030,	NM_004107,NM_002164,NM_000361,
embryo implantation	GO:0007566	687,	KLF9,	150557,	NM_001206,
mating	GO:0007618
mating behavior	GO:0007617
courtship behavior	GO:0007619
male courtship behavior	GO:0008049	3074,	HEXB,	69293,	NM_000521,
male mating behavior	GO:0060179
male courtship behavior	GO:0008049	3074,	HEXB,	69293,	NM_000521,
fertilization	GO:0009566
single fertilization	GO:0007338
penetration of zona pellucida	GO:0007341	3074,	HEXB,	69293,	NM_000521,
fusion of sperm to egg plasma membrane	GO:0007342	928,	CD9,	114286,	NM_001769,
reproductive behavior	GO:0019098
mating behavior	GO:0007617
courtship behavior	GO:0007619
male courtship behavior	GO:0008049	3074,	HEXB,	69293,	NM_000521,
male mating behavior	GO:0060179
male courtship behavior	GO:0008049	3074,	HEXB,	69293,	NM_000521,
reproductive behavior in a multicellular organism	GO:0033057
male mating behavior	GO:0060179
male courtship behavior	GO:0008049	3074,	HEXB,	69293,	NM_000521,
viral reproductive process	GO:0022415
viral infectious cycle	GO:0019058
initiation of viral infection	GO:0019059	1234,	CCR5,	536735,	NM_000579,
viral genome replication	GO:0019079	6351,	CCL4,	75703,	NM_002984,
negative regulation of viral genome replication	GO:0045071	7124,	TNF,	241570,	NM_000594,
retroviral genome replication	GO:0045090
regulation of retroviral genome replication	GO:0045091	3576,	IL8,	624,	NM_000584,
regulation of viral genome replication	GO:0045069	6348,	CCL3,	514107,	NM_002983,
negative regulation of viral genome replication	GO:0045071	7124,	TNF,	241570,	NM_000594,
regulation of retroviral genome replication	GO:0045091	3576,	IL8,	624,	NM_000584,
initiation of viral infection	GO:0019059	1234,	CCR5,	536735,	NM_000579,
viral genome replication	GO:0019079	6351,	CCL4,	75703,	NM_002984,
negative regulation of viral genome replication	GO:0045071	7124,	TNF,	241570,	NM_000594,
retroviral genome replication	GO:0045090
regulation of retroviral genome replication	GO:0045091	3576,	IL8,	624,	NM_000584,
regulation of viral genome replication	GO:0045069	6348,	CCL3,	514107,	NM_002983,
negative regulation of viral genome replication	GO:0045071	7124,	TNF,	241570,	NM_000594,
regulation of retroviral genome replication	GO:0045091	3576,	IL8,	624,	NM_000584,
reproductive process in a multicellular organism	GO:0048609
penetration of zona pellucida	GO:0007341	3074,	HEXB,	69293,	NM_000521,
reproductive behavior in a multicellular organism	GO:0033057
male mating behavior	GO:0060179
male courtship behavior	GO:0008049	3074,	HEXB,	69293,	NM_000521,
ovulation cycle	GO:0042698
ovulation cycle process	GO:0022602
ovarian follicle development	GO:0001541	3624,4323,	INHBA,MMP14,	583348,2399,	NM_002192,NM_004995,
sexual reproduction	GO:0019953	3074,	HEXB,	69293,	NM_000521,
gamete generation	GO:0007276
female gamete generation	GO:0007292
oogenesis	GO:0048477	3074,	HEXB,	69293,	NM_000521,
fertilization	GO:0009566
single fertilization	GO:0007338
penetration of zona pellucida	GO:0007341	3074,	HEXB,	69293,	NM_000521,
fusion of sperm to egg plasma membrane	GO:0007342	928,	CD9,	114286,	NM_001769,
multicellular organism reproduction	GO:0032504
reproductive process in a multicellular organism	GO:0048609
penetration of zona pellucida	GO:0007341	3074,	HEXB,	69293,	NM_000521,
reproductive behavior in a multicellular organism	GO:0033057
male mating behavior	GO:0060179
male courtship behavior	GO:0008049	3074,	HEXB,	69293,	NM_000521,
ovulation cycle	GO:0042698
ovulation cycle process	GO:0022602
ovarian follicle development	GO:0001541	3624,4323,	INHBA,MMP14,	583348,2399,	NM_002192,NM_004995,
immune system process	GO:0002376
regulation of immune system process	GO:0002682
negative regulation of immune system process	GO:0002683
negative regulation of leukocyte migration	GO:0002686	3162,	HMOX1,	517581,	NM_002133,
negative regulation of leukocyte activation	GO:0002695
negative regulation of mast cell activation	GO:0033004
negative regulation of mast cell degranulation	GO:0043305	3162,	HMOX1,	517581,	NM_002133,
negative regulation of lymphocyte activation	GO:0051250
negative regulation of lymphocyte differentiation	GO:0045620
negative regulation of B cell differentiation	GO:0045578	3624,	INHBA,	583348,	NM_002192,
negative regulation of B cell activation	GO:0050869
negative regulation of B cell differentiation	GO:0045578	3624,	INHBA,	583348,	NM_002192,
negative regulation of immune effector process	GO:0002698
negative regulation of production of molecular mediator of immune response	GO:0002701
negative regulation of cytokine production during immune response	GO:0002719
negative regulation of mast cell cytokine production	GO:0032764	3162,	HMOX1,	517581,	NM_002133,
negative regulation of leukocyte degranulation	GO:0043301
negative regulation of mast cell degranulation	GO:0043305	3162,	HMOX1,	517581,	NM_002133,
positive regulation of immune system process	GO:0002684
positive regulation of leukocyte activation	GO:0002696
positive regulation of lymphocyte activation	GO:0051251
positive regulation of lymphocyte differentiation	GO:0045621
positive regulation of T cell differentiation	GO:0045582
positive regulation of alpha-beta T cell differentiation	GO:0046638
positive regulation of CD4-positive, alpha beta T cell differentiation	GO:0043372
positive regulation of T-helper cell differentiation	GO:0045624
positive regulation of T-helper 2 cell differentiation	GO:0045630	942,3569,	CD86,IL6,	171182,654458,	NM_175862,NM_000600,
positive regulation of T cell activation	GO:0050870
positive regulation of T cell proliferation	GO:0042102
positive regulation of alpha-beta T cell proliferation	GO:0046641	10148,	EBI3,	501452,	NM_005755,
positive regulation of T cell differentiation	GO:0045582
positive regulation of alpha-beta T cell differentiation	GO:0046638
positive regulation of CD4-positive, alpha beta T cell differentiation	GO:0043372
positive regulation of T-helper cell differentiation	GO:0045624
positive regulation of T-helper 2 cell differentiation	GO:0045630	942,3569,	CD86,IL6,	171182,654458,	NM_175862,NM_000600,
positive regulation of alpha-beta T cell activation	GO:0046635
positive regulation of alpha-beta T cell differentiation	GO:0046638
positive regulation of CD4-positive, alpha beta T cell differentiation	GO:0043372
positive regulation of T-helper cell differentiation	GO:0045624
positive regulation of T-helper 2 cell differentiation	GO:0045630	942,3569,	CD86,IL6,	171182,654458,	NM_175862,NM_000600,
positive regulation of alpha-beta T cell proliferation	GO:0046641	10148,	EBI3,	501452,	NM_005755,
positive regulation of lymphocyte proliferation	GO:0050671
positive regulation of T cell proliferation	GO:0042102
positive regulation of alpha-beta T cell proliferation	GO:0046641	10148,	EBI3,	501452,	NM_005755,
regulation of leukocyte migration	GO:0002685
negative regulation of leukocyte migration	GO:0002686	3162,	HMOX1,	517581,	NM_002133,
regulation of leukocyte activation	GO:0002694
negative regulation of leukocyte activation	GO:0002695
negative regulation of mast cell activation	GO:0033004
negative regulation of mast cell degranulation	GO:0043305	3162,	HMOX1,	517581,	NM_002133,
negative regulation of lymphocyte activation	GO:0051250
negative regulation of lymphocyte differentiation	GO:0045620
negative regulation of B cell differentiation	GO:0045578	3624,	INHBA,	583348,	NM_002192,
negative regulation of B cell activation	GO:0050869
negative regulation of B cell differentiation	GO:0045578	3624,	INHBA,	583348,	NM_002192,
positive regulation of leukocyte activation	GO:0002696
positive regulation of lymphocyte activation	GO:0051251
positive regulation of lymphocyte differentiation	GO:0045621
positive regulation of T cell differentiation	GO:0045582
positive regulation of alpha-beta T cell differentiation	GO:0046638
positive regulation of CD4-positive, alpha beta T cell differentiation	GO:0043372
positive regulation of T-helper cell differentiation	GO:0045624
positive regulation of T-helper 2 cell differentiation	GO:0045630	942,3569,	CD86,IL6,	171182,654458,	NM_175862,NM_000600,
positive regulation of T cell activation	GO:0050870
positive regulation of T cell proliferation	GO:0042102
positive regulation of alpha-beta T cell proliferation	GO:0046641	10148,	EBI3,	501452,	NM_005755,
positive regulation of T cell differentiation	GO:0045582
positive regulation of alpha-beta T cell differentiation	GO:0046638
positive regulation of CD4-positive, alpha beta T cell differentiation	GO:0043372
positive regulation of T-helper cell differentiation	GO:0045624
positive regulation of T-helper 2 cell differentiation	GO:0045630	942,3569,	CD86,IL6,	171182,654458,	NM_175862,NM_000600,
positive regulation of alpha-beta T cell activation	GO:0046635
positive regulation of alpha-beta T cell differentiation	GO:0046638
positive regulation of CD4-positive, alpha beta T cell differentiation	GO:0043372
positive regulation of T-helper cell differentiation	GO:0045624
positive regulation of T-helper 2 cell differentiation	GO:0045630	942,3569,	CD86,IL6,	171182,654458,	NM_175862,NM_000600,
positive regulation of alpha-beta T cell proliferation	GO:0046641	10148,	EBI3,	501452,	NM_005755,
positive regulation of lymphocyte proliferation	GO:0050671
positive regulation of T cell proliferation	GO:0042102
positive regulation of alpha-beta T cell proliferation	GO:0046641	10148,	EBI3,	501452,	NM_005755,
regulation of mast cell activation	GO:0033003
negative regulation of mast cell activation	GO:0033004
negative regulation of mast cell degranulation	GO:0043305	3162,	HMOX1,	517581,	NM_002133,
regulation of mast cell degranulation	GO:0043304
negative regulation of mast cell degranulation	GO:0043305	3162,	HMOX1,	517581,	NM_002133,
regulation of lymphocyte activation	GO:0051249
regulation of lymphocyte differentiation	GO:0045619
regulation of B cell differentiation	GO:0045577
negative regulation of B cell differentiation	GO:0045578	3624,	INHBA,	583348,	NM_002192,
regulation of T cell differentiation	GO:0045580
positive regulation of T cell differentiation	GO:0045582
positive regulation of alpha-beta T cell differentiation	GO:0046638
positive regulation of CD4-positive, alpha beta T cell differentiation	GO:0043372
positive regulation of T-helper cell differentiation	GO:0045624
positive regulation of T-helper 2 cell differentiation	GO:0045630	942,3569,	CD86,IL6,	171182,654458,	NM_175862,NM_000600,
regulation of alpha-beta T cell differentiation	GO:0046637
regulation of CD4-positive, alpha beta T cell differentiation	GO:0043370
positive regulation of CD4-positive, alpha beta T cell differentiation	GO:0043372
positive regulation of T-helper cell differentiation	GO:0045624
positive regulation of T-helper 2 cell differentiation	GO:0045630	942,3569,	CD86,IL6,	171182,654458,	NM_175862,NM_000600,
regulation of T-helper cell differentiation	GO:0045622
positive regulation of T-helper cell differentiation	GO:0045624
positive regulation of T-helper 2 cell differentiation	GO:0045630	942,3569,	CD86,IL6,	171182,654458,	NM_175862,NM_000600,
regulation of T-helper 2 cell differentiation	GO:0045628
positive regulation of T-helper 2 cell differentiation	GO:0045630	942,3569,	CD86,IL6,	171182,654458,	NM_175862,NM_000600,
positive regulation of alpha-beta T cell differentiation	GO:0046638
positive regulation of CD4-positive, alpha beta T cell differentiation	GO:0043372
positive regulation of T-helper cell differentiation	GO:0045624
positive regulation of T-helper 2 cell differentiation	GO:0045630	942,3569,	CD86,IL6,	171182,654458,	NM_175862,NM_000600,
negative regulation of lymphocyte differentiation	GO:0045620
negative regulation of B cell differentiation	GO:0045578	3624,	INHBA,	583348,	NM_002192,
positive regulation of lymphocyte differentiation	GO:0045621
positive regulation of T cell differentiation	GO:0045582
positive regulation of alpha-beta T cell differentiation	GO:0046638
positive regulation of CD4-positive, alpha beta T cell differentiation	GO:0043372
positive regulation of T-helper cell differentiation	GO:0045624
positive regulation of T-helper 2 cell differentiation	GO:0045630	942,3569,	CD86,IL6,	171182,654458,	NM_175862,NM_000600,
negative regulation of lymphocyte activation	GO:0051250
negative regulation of lymphocyte differentiation	GO:0045620
negative regulation of B cell differentiation	GO:0045578	3624,	INHBA,	583348,	NM_002192,
negative regulation of B cell activation	GO:0050869
negative regulation of B cell differentiation	GO:0045578	3624,	INHBA,	583348,	NM_002192,
positive regulation of lymphocyte activation	GO:0051251
positive regulation of lymphocyte differentiation	GO:0045621
positive regulation of T cell differentiation	GO:0045582
positive regulation of alpha-beta T cell differentiation	GO:0046638
positive regulation of CD4-positive, alpha beta T cell differentiation	GO:0043372
positive regulation of T-helper cell differentiation	GO:0045624
positive regulation of T-helper 2 cell differentiation	GO:0045630	942,3569,	CD86,IL6,	171182,654458,	NM_175862,NM_000600,
positive regulation of T cell activation	GO:0050870
positive regulation of T cell proliferation	GO:0042102
positive regulation of alpha-beta T cell proliferation	GO:0046641	10148,	EBI3,	501452,	NM_005755,
positive regulation of T cell differentiation	GO:0045582
positive regulation of alpha-beta T cell differentiation	GO:0046638
positive regulation of CD4-positive, alpha beta T cell differentiation	GO:0043372
positive regulation of T-helper cell differentiation	GO:0045624
positive regulation of T-helper 2 cell differentiation	GO:0045630	942,3569,	CD86,IL6,	171182,654458,	NM_175862,NM_000600,
positive regulation of alpha-beta T cell activation	GO:0046635
positive regulation of alpha-beta T cell differentiation	GO:0046638
positive regulation of CD4-positive, alpha beta T cell differentiation	GO:0043372
positive regulation of T-helper cell differentiation	GO:0045624
positive regulation of T-helper 2 cell differentiation	GO:0045630	942,3569,	CD86,IL6,	171182,654458,	NM_175862,NM_000600,
positive regulation of alpha-beta T cell proliferation	GO:0046641	10148,	EBI3,	501452,	NM_005755,
positive regulation of lymphocyte proliferation	GO:0050671
positive regulation of T cell proliferation	GO:0042102
positive regulation of alpha-beta T cell proliferation	GO:0046641	10148,	EBI3,	501452,	NM_005755,
regulation of T cell activation	GO:0050863
regulation of T cell proliferation	GO:0042129
positive regulation of T cell proliferation	GO:0042102
positive regulation of alpha-beta T cell proliferation	GO:0046641	10148,	EBI3,	501452,	NM_005755,
regulation of alpha-beta T cell proliferation	GO:0046640
positive regulation of alpha-beta T cell proliferation	GO:0046641	10148,	EBI3,	501452,	NM_005755,
regulation of T cell differentiation	GO:0045580
positive regulation of T cell differentiation	GO:0045582
positive regulation of alpha-beta T cell differentiation	GO:0046638
positive regulation of CD4-positive, alpha beta T cell differentiation	GO:0043372
positive regulation of T-helper cell differentiation	GO:0045624
positive regulation of T-helper 2 cell differentiation	GO:0045630	942,3569,	CD86,IL6,	171182,654458,	NM_175862,NM_000600,
regulation of alpha-beta T cell differentiation	GO:0046637
regulation of CD4-positive, alpha beta T cell differentiation	GO:0043370
positive regulation of CD4-positive, alpha beta T cell differentiation	GO:0043372
positive regulation of T-helper cell differentiation	GO:0045624
positive regulation of T-helper 2 cell differentiation	GO:0045630	942,3569,	CD86,IL6,	171182,654458,	NM_175862,NM_000600,
regulation of T-helper cell differentiation	GO:0045622
positive regulation of T-helper cell differentiation	GO:0045624
positive regulation of T-helper 2 cell differentiation	GO:0045630	942,3569,	CD86,IL6,	171182,654458,	NM_175862,NM_000600,
regulation of T-helper 2 cell differentiation	GO:0045628
positive regulation of T-helper 2 cell differentiation	GO:0045630	942,3569,	CD86,IL6,	171182,654458,	NM_175862,NM_000600,
positive regulation of alpha-beta T cell differentiation	GO:0046638
positive regulation of CD4-positive, alpha beta T cell differentiation	GO:0043372
positive regulation of T-helper cell differentiation	GO:0045624
positive regulation of T-helper 2 cell differentiation	GO:0045630	942,3569,	CD86,IL6,	171182,654458,	NM_175862,NM_000600,
regulation of alpha-beta T cell activation	GO:0046634
positive regulation of alpha-beta T cell activation	GO:0046635
positive regulation of alpha-beta T cell differentiation	GO:0046638
positive regulation of CD4-positive, alpha beta T cell differentiation	GO:0043372
positive regulation of T-helper cell differentiation	GO:0045624
positive regulation of T-helper 2 cell differentiation	GO:0045630	942,3569,	CD86,IL6,	171182,654458,	NM_175862,NM_000600,
positive regulation of alpha-beta T cell proliferation	GO:0046641	10148,	EBI3,	501452,	NM_005755,
regulation of alpha-beta T cell differentiation	GO:0046637
regulation of CD4-positive, alpha beta T cell differentiation	GO:0043370
positive regulation of CD4-positive, alpha beta T cell differentiation	GO:0043372
positive regulation of T-helper cell differentiation	GO:0045624
positive regulation of T-helper 2 cell differentiation	GO:0045630	942,3569,	CD86,IL6,	171182,654458,	NM_175862,NM_000600,
regulation of T-helper cell differentiation	GO:0045622
positive regulation of T-helper cell differentiation	GO:0045624
positive regulation of T-helper 2 cell differentiation	GO:0045630	942,3569,	CD86,IL6,	171182,654458,	NM_175862,NM_000600,
regulation of T-helper 2 cell differentiation	GO:0045628
positive regulation of T-helper 2 cell differentiation	GO:0045630	942,3569,	CD86,IL6,	171182,654458,	NM_175862,NM_000600,
positive regulation of alpha-beta T cell differentiation	GO:0046638
positive regulation of CD4-positive, alpha beta T cell differentiation	GO:0043372
positive regulation of T-helper cell differentiation	GO:0045624
positive regulation of T-helper 2 cell differentiation	GO:0045630	942,3569,	CD86,IL6,	171182,654458,	NM_175862,NM_000600,
regulation of alpha-beta T cell proliferation	GO:0046640
positive regulation of alpha-beta T cell proliferation	GO:0046641	10148,	EBI3,	501452,	NM_005755,
positive regulation of T cell activation	GO:0050870
positive regulation of T cell proliferation	GO:0042102
positive regulation of alpha-beta T cell proliferation	GO:0046641	10148,	EBI3,	501452,	NM_005755,
positive regulation of T cell differentiation	GO:0045582
positive regulation of alpha-beta T cell differentiation	GO:0046638
positive regulation of CD4-positive, alpha beta T cell differentiation	GO:0043372
positive regulation of T-helper cell differentiation	GO:0045624
positive regulation of T-helper 2 cell differentiation	GO:0045630	942,3569,	CD86,IL6,	171182,654458,	NM_175862,NM_000600,
positive regulation of alpha-beta T cell activation	GO:0046635
positive regulation of alpha-beta T cell differentiation	GO:0046638
positive regulation of CD4-positive, alpha beta T cell differentiation	GO:0043372
positive regulation of T-helper cell differentiation	GO:0045624
positive regulation of T-helper 2 cell differentiation	GO:0045630	942,3569,	CD86,IL6,	171182,654458,	NM_175862,NM_000600,
positive regulation of alpha-beta T cell proliferation	GO:0046641	10148,	EBI3,	501452,	NM_005755,
regulation of B cell activation	GO:0050864
regulation of B cell differentiation	GO:0045577
negative regulation of B cell differentiation	GO:0045578	3624,	INHBA,	583348,	NM_002192,
negative regulation of B cell activation	GO:0050869
negative regulation of B cell differentiation	GO:0045578	3624,	INHBA,	583348,	NM_002192,
regulation of lymphocyte proliferation	GO:0050670
regulation of T cell proliferation	GO:0042129
positive regulation of T cell proliferation	GO:0042102
positive regulation of alpha-beta T cell proliferation	GO:0046641	10148,	EBI3,	501452,	NM_005755,
regulation of alpha-beta T cell proliferation	GO:0046640
positive regulation of alpha-beta T cell proliferation	GO:0046641	10148,	EBI3,	501452,	NM_005755,
positive regulation of lymphocyte proliferation	GO:0050671
positive regulation of T cell proliferation	GO:0042102
positive regulation of alpha-beta T cell proliferation	GO:0046641	10148,	EBI3,	501452,	NM_005755,
regulation of immune effector process	GO:0002697
negative regulation of immune effector process	GO:0002698
negative regulation of production of molecular mediator of immune response	GO:0002701
negative regulation of cytokine production during immune response	GO:0002719
negative regulation of mast cell cytokine production	GO:0032764	3162,	HMOX1,	517581,	NM_002133,
negative regulation of leukocyte degranulation	GO:0043301
negative regulation of mast cell degranulation	GO:0043305	3162,	HMOX1,	517581,	NM_002133,
regulation of production of molecular mediator of immune response	GO:0002700
negative regulation of production of molecular mediator of immune response	GO:0002701
negative regulation of cytokine production during immune response	GO:0002719
negative regulation of mast cell cytokine production	GO:0032764	3162,	HMOX1,	517581,	NM_002133,
regulation of cytokine production during immune response	GO:0002718
negative regulation of cytokine production during immune response	GO:0002719
negative regulation of mast cell cytokine production	GO:0032764	3162,	HMOX1,	517581,	NM_002133,
regulation of mast cell cytokine production	GO:0032763
negative regulation of mast cell cytokine production	GO:0032764	3162,	HMOX1,	517581,	NM_002133,
regulation of leukocyte degranulation	GO:0043300
negative regulation of leukocyte degranulation	GO:0043301
negative regulation of mast cell degranulation	GO:0043305	3162,	HMOX1,	517581,	NM_002133,
regulation of mast cell degranulation	GO:0043304
negative regulation of mast cell degranulation	GO:0043305	3162,	HMOX1,	517581,	NM_002133,
negative regulation of immune system process	GO:0002683
negative regulation of leukocyte migration	GO:0002686	3162,	HMOX1,	517581,	NM_002133,
negative regulation of leukocyte activation	GO:0002695
negative regulation of mast cell activation	GO:0033004
negative regulation of mast cell degranulation	GO:0043305	3162,	HMOX1,	517581,	NM_002133,
negative regulation of lymphocyte activation	GO:0051250
negative regulation of lymphocyte differentiation	GO:0045620
negative regulation of B cell differentiation	GO:0045578	3624,	INHBA,	583348,	NM_002192,
negative regulation of B cell activation	GO:0050869
negative regulation of B cell differentiation	GO:0045578	3624,	INHBA,	583348,	NM_002192,
negative regulation of immune effector process	GO:0002698
negative regulation of production of molecular mediator of immune response	GO:0002701
negative regulation of cytokine production during immune response	GO:0002719
negative regulation of mast cell cytokine production	GO:0032764	3162,	HMOX1,	517581,	NM_002133,
negative regulation of leukocyte degranulation	GO:0043301
negative regulation of mast cell degranulation	GO:0043305	3162,	HMOX1,	517581,	NM_002133,
positive regulation of immune system process	GO:0002684
positive regulation of leukocyte activation	GO:0002696
positive regulation of lymphocyte activation	GO:0051251
positive regulation of lymphocyte differentiation	GO:0045621
positive regulation of T cell differentiation	GO:0045582
positive regulation of alpha-beta T cell differentiation	GO:0046638
positive regulation of CD4-positive, alpha beta T cell differentiation	GO:0043372
positive regulation of T-helper cell differentiation	GO:0045624
positive regulation of T-helper 2 cell differentiation	GO:0045630	942,3569,	CD86,IL6,	171182,654458,	NM_175862,NM_000600,
positive regulation of T cell activation	GO:0050870
positive regulation of T cell proliferation	GO:0042102
positive regulation of alpha-beta T cell proliferation	GO:0046641	10148,	EBI3,	501452,	NM_005755,
positive regulation of T cell differentiation	GO:0045582
positive regulation of alpha-beta T cell differentiation	GO:0046638
positive regulation of CD4-positive, alpha beta T cell differentiation	GO:0043372
positive regulation of T-helper cell differentiation	GO:0045624
positive regulation of T-helper 2 cell differentiation	GO:0045630	942,3569,	CD86,IL6,	171182,654458,	NM_175862,NM_000600,
positive regulation of alpha-beta T cell activation	GO:0046635
positive regulation of alpha-beta T cell differentiation	GO:0046638
positive regulation of CD4-positive, alpha beta T cell differentiation	GO:0043372
positive regulation of T-helper cell differentiation	GO:0045624
positive regulation of T-helper 2 cell differentiation	GO:0045630	942,3569,	CD86,IL6,	171182,654458,	NM_175862,NM_000600,
positive regulation of alpha-beta T cell proliferation	GO:0046641	10148,	EBI3,	501452,	NM_005755,
positive regulation of lymphocyte proliferation	GO:0050671
positive regulation of T cell proliferation	GO:0042102
positive regulation of alpha-beta T cell proliferation	GO:0046641	10148,	EBI3,	501452,	NM_005755,
immune system development	GO:0002520
hemopoietic or lymphoid organ development	GO:0048534
hemopoiesis	GO:0030097
leukocyte differentiation	GO:0002521
myeloid leukocyte differentiation	GO:0002573
regulation of myeloid leukocyte differentiation	GO:0002761
negative regulation of myeloid leukocyte differentiation	GO:0002762
negative regulation of macrophage differentiation	GO:0045650	3624,	INHBA,	583348,	NM_002192,
regulation of macrophage differentiation	GO:0045649
negative regulation of macrophage differentiation	GO:0045650	3624,	INHBA,	583348,	NM_002192,
regulation of osteoclast differentiation	GO:0045670	7124,	TNF,	241570,	NM_000594,
negative regulation of myeloid leukocyte differentiation	GO:0002762
negative regulation of macrophage differentiation	GO:0045650	3624,	INHBA,	583348,	NM_002192,
osteoclast differentiation	GO:0030316	81501,	TM7SF4,	652230,	NM_030788,
regulation of osteoclast differentiation	GO:0045670	7124,	TNF,	241570,	NM_000594,
granulocyte differentiation	GO:0030851	1440,	CSF3,	2233,	NM_172219,
monocyte differentiation	GO:0030224	5468,	PPARG,	162646,	NM_005037,
macrophage differentiation	GO:0030225
regulation of macrophage differentiation	GO:0045649
negative regulation of macrophage differentiation	GO:0045650	3624,	INHBA,	583348,	NM_002192,
negative regulation of macrophage differentiation	GO:0045650	3624,	INHBA,	583348,	NM_002192,
myeloid dendritic cell differentiation	GO:0043011	1437,	CSF2,	1349,	NM_000758,
lymphocyte differentiation	GO:0030098
B cell differentiation	GO:0030183
regulation of B cell differentiation	GO:0045577
negative regulation of B cell differentiation	GO:0045578	3624,	INHBA,	583348,	NM_002192,
negative regulation of B cell differentiation	GO:0045578	3624,	INHBA,	583348,	NM_002192,
T cell differentiation	GO:0030217
T cell differentiation during immune response	GO:0002292
alpha-beta T cell differentiation during immune response	GO:0002293
CD4-positive, alpha-beta T cell differentiation during immune response	GO:0002294
T-helper cell differentiation	GO:0042093
regulation of T-helper cell differentiation	GO:0045622
positive regulation of T-helper cell differentiation	GO:0045624
positive regulation of T-helper 2 cell differentiation	GO:0045630	942,3569,	CD86,IL6,	171182,654458,	NM_175862,NM_000600,
regulation of T-helper 2 cell differentiation	GO:0045628
positive regulation of T-helper 2 cell differentiation	GO:0045630	942,3569,	CD86,IL6,	171182,654458,	NM_175862,NM_000600,
positive regulation of T-helper cell differentiation	GO:0045624
positive regulation of T-helper 2 cell differentiation	GO:0045630	942,3569,	CD86,IL6,	171182,654458,	NM_175862,NM_000600,
T-helper 2 cell differentiation	GO:0045064
regulation of T-helper 2 cell differentiation	GO:0045628
positive regulation of T-helper 2 cell differentiation	GO:0045630	942,3569,	CD86,IL6,	171182,654458,	NM_175862,NM_000600,
positive regulation of T-helper 2 cell differentiation	GO:0045630	942,3569,	CD86,IL6,	171182,654458,	NM_175862,NM_000600,
regulation of T cell differentiation	GO:0045580
positive regulation of T cell differentiation	GO:0045582
positive regulation of alpha-beta T cell differentiation	GO:0046638
positive regulation of CD4-positive, alpha beta T cell differentiation	GO:0043372
positive regulation of T-helper cell differentiation	GO:0045624
positive regulation of T-helper 2 cell differentiation	GO:0045630	942,3569,	CD86,IL6,	171182,654458,	NM_175862,NM_000600,
regulation of alpha-beta T cell differentiation	GO:0046637
regulation of CD4-positive, alpha beta T cell differentiation	GO:0043370
positive regulation of CD4-positive, alpha beta T cell differentiation	GO:0043372
positive regulation of T-helper cell differentiation	GO:0045624
positive regulation of T-helper 2 cell differentiation	GO:0045630	942,3569,	CD86,IL6,	171182,654458,	NM_175862,NM_000600,
regulation of T-helper cell differentiation	GO:0045622
positive regulation of T-helper cell differentiation	GO:0045624
positive regulation of T-helper 2 cell differentiation	GO:0045630	942,3569,	CD86,IL6,	171182,654458,	NM_175862,NM_000600,
regulation of T-helper 2 cell differentiation	GO:0045628
positive regulation of T-helper 2 cell differentiation	GO:0045630	942,3569,	CD86,IL6,	171182,654458,	NM_175862,NM_000600,
positive regulation of alpha-beta T cell differentiation	GO:0046638
positive regulation of CD4-positive, alpha beta T cell differentiation	GO:0043372
positive regulation of T-helper cell differentiation	GO:0045624
positive regulation of T-helper 2 cell differentiation	GO:0045630	942,3569,	CD86,IL6,	171182,654458,	NM_175862,NM_000600,
positive regulation of T cell differentiation	GO:0045582
positive regulation of alpha-beta T cell differentiation	GO:0046638
positive regulation of CD4-positive, alpha beta T cell differentiation	GO:0043372
positive regulation of T-helper cell differentiation	GO:0045624
positive regulation of T-helper 2 cell differentiation	GO:0045630	942,3569,	CD86,IL6,	171182,654458,	NM_175862,NM_000600,
alpha-beta T cell differentiation	GO:0046632
alpha-beta T cell differentiation during immune response	GO:0002293
CD4-positive, alpha-beta T cell differentiation during immune response	GO:0002294
T-helper cell differentiation	GO:0042093
regulation of T-helper cell differentiation	GO:0045622
positive regulation of T-helper cell differentiation	GO:0045624
positive regulation of T-helper 2 cell differentiation	GO:0045630	942,3569,	CD86,IL6,	171182,654458,	NM_175862,NM_000600,
regulation of T-helper 2 cell differentiation	GO:0045628
positive regulation of T-helper 2 cell differentiation	GO:0045630	942,3569,	CD86,IL6,	171182,654458,	NM_175862,NM_000600,
positive regulation of T-helper cell differentiation	GO:0045624
positive regulation of T-helper 2 cell differentiation	GO:0045630	942,3569,	CD86,IL6,	171182,654458,	NM_175862,NM_000600,
T-helper 2 cell differentiation	GO:0045064
regulation of T-helper 2 cell differentiation	GO:0045628
positive regulation of T-helper 2 cell differentiation	GO:0045630	942,3569,	CD86,IL6,	171182,654458,	NM_175862,NM_000600,
positive regulation of T-helper 2 cell differentiation	GO:0045630	942,3569,	CD86,IL6,	171182,654458,	NM_175862,NM_000600,
CD4-positive, alpha beta T cell differentiation	GO:0043367
CD4-positive, alpha-beta T cell differentiation during immune response	GO:0002294
T-helper cell differentiation	GO:0042093
regulation of T-helper cell differentiation	GO:0045622
positive regulation of T-helper cell differentiation	GO:0045624
positive regulation of T-helper 2 cell differentiation	GO:0045630	942,3569,	CD86,IL6,	171182,654458,	NM_175862,NM_000600,
regulation of T-helper 2 cell differentiation	GO:0045628
positive regulation of T-helper 2 cell differentiation	GO:0045630	942,3569,	CD86,IL6,	171182,654458,	NM_175862,NM_000600,
positive regulation of T-helper cell differentiation	GO:0045624
positive regulation of T-helper 2 cell differentiation	GO:0045630	942,3569,	CD86,IL6,	171182,654458,	NM_175862,NM_000600,
T-helper 2 cell differentiation	GO:0045064
regulation of T-helper 2 cell differentiation	GO:0045628
positive regulation of T-helper 2 cell differentiation	GO:0045630	942,3569,	CD86,IL6,	171182,654458,	NM_175862,NM_000600,
positive regulation of T-helper 2 cell differentiation	GO:0045630	942,3569,	CD86,IL6,	171182,654458,	NM_175862,NM_000600,
regulation of CD4-positive, alpha beta T cell differentiation	GO:0043370
positive regulation of CD4-positive, alpha beta T cell differentiation	GO:0043372
positive regulation of T-helper cell differentiation	GO:0045624
positive regulation of T-helper 2 cell differentiation	GO:0045630	942,3569,	CD86,IL6,	171182,654458,	NM_175862,NM_000600,
regulation of T-helper cell differentiation	GO:0045622
positive regulation of T-helper cell differentiation	GO:0045624
positive regulation of T-helper 2 cell differentiation	GO:0045630	942,3569,	CD86,IL6,	171182,654458,	NM_175862,NM_000600,
regulation of T-helper 2 cell differentiation	GO:0045628
positive regulation of T-helper 2 cell differentiation	GO:0045630	942,3569,	CD86,IL6,	171182,654458,	NM_175862,NM_000600,
positive regulation of CD4-positive, alpha beta T cell differentiation	GO:0043372
positive regulation of T-helper cell differentiation	GO:0045624
positive regulation of T-helper 2 cell differentiation	GO:0045630	942,3569,	CD86,IL6,	171182,654458,	NM_175862,NM_000600,
regulation of alpha-beta T cell differentiation	GO:0046637
regulation of CD4-positive, alpha beta T cell differentiation	GO:0043370
positive regulation of CD4-positive, alpha beta T cell differentiation	GO:0043372
positive regulation of T-helper cell differentiation	GO:0045624
positive regulation of T-helper 2 cell differentiation	GO:0045630	942,3569,	CD86,IL6,	171182,654458,	NM_175862,NM_000600,
regulation of T-helper cell differentiation	GO:0045622
positive regulation of T-helper cell differentiation	GO:0045624
positive regulation of T-helper 2 cell differentiation	GO:0045630	942,3569,	CD86,IL6,	171182,654458,	NM_175862,NM_000600,
regulation of T-helper 2 cell differentiation	GO:0045628
positive regulation of T-helper 2 cell differentiation	GO:0045630	942,3569,	CD86,IL6,	171182,654458,	NM_175862,NM_000600,
positive regulation of alpha-beta T cell differentiation	GO:0046638
positive regulation of CD4-positive, alpha beta T cell differentiation	GO:0043372
positive regulation of T-helper cell differentiation	GO:0045624
positive regulation of T-helper 2 cell differentiation	GO:0045630	942,3569,	CD86,IL6,	171182,654458,	NM_175862,NM_000600,
positive regulation of alpha-beta T cell differentiation	GO:0046638
positive regulation of CD4-positive, alpha beta T cell differentiation	GO:0043372
positive regulation of T-helper cell differentiation	GO:0045624
positive regulation of T-helper 2 cell differentiation	GO:0045630	942,3569,	CD86,IL6,	171182,654458,	NM_175862,NM_000600,
regulation of lymphocyte differentiation	GO:0045619
regulation of B cell differentiation	GO:0045577
negative regulation of B cell differentiation	GO:0045578	3624,	INHBA,	583348,	NM_002192,
regulation of T cell differentiation	GO:0045580
positive regulation of T cell differentiation	GO:0045582
positive regulation of alpha-beta T cell differentiation	GO:0046638
positive regulation of CD4-positive, alpha beta T cell differentiation	GO:0043372
positive regulation of T-helper cell differentiation	GO:0045624
positive regulation of T-helper 2 cell differentiation	GO:0045630	942,3569,	CD86,IL6,	171182,654458,	NM_175862,NM_000600,
regulation of alpha-beta T cell differentiation	GO:0046637
regulation of CD4-positive, alpha beta T cell differentiation	GO:0043370
positive regulation of CD4-positive, alpha beta T cell differentiation	GO:0043372
positive regulation of T-helper cell differentiation	GO:0045624
positive regulation of T-helper 2 cell differentiation	GO:0045630	942,3569,	CD86,IL6,	171182,654458,	NM_175862,NM_000600,
regulation of T-helper cell differentiation	GO:0045622
positive regulation of T-helper cell differentiation	GO:0045624
positive regulation of T-helper 2 cell differentiation	GO:0045630	942,3569,	CD86,IL6,	171182,654458,	NM_175862,NM_000600,
regulation of T-helper 2 cell differentiation	GO:0045628
positive regulation of T-helper 2 cell differentiation	GO:0045630	942,3569,	CD86,IL6,	171182,654458,	NM_175862,NM_000600,
positive regulation of alpha-beta T cell differentiation	GO:0046638
positive regulation of CD4-positive, alpha beta T cell differentiation	GO:0043372
positive regulation of T-helper cell differentiation	GO:0045624
positive regulation of T-helper 2 cell differentiation	GO:0045630	942,3569,	CD86,IL6,	171182,654458,	NM_175862,NM_000600,
negative regulation of lymphocyte differentiation	GO:0045620
negative regulation of B cell differentiation	GO:0045578	3624,	INHBA,	583348,	NM_002192,
positive regulation of lymphocyte differentiation	GO:0045621
positive regulation of T cell differentiation	GO:0045582
positive regulation of alpha-beta T cell differentiation	GO:0046638
positive regulation of CD4-positive, alpha beta T cell differentiation	GO:0043372
positive regulation of T-helper cell differentiation	GO:0045624
positive regulation of T-helper 2 cell differentiation	GO:0045630	942,3569,	CD86,IL6,	171182,654458,	NM_175862,NM_000600,
negative regulation of lymphocyte differentiation	GO:0045620
negative regulation of B cell differentiation	GO:0045578	3624,	INHBA,	583348,	NM_002192,
positive regulation of lymphocyte differentiation	GO:0045621
positive regulation of T cell differentiation	GO:0045582
positive regulation of alpha-beta T cell differentiation	GO:0046638
positive regulation of CD4-positive, alpha beta T cell differentiation	GO:0043372
positive regulation of T-helper cell differentiation	GO:0045624
positive regulation of T-helper 2 cell differentiation	GO:0045630	942,3569,	CD86,IL6,	171182,654458,	NM_175862,NM_000600,
myeloid cell differentiation	GO:0030099	1050,	CEBPA,	699463,	NM_004364,
myeloid leukocyte differentiation	GO:0002573
regulation of myeloid leukocyte differentiation	GO:0002761
negative regulation of myeloid leukocyte differentiation	GO:0002762
negative regulation of macrophage differentiation	GO:0045650	3624,	INHBA,	583348,	NM_002192,
regulation of macrophage differentiation	GO:0045649
negative regulation of macrophage differentiation	GO:0045650	3624,	INHBA,	583348,	NM_002192,
regulation of osteoclast differentiation	GO:0045670	7124,	TNF,	241570,	NM_000594,
negative regulation of myeloid leukocyte differentiation	GO:0002762
negative regulation of macrophage differentiation	GO:0045650	3624,	INHBA,	583348,	NM_002192,
osteoclast differentiation	GO:0030316	81501,	TM7SF4,	652230,	NM_030788,
regulation of osteoclast differentiation	GO:0045670	7124,	TNF,	241570,	NM_000594,
granulocyte differentiation	GO:0030851	1440,	CSF3,	2233,	NM_172219,
monocyte differentiation	GO:0030224	5468,	PPARG,	162646,	NM_005037,
macrophage differentiation	GO:0030225
regulation of macrophage differentiation	GO:0045649
negative regulation of macrophage differentiation	GO:0045650	3624,	INHBA,	583348,	NM_002192,
negative regulation of macrophage differentiation	GO:0045650	3624,	INHBA,	583348,	NM_002192,
myeloid dendritic cell differentiation	GO:0043011	1437,	CSF2,	1349,	NM_000758,
erythrocyte differentiation	GO:0030218
regulation of erythrocyte differentiation	GO:0045646
positive regulation of erythrocyte differentiation	GO:0045648	3624,	INHBA,	583348,	NM_002192,
positive regulation of erythrocyte differentiation	GO:0045648	3624,	INHBA,	583348,	NM_002192,
regulation of myeloid cell differentiation	GO:0045637
regulation of myeloid leukocyte differentiation	GO:0002761
negative regulation of myeloid leukocyte differentiation	GO:0002762
negative regulation of macrophage differentiation	GO:0045650	3624,	INHBA,	583348,	NM_002192,
regulation of macrophage differentiation	GO:0045649
negative regulation of macrophage differentiation	GO:0045650	3624,	INHBA,	583348,	NM_002192,
regulation of osteoclast differentiation	GO:0045670	7124,	TNF,	241570,	NM_000594,
negative regulation of myeloid cell differentiation	GO:0045638
negative regulation of myeloid leukocyte differentiation	GO:0002762
negative regulation of macrophage differentiation	GO:0045650	3624,	INHBA,	583348,	NM_002192,
positive regulation of myeloid cell differentiation	GO:0045639
positive regulation of erythrocyte differentiation	GO:0045648	3624,	INHBA,	583348,	NM_002192,
regulation of erythrocyte differentiation	GO:0045646
positive regulation of erythrocyte differentiation	GO:0045648	3624,	INHBA,	583348,	NM_002192,
negative regulation of myeloid cell differentiation	GO:0045638
negative regulation of myeloid leukocyte differentiation	GO:0002762
negative regulation of macrophage differentiation	GO:0045650	3624,	INHBA,	583348,	NM_002192,
positive regulation of myeloid cell differentiation	GO:0045639
positive regulation of erythrocyte differentiation	GO:0045648	3624,	INHBA,	583348,	NM_002192,
lymph node development	GO:0048535	643,4049,	CXCR5,LTA,	113916,36,	NM_001716,NM_000595,
immune effector process	GO:0002252
regulation of immune effector process	GO:0002697
negative regulation of immune effector process	GO:0002698
negative regulation of production of molecular mediator of immune response	GO:0002701
negative regulation of cytokine production during immune response	GO:0002719
negative regulation of mast cell cytokine production	GO:0032764	3162,	HMOX1,	517581,	NM_002133,
negative regulation of leukocyte degranulation	GO:0043301
negative regulation of mast cell degranulation	GO:0043305	3162,	HMOX1,	517581,	NM_002133,
regulation of production of molecular mediator of immune response	GO:0002700
negative regulation of production of molecular mediator of immune response	GO:0002701
negative regulation of cytokine production during immune response	GO:0002719
negative regulation of mast cell cytokine production	GO:0032764	3162,	HMOX1,	517581,	NM_002133,
regulation of cytokine production during immune response	GO:0002718
negative regulation of cytokine production during immune response	GO:0002719
negative regulation of mast cell cytokine production	GO:0032764	3162,	HMOX1,	517581,	NM_002133,
regulation of mast cell cytokine production	GO:0032763
negative regulation of mast cell cytokine production	GO:0032764	3162,	HMOX1,	517581,	NM_002133,
regulation of leukocyte degranulation	GO:0043300
negative regulation of leukocyte degranulation	GO:0043301
negative regulation of mast cell degranulation	GO:0043305	3162,	HMOX1,	517581,	NM_002133,
regulation of mast cell degranulation	GO:0043304
negative regulation of mast cell degranulation	GO:0043305	3162,	HMOX1,	517581,	NM_002133,
negative regulation of immune effector process	GO:0002698
negative regulation of production of molecular mediator of immune response	GO:0002701
negative regulation of cytokine production during immune response	GO:0002719
negative regulation of mast cell cytokine production	GO:0032764	3162,	HMOX1,	517581,	NM_002133,
negative regulation of leukocyte degranulation	GO:0043301
negative regulation of mast cell degranulation	GO:0043305	3162,	HMOX1,	517581,	NM_002133,
production of molecular mediator of immune response	GO:0002440
cytokine production during immune response	GO:0002367
cytokine secretion during immune response	GO:0002374
regulation of cytokine secretion during immune response	GO:0002739
negative regulation of cytokine secretion during immune response	GO:0002740	7124,	TNF,	241570,	NM_000594,
negative regulation of cytokine secretion during immune response	GO:0002740	7124,	TNF,	241570,	NM_000594,
regulation of cytokine production during immune response	GO:0002718
negative regulation of cytokine production during immune response	GO:0002719
negative regulation of mast cell cytokine production	GO:0032764	3162,	HMOX1,	517581,	NM_002133,
regulation of mast cell cytokine production	GO:0032763
negative regulation of mast cell cytokine production	GO:0032764	3162,	HMOX1,	517581,	NM_002133,
negative regulation of cytokine production during immune response	GO:0002719
negative regulation of mast cell cytokine production	GO:0032764	3162,	HMOX1,	517581,	NM_002133,
mast cell cytokine production	GO:0032762
regulation of mast cell cytokine production	GO:0032763
negative regulation of mast cell cytokine production	GO:0032764	3162,	HMOX1,	517581,	NM_002133,
negative regulation of mast cell cytokine production	GO:0032764	3162,	HMOX1,	517581,	NM_002133,
immunoglobulin production	GO:0002377
immunoglobulin secretion	GO:0048305
regulation of immunoglobulin secretion	GO:0051023	7124,	TNF,	241570,	NM_000594,
regulation of production of molecular mediator of immune response	GO:0002700
negative regulation of production of molecular mediator of immune response	GO:0002701
negative regulation of cytokine production during immune response	GO:0002719
negative regulation of mast cell cytokine production	GO:0032764	3162,	HMOX1,	517581,	NM_002133,
regulation of cytokine production during immune response	GO:0002718
negative regulation of cytokine production during immune response	GO:0002719
negative regulation of mast cell cytokine production	GO:0032764	3162,	HMOX1,	517581,	NM_002133,
regulation of mast cell cytokine production	GO:0032763
negative regulation of mast cell cytokine production	GO:0032764	3162,	HMOX1,	517581,	NM_002133,
negative regulation of production of molecular mediator of immune response	GO:0002701
negative regulation of cytokine production during immune response	GO:0002719
negative regulation of mast cell cytokine production	GO:0032764	3162,	HMOX1,	517581,	NM_002133,
leukocyte mediated immunity	GO:0002443
myeloid leukocyte mediated immunity	GO:0002444
mast cell mediated immunity	GO:0002448
mast cell degranulation	GO:0043303
regulation of mast cell degranulation	GO:0043304
negative regulation of mast cell degranulation	GO:0043305	3162,	HMOX1,	517581,	NM_002133,
negative regulation of mast cell degranulation	GO:0043305	3162,	HMOX1,	517581,	NM_002133,
opsonization	GO:0008228	2219,5806,	FCN1,PTX3,	440898,591286,	NM_002003,NM_002852,
leukocyte degranulation	GO:0043299
regulation of leukocyte degranulation	GO:0043300
negative regulation of leukocyte degranulation	GO:0043301
negative regulation of mast cell degranulation	GO:0043305	3162,	HMOX1,	517581,	NM_002133,
regulation of mast cell degranulation	GO:0043304
negative regulation of mast cell degranulation	GO:0043305	3162,	HMOX1,	517581,	NM_002133,
negative regulation of leukocyte degranulation	GO:0043301
negative regulation of mast cell degranulation	GO:0043305	3162,	HMOX1,	517581,	NM_002133,
mast cell degranulation	GO:0043303
regulation of mast cell degranulation	GO:0043304
negative regulation of mast cell degranulation	GO:0043305	3162,	HMOX1,	517581,	NM_002133,
negative regulation of mast cell degranulation	GO:0043305	3162,	HMOX1,	517581,	NM_002133,
leukocyte homeostasis	GO:0001776
myeloid cell homeostasis	GO:0002262
neutrophil homeostasis	GO:0001780
neutrophil apoptosis	GO:0001781	3569,	IL6,	654458,	NM_000600,
immune response	GO:0006955	56300,1520,366,728,2634,2633,311,10261,2217,1440,1437,6374,2921,2920,6367,2919,6364,6351,6348,4049,6346,7850,942,3576,3557,3553,3552,1234,1230,115362,115361,414062,5008,	IL1F9,CTSS,AQP9,C5AR1,GBP2,GBP1,ANXA11,IGSF6,FCGRT,CSF3,CSF2,CXCL5,CXCL3,CXCL2,CCL22,CXCL1,CCL20,CCL4,CCL3,LTA,CCL1,IL1R2,CD86,IL8,IL1RN,IL1B,IL1A,CCR5,CCR1,GBP5,GBP4,CCL3L3,OSM,	211238,181301,104624,2161,386567,62661,530291,530902,111903,2233,1349,89714,89690,590921,534347,789,75498,75703,514107,36,72918,25333,171182,624,81134,126256,1722,536735,301921,513726,409925,512683,248156,	NM_019618,NM_004079,NM_020980,NM_001736,NM_004120,NM_002053,NM_001157,NM_005849,NM_004107,NM_172219,NM_000758,NM_002994,NM_002090,NM_002089,NM_002990,NM_001511,NM_004591,NM_002984,NM_002983,NM_000595,NM_002981,NM_173343,NM_175862,NM_000584,NM_173842,NM_000576,NM_000575,NM_000579,NM_001295,NM_052942,NM_052941,NM_021006,NM_020530,
cell activation during immune response	GO:0002263
leukocyte activation during immune response	GO:0002366
lymphocyte activation during immune response	GO:0002285
T cell activation during immune response	GO:0002286
T cell differentiation during immune response	GO:0002292
alpha-beta T cell differentiation during immune response	GO:0002293
CD4-positive, alpha-beta T cell differentiation during immune response	GO:0002294
T-helper cell differentiation	GO:0042093
regulation of T-helper cell differentiation	GO:0045622
positive regulation of T-helper cell differentiation	GO:0045624
positive regulation of T-helper 2 cell differentiation	GO:0045630	942,3569,	CD86,IL6,	171182,654458,	NM_175862,NM_000600,
regulation of T-helper 2 cell differentiation	GO:0045628
positive regulation of T-helper 2 cell differentiation	GO:0045630	942,3569,	CD86,IL6,	171182,654458,	NM_175862,NM_000600,
positive regulation of T-helper cell differentiation	GO:0045624
positive regulation of T-helper 2 cell differentiation	GO:0045630	942,3569,	CD86,IL6,	171182,654458,	NM_175862,NM_000600,
T-helper 2 cell differentiation	GO:0045064
regulation of T-helper 2 cell differentiation	GO:0045628
positive regulation of T-helper 2 cell differentiation	GO:0045630	942,3569,	CD86,IL6,	171182,654458,	NM_175862,NM_000600,
positive regulation of T-helper 2 cell differentiation	GO:0045630	942,3569,	CD86,IL6,	171182,654458,	NM_175862,NM_000600,
inflammatory response to antigenic stimulus	GO:0002437
chronic inflammatory response to antigenic stimulus	GO:0002439	7124,	TNF,	241570,	NM_000594,
adaptive immune response	GO:0002250
adaptive immune response based on somatic recombination of immune receptors built from immunoglobulin superfamily domains	GO:0002460
T-helper 1 type immune response	GO:0042088	10148,	EBI3,	501452,	NM_005755,
T-helper 2 type immune response	GO:0042092
T-helper 2 cell differentiation	GO:0045064
regulation of T-helper 2 cell differentiation	GO:0045628
positive regulation of T-helper 2 cell differentiation	GO:0045630	942,3569,	CD86,IL6,	171182,654458,	NM_175862,NM_000600,
positive regulation of T-helper 2 cell differentiation	GO:0045630	942,3569,	CD86,IL6,	171182,654458,	NM_175862,NM_000600,
immune effector process	GO:0002252
regulation of immune effector process	GO:0002697
negative regulation of immune effector process	GO:0002698
negative regulation of production of molecular mediator of immune response	GO:0002701
negative regulation of cytokine production during immune response	GO:0002719
negative regulation of mast cell cytokine production	GO:0032764	3162,	HMOX1,	517581,	NM_002133,
negative regulation of leukocyte degranulation	GO:0043301
negative regulation of mast cell degranulation	GO:0043305	3162,	HMOX1,	517581,	NM_002133,
regulation of production of molecular mediator of immune response	GO:0002700
negative regulation of production of molecular mediator of immune response	GO:0002701
negative regulation of cytokine production during immune response	GO:0002719
negative regulation of mast cell cytokine production	GO:0032764	3162,	HMOX1,	517581,	NM_002133,
regulation of cytokine production during immune response	GO:0002718
negative regulation of cytokine production during immune response	GO:0002719
negative regulation of mast cell cytokine production	GO:0032764	3162,	HMOX1,	517581,	NM_002133,
regulation of mast cell cytokine production	GO:0032763
negative regulation of mast cell cytokine production	GO:0032764	3162,	HMOX1,	517581,	NM_002133,
regulation of leukocyte degranulation	GO:0043300
negative regulation of leukocyte degranulation	GO:0043301
negative regulation of mast cell degranulation	GO:0043305	3162,	HMOX1,	517581,	NM_002133,
regulation of mast cell degranulation	GO:0043304
negative regulation of mast cell degranulation	GO:0043305	3162,	HMOX1,	517581,	NM_002133,
negative regulation of immune effector process	GO:0002698
negative regulation of production of molecular mediator of immune response	GO:0002701
negative regulation of cytokine production during immune response	GO:0002719
negative regulation of mast cell cytokine production	GO:0032764	3162,	HMOX1,	517581,	NM_002133,
negative regulation of leukocyte degranulation	GO:0043301
negative regulation of mast cell degranulation	GO:0043305	3162,	HMOX1,	517581,	NM_002133,
production of molecular mediator of immune response	GO:0002440
cytokine production during immune response	GO:0002367
cytokine secretion during immune response	GO:0002374
regulation of cytokine secretion during immune response	GO:0002739
negative regulation of cytokine secretion during immune response	GO:0002740	7124,	TNF,	241570,	NM_000594,
negative regulation of cytokine secretion during immune response	GO:0002740	7124,	TNF,	241570,	NM_000594,
regulation of cytokine production during immune response	GO:0002718
negative regulation of cytokine production during immune response	GO:0002719
negative regulation of mast cell cytokine production	GO:0032764	3162,	HMOX1,	517581,	NM_002133,
regulation of mast cell cytokine production	GO:0032763
negative regulation of mast cell cytokine production	GO:0032764	3162,	HMOX1,	517581,	NM_002133,
negative regulation of cytokine production during immune response	GO:0002719
negative regulation of mast cell cytokine production	GO:0032764	3162,	HMOX1,	517581,	NM_002133,
mast cell cytokine production	GO:0032762
regulation of mast cell cytokine production	GO:0032763
negative regulation of mast cell cytokine production	GO:0032764	3162,	HMOX1,	517581,	NM_002133,
negative regulation of mast cell cytokine production	GO:0032764	3162,	HMOX1,	517581,	NM_002133,
immunoglobulin production	GO:0002377
immunoglobulin secretion	GO:0048305
regulation of immunoglobulin secretion	GO:0051023	7124,	TNF,	241570,	NM_000594,
regulation of production of molecular mediator of immune response	GO:0002700
negative regulation of production of molecular mediator of immune response	GO:0002701
negative regulation of cytokine production during immune response	GO:0002719
negative regulation of mast cell cytokine production	GO:0032764	3162,	HMOX1,	517581,	NM_002133,
regulation of cytokine production during immune response	GO:0002718
negative regulation of cytokine production during immune response	GO:0002719
negative regulation of mast cell cytokine production	GO:0032764	3162,	HMOX1,	517581,	NM_002133,
regulation of mast cell cytokine production	GO:0032763
negative regulation of mast cell cytokine production	GO:0032764	3162,	HMOX1,	517581,	NM_002133,
negative regulation of production of molecular mediator of immune response	GO:0002701
negative regulation of cytokine production during immune response	GO:0002719
negative regulation of mast cell cytokine production	GO:0032764	3162,	HMOX1,	517581,	NM_002133,
leukocyte mediated immunity	GO:0002443
myeloid leukocyte mediated immunity	GO:0002444
mast cell mediated immunity	GO:0002448
mast cell degranulation	GO:0043303
regulation of mast cell degranulation	GO:0043304
negative regulation of mast cell degranulation	GO:0043305	3162,	HMOX1,	517581,	NM_002133,
negative regulation of mast cell degranulation	GO:0043305	3162,	HMOX1,	517581,	NM_002133,
opsonization	GO:0008228	2219,5806,	FCN1,PTX3,	440898,591286,	NM_002003,NM_002852,
leukocyte degranulation	GO:0043299
regulation of leukocyte degranulation	GO:0043300
negative regulation of leukocyte degranulation	GO:0043301
negative regulation of mast cell degranulation	GO:0043305	3162,	HMOX1,	517581,	NM_002133,
regulation of mast cell degranulation	GO:0043304
negative regulation of mast cell degranulation	GO:0043305	3162,	HMOX1,	517581,	NM_002133,
negative regulation of leukocyte degranulation	GO:0043301
negative regulation of mast cell degranulation	GO:0043305	3162,	HMOX1,	517581,	NM_002133,
mast cell degranulation	GO:0043303
regulation of mast cell degranulation	GO:0043304
negative regulation of mast cell degranulation	GO:0043305	3162,	HMOX1,	517581,	NM_002133,
negative regulation of mast cell degranulation	GO:0043305	3162,	HMOX1,	517581,	NM_002133,
humoral immune response	GO:0006959	7124,4049,10148,3569,	TNF,LTA,EBI3,IL6,	241570,36,501452,654458,	NM_000594,NM_000595,NM_005755,NM_000600,
innate immune response	GO:0045087	5468,	PPARG,	162646,	NM_005037,
antigen processing and presentation	GO:0019882	2217,	FCGRT,	111903,	NM_004107,
leukocyte activation	GO:0045321	1906,	EDN1,	511899,	NM_001955,
myeloid leukocyte activation	GO:0002274
myeloid dendritic cell activation	GO:0001773
myeloid dendritic cell differentiation	GO:0043011	1437,	CSF2,	1349,	NM_000758,
macrophage activation	GO:0042116	22918,	CD93,	97199,	NM_012072,
neutrophil activation	GO:0042119	3576,	IL8,	624,	NM_000584,
mast cell activation	GO:0045576
regulation of mast cell activation	GO:0033003
negative regulation of mast cell activation	GO:0033004
negative regulation of mast cell degranulation	GO:0043305	3162,	HMOX1,	517581,	NM_002133,
regulation of mast cell degranulation	GO:0043304
negative regulation of mast cell degranulation	GO:0043305	3162,	HMOX1,	517581,	NM_002133,
negative regulation of mast cell activation	GO:0033004
negative regulation of mast cell degranulation	GO:0043305	3162,	HMOX1,	517581,	NM_002133,
mast cell degranulation	GO:0043303
regulation of mast cell degranulation	GO:0043304
negative regulation of mast cell degranulation	GO:0043305	3162,	HMOX1,	517581,	NM_002133,
negative regulation of mast cell degranulation	GO:0043305	3162,	HMOX1,	517581,	NM_002133,
regulation of leukocyte activation	GO:0002694
negative regulation of leukocyte activation	GO:0002695
negative regulation of mast cell activation	GO:0033004
negative regulation of mast cell degranulation	GO:0043305	3162,	HMOX1,	517581,	NM_002133,
negative regulation of lymphocyte activation	GO:0051250
negative regulation of lymphocyte differentiation	GO:0045620
negative regulation of B cell differentiation	GO:0045578	3624,	INHBA,	583348,	NM_002192,
negative regulation of B cell activation	GO:0050869
negative regulation of B cell differentiation	GO:0045578	3624,	INHBA,	583348,	NM_002192,
positive regulation of leukocyte activation	GO:0002696
positive regulation of lymphocyte activation	GO:0051251
positive regulation of lymphocyte differentiation	GO:0045621
positive regulation of T cell differentiation	GO:0045582
positive regulation of alpha-beta T cell differentiation	GO:0046638
positive regulation of CD4-positive, alpha beta T cell differentiation	GO:0043372
positive regulation of T-helper cell differentiation	GO:0045624
positive regulation of T-helper 2 cell differentiation	GO:0045630	942,3569,	CD86,IL6,	171182,654458,	NM_175862,NM_000600,
positive regulation of T cell activation	GO:0050870
positive regulation of T cell proliferation	GO:0042102
positive regulation of alpha-beta T cell proliferation	GO:0046641	10148,	EBI3,	501452,	NM_005755,
positive regulation of T cell differentiation	GO:0045582
positive regulation of alpha-beta T cell differentiation	GO:0046638
positive regulation of CD4-positive, alpha beta T cell differentiation	GO:0043372
positive regulation of T-helper cell differentiation	GO:0045624
positive regulation of T-helper 2 cell differentiation	GO:0045630	942,3569,	CD86,IL6,	171182,654458,	NM_175862,NM_000600,
positive regulation of alpha-beta T cell activation	GO:0046635
positive regulation of alpha-beta T cell differentiation	GO:0046638
positive regulation of CD4-positive, alpha beta T cell differentiation	GO:0043372
positive regulation of T-helper cell differentiation	GO:0045624
positive regulation of T-helper 2 cell differentiation	GO:0045630	942,3569,	CD86,IL6,	171182,654458,	NM_175862,NM_000600,
positive regulation of alpha-beta T cell proliferation	GO:0046641	10148,	EBI3,	501452,	NM_005755,
positive regulation of lymphocyte proliferation	GO:0050671
positive regulation of T cell proliferation	GO:0042102
positive regulation of alpha-beta T cell proliferation	GO:0046641	10148,	EBI3,	501452,	NM_005755,
regulation of mast cell activation	GO:0033003
negative regulation of mast cell activation	GO:0033004
negative regulation of mast cell degranulation	GO:0043305	3162,	HMOX1,	517581,	NM_002133,
regulation of mast cell degranulation	GO:0043304
negative regulation of mast cell degranulation	GO:0043305	3162,	HMOX1,	517581,	NM_002133,
regulation of lymphocyte activation	GO:0051249
regulation of lymphocyte differentiation	GO:0045619
regulation of B cell differentiation	GO:0045577
negative regulation of B cell differentiation	GO:0045578	3624,	INHBA,	583348,	NM_002192,
regulation of T cell differentiation	GO:0045580
positive regulation of T cell differentiation	GO:0045582
positive regulation of alpha-beta T cell differentiation	GO:0046638
positive regulation of CD4-positive, alpha beta T cell differentiation	GO:0043372
positive regulation of T-helper cell differentiation	GO:0045624
positive regulation of T-helper 2 cell differentiation	GO:0045630	942,3569,	CD86,IL6,	171182,654458,	NM_175862,NM_000600,
regulation of alpha-beta T cell differentiation	GO:0046637
regulation of CD4-positive, alpha beta T cell differentiation	GO:0043370
positive regulation of CD4-positive, alpha beta T cell differentiation	GO:0043372
positive regulation of T-helper cell differentiation	GO:0045624
positive regulation of T-helper 2 cell differentiation	GO:0045630	942,3569,	CD86,IL6,	171182,654458,	NM_175862,NM_000600,
regulation of T-helper cell differentiation	GO:0045622
positive regulation of T-helper cell differentiation	GO:0045624
positive regulation of T-helper 2 cell differentiation	GO:0045630	942,3569,	CD86,IL6,	171182,654458,	NM_175862,NM_000600,
regulation of T-helper 2 cell differentiation	GO:0045628
positive regulation of T-helper 2 cell differentiation	GO:0045630	942,3569,	CD86,IL6,	171182,654458,	NM_175862,NM_000600,
positive regulation of alpha-beta T cell differentiation	GO:0046638
positive regulation of CD4-positive, alpha beta T cell differentiation	GO:0043372
positive regulation of T-helper cell differentiation	GO:0045624
positive regulation of T-helper 2 cell differentiation	GO:0045630	942,3569,	CD86,IL6,	171182,654458,	NM_175862,NM_000600,
negative regulation of lymphocyte differentiation	GO:0045620
negative regulation of B cell differentiation	GO:0045578	3624,	INHBA,	583348,	NM_002192,
positive regulation of lymphocyte differentiation	GO:0045621
positive regulation of T cell differentiation	GO:0045582
positive regulation of alpha-beta T cell differentiation	GO:0046638
positive regulation of CD4-positive, alpha beta T cell differentiation	GO:0043372
positive regulation of T-helper cell differentiation	GO:0045624
positive regulation of T-helper 2 cell differentiation	GO:0045630	942,3569,	CD86,IL6,	171182,654458,	NM_175862,NM_000600,
negative regulation of lymphocyte activation	GO:0051250
negative regulation of lymphocyte differentiation	GO:0045620
negative regulation of B cell differentiation	GO:0045578	3624,	INHBA,	583348,	NM_002192,
negative regulation of B cell activation	GO:0050869
negative regulation of B cell differentiation	GO:0045578	3624,	INHBA,	583348,	NM_002192,
positive regulation of lymphocyte activation	GO:0051251
positive regulation of lymphocyte differentiation	GO:0045621
positive regulation of T cell differentiation	GO:0045582
positive regulation of alpha-beta T cell differentiation	GO:0046638
positive regulation of CD4-positive, alpha beta T cell differentiation	GO:0043372
positive regulation of T-helper cell differentiation	GO:0045624
positive regulation of T-helper 2 cell differentiation	GO:0045630	942,3569,	CD86,IL6,	171182,654458,	NM_175862,NM_000600,
positive regulation of T cell activation	GO:0050870
positive regulation of T cell proliferation	GO:0042102
positive regulation of alpha-beta T cell proliferation	GO:0046641	10148,	EBI3,	501452,	NM_005755,
positive regulation of T cell differentiation	GO:0045582
positive regulation of alpha-beta T cell differentiation	GO:0046638
positive regulation of CD4-positive, alpha beta T cell differentiation	GO:0043372
positive regulation of T-helper cell differentiation	GO:0045624
positive regulation of T-helper 2 cell differentiation	GO:0045630	942,3569,	CD86,IL6,	171182,654458,	NM_175862,NM_000600,
positive regulation of alpha-beta T cell activation	GO:0046635
positive regulation of alpha-beta T cell differentiation	GO:0046638
positive regulation of CD4-positive, alpha beta T cell differentiation	GO:0043372
positive regulation of T-helper cell differentiation	GO:0045624
positive regulation of T-helper 2 cell differentiation	GO:0045630	942,3569,	CD86,IL6,	171182,654458,	NM_175862,NM_000600,
positive regulation of alpha-beta T cell proliferation	GO:0046641	10148,	EBI3,	501452,	NM_005755,
positive regulation of lymphocyte proliferation	GO:0050671
positive regulation of T cell proliferation	GO:0042102
positive regulation of alpha-beta T cell proliferation	GO:0046641	10148,	EBI3,	501452,	NM_005755,
regulation of T cell activation	GO:0050863
regulation of T cell proliferation	GO:0042129
positive regulation of T cell proliferation	GO:0042102
positive regulation of alpha-beta T cell proliferation	GO:0046641	10148,	EBI3,	501452,	NM_005755,
regulation of alpha-beta T cell proliferation	GO:0046640
positive regulation of alpha-beta T cell proliferation	GO:0046641	10148,	EBI3,	501452,	NM_005755,
regulation of T cell differentiation	GO:0045580
positive regulation of T cell differentiation	GO:0045582
positive regulation of alpha-beta T cell differentiation	GO:0046638
positive regulation of CD4-positive, alpha beta T cell differentiation	GO:0043372
positive regulation of T-helper cell differentiation	GO:0045624
positive regulation of T-helper 2 cell differentiation	GO:0045630	942,3569,	CD86,IL6,	171182,654458,	NM_175862,NM_000600,
regulation of alpha-beta T cell differentiation	GO:0046637
regulation of CD4-positive, alpha beta T cell differentiation	GO:0043370
positive regulation of CD4-positive, alpha beta T cell differentiation	GO:0043372
positive regulation of T-helper cell differentiation	GO:0045624
positive regulation of T-helper 2 cell differentiation	GO:0045630	942,3569,	CD86,IL6,	171182,654458,	NM_175862,NM_000600,
regulation of T-helper cell differentiation	GO:0045622
positive regulation of T-helper cell differentiation	GO:0045624
positive regulation of T-helper 2 cell differentiation	GO:0045630	942,3569,	CD86,IL6,	171182,654458,	NM_175862,NM_000600,
regulation of T-helper 2 cell differentiation	GO:0045628
positive regulation of T-helper 2 cell differentiation	GO:0045630	942,3569,	CD86,IL6,	171182,654458,	NM_175862,NM_000600,
positive regulation of alpha-beta T cell differentiation	GO:0046638
positive regulation of CD4-positive, alpha beta T cell differentiation	GO:0043372
positive regulation of T-helper cell differentiation	GO:0045624
positive regulation of T-helper 2 cell differentiation	GO:0045630	942,3569,	CD86,IL6,	171182,654458,	NM_175862,NM_000600,
regulation of alpha-beta T cell activation	GO:0046634
positive regulation of alpha-beta T cell activation	GO:0046635
positive regulation of alpha-beta T cell differentiation	GO:0046638
positive regulation of CD4-positive, alpha beta T cell differentiation	GO:0043372
positive regulation of T-helper cell differentiation	GO:0045624
positive regulation of T-helper 2 cell differentiation	GO:0045630	942,3569,	CD86,IL6,	171182,654458,	NM_175862,NM_000600,
positive regulation of alpha-beta T cell proliferation	GO:0046641	10148,	EBI3,	501452,	NM_005755,
regulation of alpha-beta T cell differentiation	GO:0046637
regulation of CD4-positive, alpha beta T cell differentiation	GO:0043370
positive regulation of CD4-positive, alpha beta T cell differentiation	GO:0043372
positive regulation of T-helper cell differentiation	GO:0045624
positive regulation of T-helper 2 cell differentiation	GO:0045630	942,3569,	CD86,IL6,	171182,654458,	NM_175862,NM_000600,
regulation of T-helper cell differentiation	GO:0045622
positive regulation of T-helper cell differentiation	GO:0045624
positive regulation of T-helper 2 cell differentiation	GO:0045630	942,3569,	CD86,IL6,	171182,654458,	NM_175862,NM_000600,
regulation of T-helper 2 cell differentiation	GO:0045628
positive regulation of T-helper 2 cell differentiation	GO:0045630	942,3569,	CD86,IL6,	171182,654458,	NM_175862,NM_000600,
positive regulation of alpha-beta T cell differentiation	GO:0046638
positive regulation of CD4-positive, alpha beta T cell differentiation	GO:0043372
positive regulation of T-helper cell differentiation	GO:0045624
positive regulation of T-helper 2 cell differentiation	GO:0045630	942,3569,	CD86,IL6,	171182,654458,	NM_175862,NM_000600,
regulation of alpha-beta T cell proliferation	GO:0046640
positive regulation of alpha-beta T cell proliferation	GO:0046641	10148,	EBI3,	501452,	NM_005755,
positive regulation of T cell activation	GO:0050870
positive regulation of T cell proliferation	GO:0042102
positive regulation of alpha-beta T cell proliferation	GO:0046641	10148,	EBI3,	501452,	NM_005755,
positive regulation of T cell differentiation	GO:0045582
positive regulation of alpha-beta T cell differentiation	GO:0046638
positive regulation of CD4-positive, alpha beta T cell differentiation	GO:0043372
positive regulation of T-helper cell differentiation	GO:0045624
positive regulation of T-helper 2 cell differentiation	GO:0045630	942,3569,	CD86,IL6,	171182,654458,	NM_175862,NM_000600,
positive regulation of alpha-beta T cell activation	GO:0046635
positive regulation of alpha-beta T cell differentiation	GO:0046638
positive regulation of CD4-positive, alpha beta T cell differentiation	GO:0043372
positive regulation of T-helper cell differentiation	GO:0045624
positive regulation of T-helper 2 cell differentiation	GO:0045630	942,3569,	CD86,IL6,	171182,654458,	NM_175862,NM_000600,
positive regulation of alpha-beta T cell proliferation	GO:0046641	10148,	EBI3,	501452,	NM_005755,
regulation of B cell activation	GO:0050864
regulation of B cell differentiation	GO:0045577
negative regulation of B cell differentiation	GO:0045578	3624,	INHBA,	583348,	NM_002192,
negative regulation of B cell activation	GO:0050869
negative regulation of B cell differentiation	GO:0045578	3624,	INHBA,	583348,	NM_002192,
regulation of lymphocyte proliferation	GO:0050670
regulation of T cell proliferation	GO:0042129
positive regulation of T cell proliferation	GO:0042102
positive regulation of alpha-beta T cell proliferation	GO:0046641	10148,	EBI3,	501452,	NM_005755,
regulation of alpha-beta T cell proliferation	GO:0046640
positive regulation of alpha-beta T cell proliferation	GO:0046641	10148,	EBI3,	501452,	NM_005755,
positive regulation of lymphocyte proliferation	GO:0050671
positive regulation of T cell proliferation	GO:0042102
positive regulation of alpha-beta T cell proliferation	GO:0046641	10148,	EBI3,	501452,	NM_005755,
negative regulation of leukocyte activation	GO:0002695
negative regulation of mast cell activation	GO:0033004
negative regulation of mast cell degranulation	GO:0043305	3162,	HMOX1,	517581,	NM_002133,
negative regulation of lymphocyte activation	GO:0051250
negative regulation of lymphocyte differentiation	GO:0045620
negative regulation of B cell differentiation	GO:0045578	3624,	INHBA,	583348,	NM_002192,
negative regulation of B cell activation	GO:0050869
negative regulation of B cell differentiation	GO:0045578	3624,	INHBA,	583348,	NM_002192,
positive regulation of leukocyte activation	GO:0002696
positive regulation of lymphocyte activation	GO:0051251
positive regulation of lymphocyte differentiation	GO:0045621
positive regulation of T cell differentiation	GO:0045582
positive regulation of alpha-beta T cell differentiation	GO:0046638
positive regulation of CD4-positive, alpha beta T cell differentiation	GO:0043372
positive regulation of T-helper cell differentiation	GO:0045624
positive regulation of T-helper 2 cell differentiation	GO:0045630	942,3569,	CD86,IL6,	171182,654458,	NM_175862,NM_000600,
positive regulation of T cell activation	GO:0050870
positive regulation of T cell proliferation	GO:0042102
positive regulation of alpha-beta T cell proliferation	GO:0046641	10148,	EBI3,	501452,	NM_005755,
positive regulation of T cell differentiation	GO:0045582
positive regulation of alpha-beta T cell differentiation	GO:0046638
positive regulation of CD4-positive, alpha beta T cell differentiation	GO:0043372
positive regulation of T-helper cell differentiation	GO:0045624
positive regulation of T-helper 2 cell differentiation	GO:0045630	942,3569,	CD86,IL6,	171182,654458,	NM_175862,NM_000600,
positive regulation of alpha-beta T cell activation	GO:0046635
positive regulation of alpha-beta T cell differentiation	GO:0046638
positive regulation of CD4-positive, alpha beta T cell differentiation	GO:0043372
positive regulation of T-helper cell differentiation	GO:0045624
positive regulation of T-helper 2 cell differentiation	GO:0045630	942,3569,	CD86,IL6,	171182,654458,	NM_175862,NM_000600,
positive regulation of alpha-beta T cell proliferation	GO:0046641	10148,	EBI3,	501452,	NM_005755,
positive regulation of lymphocyte proliferation	GO:0050671
positive regulation of T cell proliferation	GO:0042102
positive regulation of alpha-beta T cell proliferation	GO:0046641	10148,	EBI3,	501452,	NM_005755,
leukocyte activation during immune response	GO:0002366
lymphocyte activation during immune response	GO:0002285
T cell activation during immune response	GO:0002286
T cell differentiation during immune response	GO:0002292
alpha-beta T cell differentiation during immune response	GO:0002293
CD4-positive, alpha-beta T cell differentiation during immune response	GO:0002294
T-helper cell differentiation	GO:0042093
regulation of T-helper cell differentiation	GO:0045622
positive regulation of T-helper cell differentiation	GO:0045624
positive regulation of T-helper 2 cell differentiation	GO:0045630	942,3569,	CD86,IL6,	171182,654458,	NM_175862,NM_000600,
regulation of T-helper 2 cell differentiation	GO:0045628
positive regulation of T-helper 2 cell differentiation	GO:0045630	942,3569,	CD86,IL6,	171182,654458,	NM_175862,NM_000600,
positive regulation of T-helper cell differentiation	GO:0045624
positive regulation of T-helper 2 cell differentiation	GO:0045630	942,3569,	CD86,IL6,	171182,654458,	NM_175862,NM_000600,
T-helper 2 cell differentiation	GO:0045064
regulation of T-helper 2 cell differentiation	GO:0045628
positive regulation of T-helper 2 cell differentiation	GO:0045630	942,3569,	CD86,IL6,	171182,654458,	NM_175862,NM_000600,
positive regulation of T-helper 2 cell differentiation	GO:0045630	942,3569,	CD86,IL6,	171182,654458,	NM_175862,NM_000600,
lymphocyte activation	GO:0046649
lymphocyte activation during immune response	GO:0002285
T cell activation during immune response	GO:0002286
T cell differentiation during immune response	GO:0002292
alpha-beta T cell differentiation during immune response	GO:0002293
CD4-positive, alpha-beta T cell differentiation during immune response	GO:0002294
T-helper cell differentiation	GO:0042093
regulation of T-helper cell differentiation	GO:0045622
positive regulation of T-helper cell differentiation	GO:0045624
positive regulation of T-helper 2 cell differentiation	GO:0045630	942,3569,	CD86,IL6,	171182,654458,	NM_175862,NM_000600,
regulation of T-helper 2 cell differentiation	GO:0045628
positive regulation of T-helper 2 cell differentiation	GO:0045630	942,3569,	CD86,IL6,	171182,654458,	NM_175862,NM_000600,
positive regulation of T-helper cell differentiation	GO:0045624
positive regulation of T-helper 2 cell differentiation	GO:0045630	942,3569,	CD86,IL6,	171182,654458,	NM_175862,NM_000600,
T-helper 2 cell differentiation	GO:0045064
regulation of T-helper 2 cell differentiation	GO:0045628
positive regulation of T-helper 2 cell differentiation	GO:0045630	942,3569,	CD86,IL6,	171182,654458,	NM_175862,NM_000600,
positive regulation of T-helper 2 cell differentiation	GO:0045630	942,3569,	CD86,IL6,	171182,654458,	NM_175862,NM_000600,
lymphocyte differentiation	GO:0030098
B cell differentiation	GO:0030183
regulation of B cell differentiation	GO:0045577
negative regulation of B cell differentiation	GO:0045578	3624,	INHBA,	583348,	NM_002192,
negative regulation of B cell differentiation	GO:0045578	3624,	INHBA,	583348,	NM_002192,
T cell differentiation	GO:0030217
T cell differentiation during immune response	GO:0002292
alpha-beta T cell differentiation during immune response	GO:0002293
CD4-positive, alpha-beta T cell differentiation during immune response	GO:0002294
T-helper cell differentiation	GO:0042093
regulation of T-helper cell differentiation	GO:0045622
positive regulation of T-helper cell differentiation	GO:0045624
positive regulation of T-helper 2 cell differentiation	GO:0045630	942,3569,	CD86,IL6,	171182,654458,	NM_175862,NM_000600,
regulation of T-helper 2 cell differentiation	GO:0045628
positive regulation of T-helper 2 cell differentiation	GO:0045630	942,3569,	CD86,IL6,	171182,654458,	NM_175862,NM_000600,
positive regulation of T-helper cell differentiation	GO:0045624
positive regulation of T-helper 2 cell differentiation	GO:0045630	942,3569,	CD86,IL6,	171182,654458,	NM_175862,NM_000600,
T-helper 2 cell differentiation	GO:0045064
regulation of T-helper 2 cell differentiation	GO:0045628
positive regulation of T-helper 2 cell differentiation	GO:0045630	942,3569,	CD86,IL6,	171182,654458,	NM_175862,NM_000600,
positive regulation of T-helper 2 cell differentiation	GO:0045630	942,3569,	CD86,IL6,	171182,654458,	NM_175862,NM_000600,
regulation of T cell differentiation	GO:0045580
positive regulation of T cell differentiation	GO:0045582
positive regulation of alpha-beta T cell differentiation	GO:0046638
positive regulation of CD4-positive, alpha beta T cell differentiation	GO:0043372
positive regulation of T-helper cell differentiation	GO:0045624
positive regulation of T-helper 2 cell differentiation	GO:0045630	942,3569,	CD86,IL6,	171182,654458,	NM_175862,NM_000600,
regulation of alpha-beta T cell differentiation	GO:0046637
regulation of CD4-positive, alpha beta T cell differentiation	GO:0043370
positive regulation of CD4-positive, alpha beta T cell differentiation	GO:0043372
[truncated: 35,742 more rows]
