# Supplementary material for: Transcriptional profiling of mycobacterial antigen-induced responses in infants vaccinated with BCG at birth
Source: BMC Med Genomics. 2009 Feb 24;2:10. doi: 10.1186/1755-8794-2-10 (PMC2654906; doi:10.1186/1755-8794-2-10)
Supplement: Additional File 6 — pathways express lists. Lists of genes represented in the Kegg pathways (gene symbols). [file 1755-8794-2-10-S6.xls]

## Sheet: BCG lists
Pathway rank number for BCG (see Table 1)	1	2	3	4	5	6	7	8	9	10	11	12	13	14	15	16	17	18	19	20	21
	ALCAM	CCL1	CD33	CCL3	CSF2	CSF2	CD86	DUSP5	TNF	MMP14	CAPN2	CD86	CSF2	CD36	CSF2	PKM2	CD36	ATP6V1A	C3	IL8	CEBPA
	CD86	CCL20	CD36	CCL4	TNF	CSF3	IL1A	FOS			IL1A	IL12B	FOS	CYP27A1	HCST	SOCS1	NFKB1	CXCL1	C3AR1	MMP1	NFKB1
	CLDN23	CCL22	CD38	CD86		IL12B	IL1B	GADD45B			IL1B	IL1A	MAP3K8	FABP4	PTPN6	TNF	RXRA	IL8	C5AR1	MMP9	PIM1
	ITGAM	CCL3	CD9	CXCL10		IL3RA	IL6	IL1A			IL3RA	IL1B	NFKB1	LPL	TNF		TNF	NFKB1	F3		PIM2
		CCL4	CSF1R	FOS		IL6	TNF	IL1B			NFKB1	LTA	PTPN6	ME1	TYROBP				SERPINE1		SPI1
		CCR1	CSF2	IL12B		IRF9		IL1R2			TNF	TNF	TNF	MMP1					VWF
		CCR5	CSF3	IL1B		LIF		MAP3K8						PPARG
		CSF1R	IL1A	IL6		OSM		MAPKAPK3						RXRA
		CSF2	IL1B	IL8		PIM1		MRAS
		CSF3	IL1R2	MAP3K8		PTPN6		NFKB1
		CXCL1	IL3RA	NFKB1		SOCS1		PDGFRB
		CXCL10	IL6	SPP1		SPRED1		RPS6KA1
		CXCL16	ITGAM	STAT1		STAT1		TNF
		CXCL2	TNF	TNF
		CXCL3
		CXCR5
		IL12B
		IL17RA
		IL1A
		IL1B
		IL1R2
		IL3RA
		IL6
		IL8
		LIF
		LTA
		LTBR
		OSM
		PDGFRB
		PLEKHO2
		TNF
		TNFRSF21
		TNFSF4
		XCL2

## Sheet: PPD lists
Pathway rank number for PPD (see Table 1)	1	2	3	4	5	6	7	8	9	10	11	12	13	14	15	16	17
	CD33	MMP14	CD86	CCL3	DUSP5	CSF2	CAPN2	CD86	ACSL1	INHBA	CSF2	ATP6V1A	CSF2	CSF2	CCL1	IL8	TNF
	CD36		IL1A	CCL4	IL1A	CSF3	IL1A	IL1A	CD36	THBS1	TNF	CXCL1	MAP3K8	HCST	CCL20	MMP1
	CD9		IL1B	CD86	IL1B	IL13RA1	IL1B	IL1B	FABP4	TNF		IL8	TNF	TNF	CCL22	THBS1
	CSF1R		IL6	IL1B	IL1R2	IL6	TNF	LTA	LPL						CCL3
	CSF2		TNF	IL6	MAP3K8	OSM		TNF	ME1						CCL4
	CSF3			IL8	MRAS	PIM1			MMP1						CCR1
	IL1A			MAP3K8	PDGFRB	SPRED1			PPARG						CCR5
	IL1B			SPP1	RPS6KA1	SPRY2									CSF1R
	IL1R2			TNF	TNF										CSF2
	IL6														CSF3
	ITGAM														CXCL1
	TNF														CXCL2
															CXCL3
															CXCL5
															CXCR5
															IL13RA1
															IL1A
															IL1B
															IL1R2
															IL6
															IL8
															INHBA
															LTA
															OSM
															PDGFRB
															TNF
															TNFRSF21
